# Supplementary material for: Global, regional, and cryptic population structure in a high gene-flow transatlantic fish
Source: PLoS One. 2023 Mar 20;18(3):e0283351. doi: 10.1371/journal.pone.0283351 (PMC10027230; doi:10.1371/journal.pone.0283351)
Supplement: S2 File — (XLSX) [file pone.0283351.s003.xlsx]

## Sheet: Sheet1
running_number	lab_ID	sample_ID_SNPdata	POP_ID_SNP_data	used_in_2bRAD	sample_ID_2bRAD	Pop_ID_article	Year	date_captured	sampling_date	Location	Lat	Lon	Sex	Length_cm	Weight_g	Age	Juv_vs_adult	Max_depth_m
1	BAR20-138	BAR1	BAR	no		BAR_AR	2020	2020-08-30	2020-11-23	Barents Sea	74.6883	26.0355						306
2	BAR20-139	BAR2	BAR	no		BAR_AR	2020	2020-08-30	2020-11-23	Barents Sea	74.6883	26.0355						306
3	BAR20-140	BAR3	BAR	no		BAR_AR	2020	2020-08-10	2020-11-23	Barents Sea	74.6883	26.0355						60
4	BAR20-141	BAR4	BAR	no		BAR_AR	2020	2020-08-10	2020-11-23	Barents Sea	74.6883	26.0355						60
5	BAR20-142	BAR5	BAR	no		BAR_AR	2020	2020-09-02	2020-11-23	Barents Sea	75.3122	27.7817						266
6	BAR20-143	BAR6	BAR	no		BAR_AR	2020	2020-08-28	2020-11-23	Barents Sea	74.1645	30.6193
7	BAR20-144	BAR7	BAR	no		BAR_AR	2020	2020-08-29	2020-11-23	Barents Sea	74.1645	30.6193
8	BAR20-145	BAR8	BAR	no		BAR_AR	2020	2020-08-30	2020-11-23	Barents Sea	74.1645	30.6193
9	BAR20-146	BAR9	BAR	no		BAR_AR	2020	2020-08-10	2020-11-23	Barents Sea	74.1645	30.6193
10	BAR20-147	BAR10	BAR	no		BAR_AR	2020	2020-08-10	2020-11-23	Barents Sea	74.1645	30.6193
11	BAR20-148	BAR11	BAR	no		BAR_AR	2020	2020-08-10	2020-11-23	Barents Sea	74.1645	30.6193
12	BAR20-149	BAR12	BAR	no		BAR_AR	2020	2020-08-31	2020-11-23	Barents Sea	74.723	32.3285						169
13	BAR20-150	BAR13	BAR	no		BAR_AR	2020	2020-08-31	2020-11-23	Barents Sea	74.723	32.3285						169
14	BAR20-151	BAR14	BAR	no		BAR_AR	2020	2020-08-31	2020-11-23	Barents Sea	74.723	32.3285						169
15	BAR20-152	BAR15	BAR	no		BAR_AR	2020	2020-08-29	2020-11-23	Barents Sea	74.0453	23.8953						40
16	BAR20-153	BAR16	BAR	no		BAR_AR	2020	2020-08-29	2020-11-23	Barents Sea	74.0453	23.8953						40
17	BAR20-154	BAR17	BAR	no		BAR_AR	2020	2020-08-29	2020-11-23	Barents Sea	74.0453	23.8953						40
18	BAR20-155	BAR18	BAR	no		BAR_AR	2020	2020-08-27	2020-11-23	Barents Sea	74.0235	36.695
19	BAR20-156	BAR19	BAR	no		BAR_AR	2020	2020-09-02	2020-11-23	Barents Sea	75.2678	25.9753						182
20	BAR20-157	BAR20	BAR	no		BAR_AR	2020	NA	2020-11-23	Barents Sea	75.2678	25.9753
21	BAR20-158	BAR21	BAR	no		BAR_AR	2020	NA	2020-11-23	Barents Sea	75.2678	25.9753
22	BAR20-159	BAR22	BAR	no		BAR_AR	2020	2020-09-01	2020-11-23	Barents Sea	75.2678	25.9753
23	BAR20-160	BAR23	BAR	no		BAR_AR	2020	2020-09-01	2020-11-23	Barents Sea	75.2678	25.9753
24	BAR20-161	BAR24	BAR	no		BAR_AR	2020	NA	2020-11-23	Barents Sea	75.2678	25.9753
25	BAR20-162	BAR25	BAR	no		BAR_AR	2020	NA	2020-11-23	Barents Sea	75.2678	25.9753
26	BAR20-163	BAR26	BAR	no		BAR_AR	2020	2020-09-03	2020-11-23	Barents Sea	75.857	26.8575
27	BAR20-164	BAR27	BAR	no		BAR_AR	2020	NA	2020-11-23	Barents Sea	75.857	26.8575
28	BAR20-165	BAR28	BAR	no		BAR_AR	2020	NA	2020-11-23	Barents Sea	75.857	26.8575
29	BAR20-166	BAR29	BAR	no		BAR_AR	2020	NA	2020-11-23	Barents Sea	75.857	26.8575
30	BAR20-167	BAR30	BAR	no		BAR_AR	2020	NA	2020-11-23	Barents Sea	75.857	26.8575
31	BAR20-168	BAR31	BAR	no		BAR_AR	2020	NA	2020-11-23	Barents Sea	75.857	26.8575
32	BAR20-169	BAR32	BAR	no		BAR_AR	2020	NA	2020-11-23	Barents Sea	75.857	26.8575
33	BAR20-170	BAR33	BAR	no		BAR_AR	2020	NA	2020-11-23	Barents Sea	75.857	26.8575
34	BAR20-171	BAR34	BAR	no		BAR_AR	2020	NA	2020-11-23	Barents Sea	75.857	26.8575
35	BAR20-172	BAR35	BAR	no		BAR_AR	2020	NA	2020-11-23	Barents Sea	75.857	26.8575
36	BAR20-173	BAR36	BAR	no		BAR_AR	2020	NA	2020-11-23	Barents Sea	75.857	26.8575
37	BAR20-174	BAR37	BAR	no		BAR_AR	2020	NA	2020-11-23	Barents Sea	75.857	26.8575
38	BAR20-175	BAR38	BAR	no		BAR_AR	2020	NA	2020-11-23	Barents Sea	75.857	26.8575
39	BAR20-176	BAR39	BAR	no		BAR_AR	2020	NA	2020-11-23	Barents Sea	75.857	26.8575
40	BAR20-177	BAR40	BAR	no		BAR_AR	2020	NA	2020-11-23	Barents Sea	75.857	26.8575
41	BAR20-178	BAR41	BAR	no		BAR_AR	2020	NA	2020-11-23	Barents Sea	75.857	26.8575
42	BAR20-179	BAR42	BAR	no		BAR_AR	2020	NA	2020-11-23	Barents Sea	75.857	26.8575
43	BAR20-180	BAR43	BAR	no		BAR_AR	2020	NA	2020-11-23	Barents Sea	75.857	26.8575
44	BAR20-181	BAR44	BAR	no		BAR_AR	2020	NA	2020-11-23	Barents Sea	75.857	26.8575
45	BAR20-182	BAR45	BAR	no		BAR_AR	2020	NA	2020-11-23	Barents Sea	75.857	26.8575
46	BAR20-183	BAR46	BAR	no		BAR_AR	2020	NA	2020-11-23	Barents Sea	75.857	26.8575
47	SVA20-1	SVA1	SVA	no		SVA_AR	2020	2020-09-25	2020-11-16	Svalbard open sea	78.7822	8.40648		37	3624		adult	43
48	SVA20-2	SVA2	SVA	no		SVA_AR	2020	2020-09-18	2020-11-16	Svalbard open sea	76.9685	8.6712		31.5	1689		adult	41
49	SVA20-3	SVA3	SVA	no		SVA_AR	2020	2020-09-18	2020-11-16	Svalbard open sea	77.0543	15.7914		36.5	2510		adult	43
50	SVA20-4	SVA4	SVA	no		SVA_AR	2020	2020-09-18	2020-11-16	Svalbard open sea	77.0543	15.7914		19.2	400		adult	43
51	SVA20-5	SVA5	SVA	no		SVA_AR	2020	2020-09-03	2020-11-16	Svalbard open sea	76.2463	2.31556		30	1406		adult	40
52	SVA20-6	SVA6	SVA	no		SVA_AR	2020	2020-09-04	2020-11-16	Svalbard open sea	77.2375	16.6938		31	2309		adult	80
53	SVA20-7	SVA7	SVA	no		SVA_AR	2020	2020-09-04	2020-11-16	Svalbard open sea	76.8172	2.05545		20.5	779		adult	80
54	SVA20-8	SVA8	SVA	no		SVA_AR	2020	2020-09-04	2020-11-16	Svalbard open sea	76.3398	6.00185		28.5	1597		adult	40
55	SVA20-9	SVA9	SVA	no		SVA_AR	2020	2020-09-03	2020-11-16	Svalbard open sea	NA	NA		26.5	1241		adult	NA
56	SVA20-10	SVA10	SVA	no		SVA_AR	2020	2020-09-01	2020-11-16	Svalbard open sea	75.6853	2.80629		46	>4 kg		adult	49
57	SVA20-11	SVA11	SVA	no		SVA_AR	2020	2020-09-01	2020-11-16	Svalbard open sea	75.0002	15.2207		41	>4 kg		adult	20
58	SVA20-12	SVA12	SVA	no		SVA_AR	2020	2020-09-02	2020-11-16	Svalbard open sea	75.5878	15.1202		42	3941		adult	40
59	SVA20-13	SVA13	SVA	no		SVA_AR	2020	2020-09-02	2020-11-16	Svalbard open sea	75.5878	15.1202		25	1201		adult	40
60	SVA20-14	SVA14	SVA	no		SVA_AR	2020	2020-09-02	2020-11-16	Svalbard open sea	75.5878	15.1202		26.5	1030		adult	40
61	SVA20-15	SVA15	SVA	no		SVA_AR	2020	2020-09-02	2020-11-16	Svalbard open sea	75.5878	15.1202		23	1023		adult	40
62	SVA20-16	SVA16	SVA	no		SVA_AR	2020	2020-09-02	2020-11-16	Svalbard open sea	75.4267	11.2285		14.2	186		juvenile	60
63	SVA20-17	SVA17	SVA	no		SVA_AR	2020	2020-09-02	2020-11-16	Svalbard open sea	75.4267	11.2285		24.5	1087		adult	60
64	SVA20-18	SVA18	SVA	no		SVA_AR	2020	2020-09-02	2020-11-16	Svalbard open sea	75.8627	8.00393		11.6	95		juvenile	40
65	SVA20-19	SVA19	SVA	no		SVA_AR	2020	2020-09-02	2020-11-16	Svalbard open sea	75.8627	8.00393		32.5	1915		adult	40
66	SVA20-20	SVA20	SVA	no		SVA_AR	2020	2020-09-02	2020-11-16	Svalbard open sea	75.8627	8.00393		31	1234		adult	40
67	SVA20-21	SVA21	SVA	no		SVA_AR	2020	2020-09-01	2020-11-16	Svalbard open sea	75.6166	2.84339		24.7	871		adult	20
68	SVA20-22	SVA22	SVA	no		SVA_AR	2020	2020-08-29	2020-11-16	Svalbard open sea	73.7383	13.3206		12.5	92		juvenile	42
69	SVA20-23	SVA23	SVA	no		SVA_AR	2020	2020-08-29	2020-11-16	Svalbard open sea	73.7383	13.3206		29	1546		adult	42
70	SVA20-24	SVA24	SVA	no		SVA_AR	2020	2020-08-29	2020-11-16	Svalbard open sea	73.7383	13.3206		23	650		adult	42
71	SVA20-25	SVA25	SVA	no		SVA_AR	2020	2020-08-29	2020-11-16	Svalbard open sea	73.7383	13.3206		29.5	1616		adult	42
72	SVA20-26	SVA26	SVA	no		SVA_AR	2020	2020-08-26	2020-11-16	Svalbard open sea	73.4801	9.19779		15.3	167		juvenile	40
73	SVA20-27	SVA27	SVA	no		SVA_AR	2020	2020-08-26	2020-11-16	Svalbard open sea	73.4024	5.75198		9	80		juvenile	40
74	SVA20-28	SVA28	SVA	no		SVA_AR	2020	2020-08-30	2020-11-16	Svalbard open sea	73.9626	4.42307		13	107		juvenile	40
75	SVA20-29	SVA29	SVA	no		SVA_AR	2020	2020-08-30	2020-11-16	Svalbard open sea	73.9626	4.42307		14.5	185		juvenile	40
76	SVA20-30	SVA30	SVA	no		SVA_AR	2020	2020-08-27	2020-11-16	Svalbard open sea	NA	NA		22.2	514		adult	NA
77	SVA20-31	SVA31	SVA	no		SVA_AR	2020	2020-08-28	2020-11-16	Svalbard open sea	73.5296	6.70205		12.2	95		juvenile	40
78	SVA20-32	SVA32	SVA	no		SVA_AR	2020	2020-08-28	2020-11-16	Svalbard open sea	73.5296	6.70205		25	1157		adult	40
79	SVA20-33	SVA33	SVA	no		SVA_AR	2020	2020-08-28	2020-11-16	Svalbard open sea	73.5296	6.70205		30.3	1567		adult	40
80	SVA20-34	SVA34	SVA	no		SVA_AR	2020	2020-08-27	2020-11-16	Svalbard open sea	73.0655	11.4025		35	3101		adult	60
81	ISF19-35	ISF1	ISF	no		ISF_AR	2019	2019-10-06	2020-11-17	Isfjorden, Svalbard	78.3942	16.5929		11	80		juvenile
82	ISF19-36	ISF2	ISF	no		ISF_AR	2019	2019-10-06	2020-11-17	Isfjorden, Svalbard	78.3942	16.5929		6.5	26		juvenile
83	ISF19-37	ISF3	ISF	no		ISF_AR	2019	2019-10-06	2020-11-17	Isfjorden, Svalbard	78.3942	16.5929		7	30		juvenile
84	ISF19-38	ISF4	ISF	no		ISF_AR	2019	2019-10-06	2020-11-17	Isfjorden, Svalbard	78.3942	16.5929		7	29		juvenile
85	ISF19-39	ISF5	ISF	no		ISF_AR	2019	2019-10-06	2020-11-17	Isfjorden, Svalbard	78.3942	16.5929		7	25		juvenile
86	ISF19-40	ISF6	ISF	no		ISF_AR	2019	2019-10-06	2020-11-17	Isfjorden, Svalbard	78.3942	16.5929		7.5	32		juvenile
87	ISF19-41	ISF7	ISF	no		ISF_AR	2019	2019-10-06	2020-11-17	Isfjorden, Svalbard	78.3942	16.5929		9.8	47		juvenile
88	ISF19-42	ISF8	ISF	no		ISF_AR	2019	2019-10-06	2020-11-17	Isfjorden, Svalbard	78.3942	16.5929		9.5	43		juvenile
89	ISF19-43	ISF9	ISF	no		ISF_AR	2019	2019-10-06	2020-11-17	Isfjorden, Svalbard	78.3942	16.5929		9	47		juvenile
90	ISF19-44	ISF10	ISF	no		ISF_AR	2019	2019-10-06	2020-11-17	Isfjorden, Svalbard	78.3942	16.5929		7.8	36		juvenile
91	ISF19-45	ISF11	ISF	no		ISF_AR	2019	2019-10-06	2020-11-17	Isfjorden, Svalbard	78.3942	16.5929		9.5	58		juvenile
92	ISF19-46	ISF12	ISF	no		ISF_AR	2019	2019-10-06	2020-11-17	Isfjorden, Svalbard	78.3942	16.5929		9	58		juvenile
93	ISF19-47	ISF13	ISF	no		ISF_AR	2019	2019-10-06	2020-11-17	Isfjorden, Svalbard	78.3942	16.5929		8.5	42		juvenile
94	ISF19-48	ISF14	ISF	no		ISF_AR	2019	2019-10-06	2020-11-17	Isfjorden, Svalbard	78.3942	16.5929		9	45		juvenile
95	ISF19-49	ISF15	ISF	no		ISF_AR	2019	2019-10-06	2020-11-17	Isfjorden, Svalbard	78.3942	16.5929		9.5	52		juvenile
96	ISF19-50	ISF16	ISF	no		ISF_AR	2019	2019-10-06	2020-11-17	Isfjorden, Svalbard	78.3942	16.5929		9.9	86		juvenile
97	ISF19-51	ISF17	ISF	no		ISF_AR	2019	2019-10-06	2020-11-17	Isfjorden, Svalbard	78.3942	16.5929		8	47		juvenile
98	ISF19-52	ISF18	ISF	no		ISF_AR	2019	2019-10-06	2020-11-17	Isfjorden, Svalbard	78.3942	16.5929		7.7	34		juvenile
99	ISF19-53	ISF19	ISF	no		ISF_AR	2019	2019-10-06	2020-11-17	Isfjorden, Svalbard	78.3942	16.5929		6.5	21		juvenile
100	ISF19-54	ISF20	ISF	no		ISF_AR	2019	2019-10-06	2020-11-17	Isfjorden, Svalbard	78.3942	16.5929		6.7	23		juvenile
101	ISF19-55	ISF21	ISF	no		ISF_AR	2019	2019-10-06	2020-11-17	Isfjorden, Svalbard	78.3942	16.5929		6.7	22		juvenile
102	ISF19-56	ISF22	ISF	no		ISF_AR	2019	2019-10-06	2020-11-17	Isfjorden, Svalbard	78.3942	16.5929		7.6	32		juvenile
103	ISF19-57	ISF23	ISF	no		ISF_AR	2019	2019-10-06	2020-11-17	Isfjorden, Svalbard	78.3942	16.5929		7.6	31		juvenile
104	ISF19-58	ISF24	ISF	no		ISF_AR	2019	2019-10-06	2020-11-17	Isfjorden, Svalbard	78.3942	16.5929		7.5	40		juvenile
105	ISF19-59	ISF25	ISF	no		ISF_AR	2019	2019-10-06	2020-11-17	Isfjorden, Svalbard	78.3942	16.5929		8.5	49		juvenile
106	ISF19-60	ISF26	ISF	no		ISF_AR	2019	2019-10-06	2020-11-17	Isfjorden, Svalbard	78.3942	16.5929		11	73		juvenile
107	ISF19-61	ISF27	ISF	no		ISF_AR	2019	2019-10-06	2020-11-17	Isfjorden, Svalbard	78.3942	16.5929		8.5	48		juvenile
108	ISF19-62	ISF28	ISF	no		ISF_AR	2019	2019-10-06	2020-11-17	Isfjorden, Svalbard	78.3942	16.5929		9.2	51		juvenile
109	ISF19-63	ISF29	ISF	no		ISF_AR	2019	2019-10-06	2020-11-17	Isfjorden, Svalbard	78.3942	16.5929		11	75		juvenile
110	ISF19-64	ISF30	ISF	no		ISF_AR	2019	2019-10-06	2020-11-17	Isfjorden, Svalbard	78.3942	16.5929		10.5	72		juvenile
111	ISF19-65	ISF31	ISF	no		ISF_AR	2019	2019-10-06	2020-11-17	Isfjorden, Svalbard	78.3942	16.5929		7.5	31		juvenile
112	ISF19-66	ISF32	ISF	no		ISF_AR	2019	2019-10-06	2020-11-17	Isfjorden, Svalbard	78.3942	16.5929		6	25		juvenile
113	ISF19-67	ISF33	ISF	no		ISF_AR	2019	2019-10-06	2020-11-17	Isfjorden, Svalbard	78.3942	16.5929		6.5	18		juvenile
114	ISF19-68	ISF34	ISF	no		ISF_AR	2019	2019-10-06	2020-11-17	Isfjorden, Svalbard	78.3942	16.5929		7.5	25		juvenile
115	ISF19-69	ISF35	ISF	no		ISF_AR	2019	2019-10-06	2020-11-17	Isfjorden, Svalbard	78.3942	16.5929		6	27		juvenile
116	ISF19-70	ISF36	ISF	no		ISF_AR	2019	2019-10-06	2020-11-17	Isfjorden, Svalbard	78.3942	16.5929		7.5	34		juvenile
117	ALT19_1	ALT1	ALT	no		ALT_NO	2019	2019-06-22	2019-11-28	Alta, Norway	70.2341	22.7048		25	801		adult
118	ALT19_2	ALT2	ALT	no		ALT_NO	2019	2019-06-30	2019-11-28	Alta, Norway	70.2507	23.2135		29	995		adult
119	ALT19_3	ALT3	ALT	no		ALT_NO	2019	2019-06-30	2019-11-28	Alta, Norway	70.2507	23.2135		29	993		adult
120	ALT19_4	ALT4	ALT	no		ALT_NO	2019	2019-06-30	2019-11-28	Alta, Norway	70.2507	23.2135		23	715		adult
121	ALT19_5	ALT5	ALT	no		ALT_NO	2019	2019-06-30	2019-11-28	Alta, Norway	70.2507	23.2135		26	718		adult
122	ALT19_6	ALT6	ALT	no		ALT_NO	2019	2019-07-03	2019-11-28	Alta, Norway	70.2284	22.6222		43	3990		adult
123	ALT19_7	ALT7	ALT	no		ALT_NO	2019	2019-07-03	2019-11-28	Alta, Norway	70.2284	22.6222		23	329		adult
124	ALT19_8	ALT8	ALT	no		ALT_NO	2019	2019-07-03	2019-11-28	Alta, Norway	70.2284	22.6222		19.5	234		juvenile
125	ALT19_9	ALT9	ALT	no		ALT_NO	2019	2019-06-28	2019-11-28	Alta, Norway	70.2478	22.6427		26.5	1323		adult
126	ALT19_10	ALT10	ALT	no		ALT_NO	2019	2019-06-28	2019-11-28	Alta, Norway	70.2478	22.6427		25	993		adult
127	ALT19_11	ALT11	ALT	no		ALT_NO	2019	2019-06-28	2019-11-28	Alta, Norway	70.2478	22.6427		26	645		adult
128	ALT19_12	ALT12	ALT	no		ALT_NO	2019	2019-07-12	2019-11-28	Alta, Norway	70.229	22.656		35	1853		adult
129	ALT19_13	ALT13	ALT	no		ALT_NO	2019	2019-07-12	2019-11-28	Alta, Norway	70.229	22.656		31	1127		adult
130	ALT19_14	ALT14	ALT	no		ALT_NO	2019	2019-07-12	2019-11-28	Alta, Norway	70.229	22.656		22.5	479		adult
131	ALT19_15	ALT15	ALT	no		ALT_NO	2019	2019-07-14	2019-11-28	Alta, Norway	70.2303	23.0339		9.4	46		juvenile
132	ALT19_16	ALT16	ALT	no		ALT_NO	2019	2019-07-14	2019-11-28	Alta, Norway	70.2303	23.0339		9.3	48		juvenile
133	ALT19_17	ALT17	ALT	no		ALT_NO	2019	2019-07-14	2019-11-28	Alta, Norway	70.2303	23.0339		9	40		juvenile
134	ALT19_18	ALT18	ALT	no		ALT_NO	2019	2019-07-14	2019-11-28	Alta, Norway	70.2303	23.0339		7.1	15		juvenile
135	ALT19_19	ALT19	ALT	no		ALT_NO	2019	2019-07-07	2019-11-28	Alta, Norway	70.2275	22.9794		31	1599		adult
136	ALT19_20	ALT20	ALT	no		ALT_NO	2019	2019-07-07	2019-11-28	Alta, Norway	70.2275	22.9794		28	1227		adult
137	ALT19_21	ALT21	ALT	no		ALT_NO	2019	2019-07-02	2019-11-28	Alta, Norway	70.2487	22.6006		30	1118		adult
138	ALT19_22	ALT22	ALT	no		ALT_NO	2019	2019-07-02	2019-11-28	Alta, Norway	70.2487	22.6006		27.5	1115		adult
139	ALT19_23	ALT23	ALT	no		ALT_NO	2019	2019-07-06	2019-11-28	Alta, Norway	70.2206	22.8323		37	2161		adult
140	ALT19_24	ALT24	ALT	no		ALT_NO	2019	2019-07-06	2019-11-28	Alta, Norway	70.2206	22.8323		19.5	590		adult
141	ALT19_25	ALT25	ALT	no		ALT_NO	2019	2019-07-04	2019-11-28	Alta, Norway	70.2119	22.9942		31.5	1337		adult
142	ALT19_26	ALT26	ALT	no		ALT_NO	2019	2019-07-05	2019-11-28	Alta, Norway	70.2257	22.6316		33	1451		adult
143	ALT19_27	ALT27	ALT	no		ALT_NO	2019	2019-07-05	2019-11-28	Alta, Norway	70.2257	22.6316		29	871		adult
144	ALT19_28	ALT28	ALT	no		ALT_NO	2019	2019-06-29	2019-11-28	Alta, Norway	70.2476	22.6342		40	2895		adult
145	ALT19_29	ALT29	ALT	no		ALT_NO	2019	2019-06-29	2019-11-28	Alta, Norway	70.2708	23.2278		35	1846		adult
146	ALT19_30	ALT30	ALT	no		ALT_NO	2019	2019-07-08	2019-12-13	Alta, Norway	70.2217	22.9715		30	1757		adult
147	ALT19_31	ALT31	ALT	no		ALT_NO	2019	2019-07-08	2019-12-13	Alta, Norway	70.2217	22.9715		25	1736		adult
148	ALT19_32	ALT32	ALT	no		ALT_NO	2019	2019-07-08	2019-12-13	Alta, Norway	70.2217	22.9715		26	1250		adult
149	ALT19_33	ALT33	ALT	no		ALT_NO	2019	2019-07-19	2019-12-13	Alta, Norway	70.239	22.627		41.5	NA		adult
150	ALT19_34	ALT34	ALT	no		ALT_NO	2019	2019-07-19	2019-12-13	Alta, Norway	70.239	22.627		39	NA		adult
151	ALT19_35	ALT35	ALT	no		ALT_NO	2019	2019-07-19	2019-12-13	Alta, Norway	70.239	22.627		32	NA		adult
152	ALT19_36	ALT36	ALT	no		ALT_NO	2019	2019-07-20	2019-12-13	Alta, Norway	70.2381	22.6165		41	>3000		adult
153	ALT19_37	ALT37	ALT	no		ALT_NO	2019	2019-07-20	2019-12-13	Alta, Norway	70.2381	22.6165		40	2896		adult
154	ALT19_38	ALT38	ALT	no		ALT_NO	2019	2019-07-21	2019-12-13	Alta, Norway	70.2276	22.6391		40	2468		adult
155	ALT19_39	ALT39	ALT	no		ALT_NO	2019	2019-07-21	2019-12-13	Alta, Norway	70.2276	22.6391		41	2185		adult
156	VES-1	VES1	VES	no		VES_NO	2020	15.-20.05.2020	2020-06-18	Vesterålen, Norway	68.9917	15.2183	male	29	1029		adult
157	VES-2	VES2	VES	no		VES_NO	2020	15.-20.05.2020	2020-06-18	Vesterålen, Norway	68.9917	15.2183	male	31	1130		adult
158	VES-3	VES3	VES	no		VES_NO	2020	15.-20.05.2020	2020-06-18	Vesterålen, Norway	68.9917	15.2183	female	35	1885		adult
159	VES-4	VES4	VES	no		VES_NO	2020	15.-20.05.2020	2020-06-18	Vesterålen, Norway	68.9917	15.2183	male	30	1205		adult
160	VES-5	VES5	VES	no		VES_NO	2020	15.-20.05.2020	2020-06-18	Vesterålen, Norway	68.9917	15.2183	female	40	2079		adult
161	VES-6	VES6	VES	no		VES_NO	2020	15.-20.05.2020	2020-06-18	Vesterålen, Norway	68.9917	15.2183	male	32	1431		adult
162	VES-7	VES7	VES	no		VES_NO	2020	15.-20.05.2020	2020-06-18	Vesterålen, Norway	68.9917	15.2183	female	33	1241		adult
163	NAM19_1	NAM1	NAM	no		NAM_NO	2019	2019-06-09	2019-12-13	Namsen, Norway	64.618	10.9571		33	1054		adult
164	NAM19_2	NAM2	NAM	no		NAM_NO	2019	2019-06-09	2019-12-13	Namsen, Norway	64.618	10.9571		25	665		adult
165	NAM19_3	NAM3	NAM	no		NAM_NO	2019	2019-06-09	2019-12-13	Namsen, Norway	64.618	10.9571		20	750		adult
166	NAM19_4	NAM4	NAM	no		NAM_NO	2019	2019-06-09	2019-12-13	Namsen, Norway	64.618	10.9571		21	595		adult
167	NAM19_5	NAM5	NAM	no		NAM_NO	2019	2019-06-12	2019-12-13	Namsen, Norway	64.6732	11.0756		35	1722		adult
168	NAM19_6	NAM6	NAM	no		NAM_NO	2019	2019-06-12	2019-12-13	Namsen, Norway	64.6732	11.0756		27	777		adult
169	NAM19_7	NAM7	NAM	no		NAM_NO	2019	2019-06-12	2019-12-13	Namsen, Norway	64.6732	11.0756		23.5	640		adult
170	NAM19_8	NAM8	NAM	no		NAM_NO	2019	2019-06-26	2019-12-13	Namsen, Norway	NA	NA		NA	1594		adult
171	NAM19_9	NAM9	NAM	no		NAM_NO	2019	2019-06-26	2019-12-13	Namsen, Norway	NA	NA		MA	1045		adult
172	NAM19_10	NAM10	NAM	no		NAM_NO	2019	2019-06-26	2019-12-13	Namsen, Norway	NA	NA		19.8	272		juvenile
173	NAM19_11	NAM11	NAM	no		NAM_NO	2019	2019-06-07	2019-12-13	Namsen, Norway	64.6166	10.977		33	1614		adult
174	NAM19_12	NAM12	NAM	no		NAM_NO	2019	2019-06-07	2019-12-13	Namsen, Norway	64.6166	10.977		24	775		adult
175	NAM19_13	NAM13	NAM	no		NAM_NO	2019	2019-06-11	2019-12-13	Namsen, Norway	64.6429	10.8808		21.5	627		adult
176	NAM19_14	NAM14	NAM	no		NAM_NO	2019	2019-06-11	2019-12-13	Namsen, Norway	64.6429	10.8808		19.5	268		juvenile
177	NAM19_15	NAM15	NAM	no		NAM_NO	2019	2019-06-11	2019-12-13	Namsen, Norway	64.6429	10.8808		16	222		juvenile
178	FLA-1	FLA1	FLA	yes	CLNF_CLNF01	FLA_NO	2019			Flatanger, Norway	64.505	10.6759
179	FLA-2	FLA2	FLA	yes	CLNF_CLNF02	FLA_NO	2019			Flatanger, Norway
180	FLA-3	FLA3	FLA	yes	CLNF_CLNF03	FLA_NO	2019			Flatanger, Norway
181	FLA-4	FLA4	FLA	yes	CLNF_CLNF04	FLA_NO	2019			Flatanger, Norway
182	FLA-5	FLA5	FLA	yes	CLNF_CLNF05	FLA_NO	2019			Flatanger, Norway
183	FLA-6	FLA6	FLA	yes	CLNF_CLNF06	FLA_NO	2019			Flatanger, Norway
184	FLA-7	FLA7	FLA	yes	CLNF_CLNF07	FLA_NO	2019			Flatanger, Norway
185	FLA-8	FLA8	FLA	yes	CLNF_CLNF08	FLA_NO	2019			Flatanger, Norway
186	FLA-9	FLA9	FLA	yes	CLNF_CLNF09	FLA_NO	2019			Flatanger, Norway
187	FLA-10	FLA10	FLA	yes	CLNF_CLNF10	FLA_NO	2019			Flatanger, Norway
188	FLA-11	FLA11	FLA	no		FLA_NO	2019			Flatanger, Norway
189	FLA-12	FLA12	FLA	no		FLA_NO	2019			Flatanger, Norway
190	FLA-13	FLA13	FLA	no		FLA_NO	2019			Flatanger, Norway
191	FLA-14	FLA14	FLA	no		FLA_NO	2019			Flatanger, Norway
192	FLA-15	FLA15	FLA	no		FLA_NO	2019			Flatanger, Norway
193	FLA-16	FLA16	FLA	no		FLA_NO	2019			Flatanger, Norway
194	FLA-17	FLA17	FLA	no		FLA_NO	2019			Flatanger, Norway
195	FLA-18	FLA18	FLA	no		FLA_NO	2019			Flatanger, Norway
196	FLA-19	FLA19	FLA	no		FLA_NO	2019			Flatanger, Norway
197	FLA-20	FLA20	FLA	no		FLA_NO	2019			Flatanger, Norway
198	FLA-21	FLA21	FLA	no		FLA_NO	2019			Flatanger, Norway
199	FLA-22	FLA22	FLA	no		FLA_NO	2019			Flatanger, Norway
200	FLA-23	FLA23	FLA	no		FLA_NO	2019			Flatanger, Norway
201	FLA-24	FLA24	FLA	no		FLA_NO	2019			Flatanger, Norway
202	FLA-25	FLA25	FLA	no		FLA_NO	2019			Flatanger, Norway
203	FLA-26	FLA26	FLA	no		FLA_NO	2019			Flatanger, Norway
204	FLA-27	FLA27	FLA	no		FLA_NO	2019			Flatanger, Norway
205	FLA-28	FLA28	FLA	no		FLA_NO	2019			Flatanger, Norway
206	FLA-29	FLA29	FLA	no		FLA_NO	2019			Flatanger, Norway
207	FLA-30	FLA30	FLA	no		FLA_NO	2019			Flatanger, Norway
208	FLA-31	FLA31	FLA	no		FLA_NO	2019			Flatanger, Norway
209	FLA-32	FLA32	FLA	no		FLA_NO	2019			Flatanger, Norway
210	FLA-33	FLA33	FLA	no		FLA_NO	2019			Flatanger, Norway
211	FLA-34	FLA34	FLA	no		FLA_NO	2019			Flatanger, Norway
212	FLA-35	FLA35	FLA	no		FLA_NO	2019			Flatanger, Norway
213	FLA-36	FLA36	FLA	no		FLA_NO	2019			Flatanger, Norway
214	FLA-37	FLA37	FLA	no		FLA_NO	2019			Flatanger, Norway
215	FLA-38	FLA38	FLA	no		FLA_NO	2019			Flatanger, Norway
216	FLA-39	FLA39	FLA	no		FLA_NO	2019			Flatanger, Norway
217	FLA-40	FLA40	FLA	no		FLA_NO	2019			Flatanger, Norway
218	FLA-41	FLA41	FLA	no		FLA_NO	2019			Flatanger, Norway
219	FLA-42	FLA42	FLA	no		FLA_NO	2019			Flatanger, Norway
220	FLA-43	FLA43	FLA	no		FLA_NO	2019			Flatanger, Norway
221	FLA-44	FLA44	FLA	no		FLA_NO	2019			Flatanger, Norway
222	FLA-45	FLA45	FLA	no		FLA_NO	2019			Flatanger, Norway
223	FLA-46	FLA46	FLA	no		FLA_NO	2019			Flatanger, Norway
224	FLA-47	FLA47	FLA	no		FLA_NO	2019			Flatanger, Norway
225	FLA-48	FLA48	FLA	no		FLA_NO	2019			Flatanger, Norway
226	FLA-49	FLA49	FLA	no		FLA_NO	2019			Flatanger, Norway
227	FLA-50	FLA50	FLA	no		FLA_NO	2019			Flatanger, Norway
228	FLA-51	FLA51	FLA	no		FLA_NO	2019			Flatanger, Norway
229	FLA-52	FLA52	FLA	no		FLA_NO	2019			Flatanger, Norway
230	FLA-53	FLA53	FLA	no		FLA_NO	2019			Flatanger, Norway
231	FLA-54	FLA54	FLA	no		FLA_NO	2019			Flatanger, Norway
232	FLA-55	FLA55	FLA	no		FLA_NO	2019			Flatanger, Norway
233	FLA-56	FLA56	FLA	no		FLA_NO	2019			Flatanger, Norway
234	FLA-57	FLA57	FLA	no		FLA_NO	2019			Flatanger, Norway
235	FLA-58	FLA58	FLA	no		FLA_NO	2019			Flatanger, Norway
236	FLA-59	FLA59	FLA	no		FLA_NO	2019			Flatanger, Norway
237	FLA-60	FLA60	FLA	no		FLA_NO	2019			Flatanger, Norway
238	MOR19_1	MOR1	MOR	no		MOR_NO	2019	2019-05-23	2019-11-22	Møre, Norway	63.0777	7.68394		34	1985		adult
239	MOR19_2	MOR2	MOR	no		MOR_NO	2019	2019-05-23	2019-11-22	Møre, Norway	63.0777	7.68394		34	2031		adult
240	MOR19_3	MOR3	MOR	no		MOR_NO	2019	2019-05-23	2019-11-22	Møre, Norway	62.9826	7.71704		16	298		juvenile
241	MOR19_4	MOR4	MOR	no		MOR_NO	2019	2019-05-26	2019-11-22	Møre, Norway	63.0808	7.94483		24	645		adult
242	MOR19_5	MOR5	MOR	no		MOR_NO	2019	2019-05-26	2019-11-22	Møre, Norway	63.0808	7.94483		20	339		adult
243	MOR19_6	MOR6	MOR	no		MOR_NO	2019	2019-05-26	2019-11-22	Møre, Norway	63.0808	7.94483		10.9	80		juvenile
244	MOR19_7	MOR7	MOR	no		MOR_NO	2019	2019-06-02	2019-11-22	Møre, Norway	63.3177	8.25817		40	2743		adult
245	MOR19_8	MOR8	MOR	no		MOR_NO	2019	2019-06-02	2019-11-22	Møre, Norway	63.3177	8.25817		31	1302		adult
246	MOR19_9	MOR9	MOR	no		MOR_NO	2019	2019-06-02	2019-11-22	Møre, Norway	63.3177	8.25817		24	974		adult
247	MOR19_10	MOR10	MOR	no		MOR_NO	2019	NA	2019-11-22	Møre, Norway	NA	NA		42	2994		adult
248	MOR19_11	MOR11	MOR	no		MOR_NO	2019	NA	2019-11-22	Møre, Norway	NA	NA		33	1473		adult
249	MOR19_12	MOR12	MOR	no		MOR_NO	2019	2019-05-29	2019-11-22	Møre, Norway	62.9521	8.35581		12	118		juvenile
250	MOR19_13	MOR13	MOR	no		MOR_NO	2019	2019-05-29	2019-11-22	Møre, Norway	62.9521	8.35581		11	93		juvenile
251	MOR19_14	MOR14	MOR	no		MOR_NO	2019	2019-05-29	2019-11-22	Møre, Norway	62.9521	8.35581		17.5	383		adult
252	MOR19_15	MOR15	MOR	no		MOR_NO	2019	2019-05-29	2019-11-22	Møre, Norway	62.9521	8.35581		31	1217		adult
253	MOR19_16	MOR16	MOR	no		MOR_NO	2019	2019-05-29	2019-11-22	Møre, Norway	62.9521	8.35581		21	869		adult
254	MOR19_17	MOR17	MOR	no		MOR_NO	2019	2019-05-29	2019-11-22	Møre, Norway	62.9521	8.35581		17.5	281		juvenile
255	MOR19_18	MOR18	MOR	no		MOR_NO	2019	2019-06-01	2019-11-22	Møre, Norway	63.254	8.14149		NA	1861		adult
256	MOR19_19	MOR19	MOR	no		MOR_NO	2019	2019-06-01	2019-11-22	Møre, Norway	63.359	8.41021		14.5	213		juvenile
257	MOR19_20	MOR20	MOR	no		MOR_NO	2019	2019-05-20	2019-11-22	Møre, Norway	63.1409	7.86017		NA	>3000		adult
258	MOR19_21	MOR21	MOR	no		MOR_NO	2019	2019-05-20	2019-11-22	Møre, Norway	63.1409	7.86017		12.2	123		juvenile
259	MOR19_22	MOR22	MOR	no		MOR_NO	2019	2019-05-20	2019-11-22	Møre, Norway	63.1409	7.86017		9.6	46		juvenile
260	MOR19_23	MOR23	MOR	no		MOR_NO	2019	2019-05-15	2019-11-22	Møre, Norway	63.1267	8.10809		NA	>3000		adult
261	SOG19_1	SOF1	SOF	no		SOF_NO	2019	2019-05-07	2019-11-19	Sogn og Fjordane, Norway					1297		adult
262	SOG19_2	SOF2	SOF	no		SOF_NO	2019	2019-05-07	2019-11-19	Sogn og Fjordane, Norway				27	1010		adult
263	SOG19_3	SOF3	SOF	no		SOF_NO	2019	2019-05-07	2019-11-19	Sogn og Fjordane, Norway				7.5	22		juvenile
264	SOG19_4	SOF4	SOF	no		SOF_NO	2019	2019-05-07	2019-11-19	Sogn og Fjordane, Norway				4	3		juvenile
265	SOG19_5	SOF5	SOF	no		SOF_NO	2019	2019-05-07	2019-11-19	Sogn og Fjordane, Norway					535		adult
266	SOG19_6	SOF6	SOF	no		SOF_NO	2019	2019-05-07	2019-11-19	Sogn og Fjordane, Norway					707		adult
267	SOG19_7	SOF7	SOF	no		SOF_NO	2019	2019-05-07	2019-11-19	Sogn og Fjordane, Norway					845		adult
268	SOG19_8	SOF8	SOF	no		SOF_NO	2019	2019-05-07	2019-11-19	Sogn og Fjordane, Norway					905		adult
269	SOG19_9	SOF9	SOF	no		SOF_NO	2019	2019-05-07	2019-11-19	Sogn og Fjordane, Norway					603		adult
270	SOG19_10	SOF10	SOF	no		SOF_NO	2019	2019-05-07	2019-11-19	Sogn og Fjordane, Norway					855		adult
271	SOG19_11	SOF11	SOF	no		SOF_NO	2019	2019-05-07	2019-11-19	Sogn og Fjordane, Norway				5.5	11		juvenile
272	SOG19_12	SOF12	SOF	no		SOF_NO	2019	2019-05-08	2019-11-19	Sogn og Fjordane, Norway				35.5	2775		adult
273	SOG19_13	SOF13	SOF	no		SOF_NO	2019	2019-05-08	2019-11-19	Sogn og Fjordane, Norway				7.5	27		juvenile
274	SOG19_14	SOF14	SOF	no		SOF_NO	2019	2019-05-08	2019-11-19	Sogn og Fjordane, Norway				11	80		juvenile
275	SOG19_15	SOF15	SOF	no		SOF_NO	2019	2019-05-10	2019-11-19	Sogn og Fjordane, Norway					1030		adult
276	SOG19_16	SOF16	SOF	no		SOF_NO	2019	2019-05-10	2019-11-19	Sogn og Fjordane, Norway				22	518		adult
277	SOG19_17	SOF17	SOF	no		SOF_NO	2019	2019-05-10	2019-11-19	Sogn og Fjordane, Norway				22.5	450		adult
278	SOG19_18	SOF18	SOF	no		SOF_NO	2019	2019-05-10	2019-11-19	Sogn og Fjordane, Norway				17	356		adult
279	SOG19_19	SOF19	SOF	no		SOF_NO	2019	2019-05-10	2019-11-19	Sogn og Fjordane, Norway				8.5	19		juvenile
280	SOG19_20	SOF20	SOF	no		SOF_NO	2019	2019-05-08	2019-11-19	Sogn og Fjordane, Norway					1065		adult
281	SOG19_21	SOF21	SOF	no		SOF_NO	2019	2019-05-08	2019-11-19	Sogn og Fjordane, Norway				10	71		juvenile
282	SOG19_22	SOF22	SOF	no		SOF_NO	2019	2019-05-08	2019-11-19	Sogn og Fjordane, Norway				6.5	11		juvenile
283	SOG19_23	SOF23	SOF	no		SOF_NO	2019	2019-05-09	2019-11-19	Sogn og Fjordane, Norway					1430		adult
284	SOG19_24	SOF24	SOF	no		SOF_NO	2019	2019-05-09	2019-11-19	Sogn og Fjordane, Norway					1150		adult
285	SOG19_25	SOF25	SOF	no		SOF_NO	2019	2019-05-06	2019-11-19	Sogn og Fjordane, Norway				24.5	877		adult
286	SOG19_26	SOF26	SOF	no		SOF_NO	2019	2019-05-06	2019-11-19	Sogn og Fjordane, Norway					838		adult
287	SOG19_27	SOF27	SOF	no		SOF_NO	2019	2019-05-06	2019-11-19	Sogn og Fjordane, Norway					812		adult
288	SOG19_28	SOF28	SOF	no		SOF_NO	2019	2019-05-06	2019-11-19	Sogn og Fjordane, Norway				24	465		adult
289	SOG19_29	SOF29	SOF	no		SOF_NO	2019	2019-05-09	2019-11-19	Sogn og Fjordane, Norway					1541		adult
290	SOG19_30	SOF30	SOF	no		SOF_NO	2019	2019-05-09	2019-11-19	Sogn og Fjordane, Norway					397		adult
291	SOG19_31	SOF31	SOF	no		SOF_NO	2019	2019-05-09	2019-11-19	Sogn og Fjordane, Norway				8	265		juvenile
292	SOG19_32	SOF32	SOF	no		SOF_NO	2019	2019-05-09	2019-11-19	Sogn og Fjordane, Norway				6.5	115		juvenile
293	SOG19_33	SOF33	SOF	no		SOF_NO	2019	2019-05-09	2019-11-19	Sogn og Fjordane, Norway				5.5	9		juvenile
294	SOG19_34	SOF34	SOF	no		SOF_NO	2019	2019-05-09	2019-11-19	Sogn og Fjordane, Norway				4.4	4		juvenile
295	SOG19_35	SOF35	SOF	no		SOF_NO	2019	2019-05-06	2019-11-19	Sogn og Fjordane, Norway					976		adult
296	SOG19_36	SOF36	SOF	no		SOF_NO	2019	2019-05-06	2019-11-19	Sogn og Fjordane, Norway					930		adult
297	SOG19_37	SOF37	SOF	no		SOF_NO	2019	2019-05-06	2019-11-19	Sogn og Fjordane, Norway					652		adult
298	SOG19_38	SOF38	SOF	no		SOF_NO	2019	2019-05-08	2019-11-19	Sogn og Fjordane, Norway					1494		adult
299	SOG19_39	SOF39	SOF	no		SOF_NO	2019	2019-05-08	2019-11-19	Sogn og Fjordane, Norway					1127		adult
300	SOG19_40	SOF40	SOF	no		SOF_NO	2019	2019-05-08	2019-11-19	Sogn og Fjordane, Norway				4.8	4		juvenile
301	SOG19_41	SOF41	SOF	no		SOF_NO	2019	2019-05-07	2019-11-19	Sogn og Fjordane, Norway					1165		adult
302	SOG19_42	SOF42	SOF	no		SOF_NO	2019	2019-05-07	2019-11-19	Sogn og Fjordane, Norway					620		adult
303	SOG19_43	SOF43	SOF	no		SOF_NO	2019	2019-05-07	2019-11-19	Sogn og Fjordane, Norway					45		juvenile
304	SOG19_44	SOF44	SOF	no		SOF_NO	2019	2019-05-07	2019-11-19	Sogn og Fjordane, Norway					40		juvenile
305	SOG19_45	SOF45	SOF	no		SOF_NO	2019	2019-05-07	2019-11-19	Sogn og Fjordane, Norway					13		juvenile
306	SOG19_46	SOF46	SOF	no		SOF_NO	2019	2019-05-07	2019-11-19	Sogn og Fjordane, Norway					1426		adult
307	SOG19_47	SOF47	SOF	no		SOF_NO	2019	2019-05-07	2019-11-19	Sogn og Fjordane, Norway				6.9	13		juvenile
308	SOG19_48	SOF48	SOF	no		SOF_NO	2019	2019-05-07	2019-11-19	Sogn og Fjordane, Norway				4.5	3		juvenile
309	SOG19_49	SOF49	SOF	no		SOF_NO	2019	2019-05-07	2019-11-19	Sogn og Fjordane, Norway				3.6	2		juvenile
310	SOG19_50	SOF50	SOF	no		SOF_NO	2019	2019-05-09	2019-11-19	Sogn og Fjordane, Norway				24.5	670		adult
311	AUS19_L1	HAR1	HAR	no		HAR_NO	2019	2019-05-10	NA	Austevoll (Hardanger), Norway				28.5	1214		adult
312	AUS19_L2	HAR2	HAR	no		HAR_NO	2019	2019-05-10	NA	Austevoll (Hardanger), Norway				32.2	1765		adult
313	AUS19_L3	HAR3	HAR	no		HAR_NO	2019	2019-05-10	NA	Austevoll (Hardanger), Norway				23.5	644		adult
314	AUS19_L4	HAR4	HAR	no		HAR_NO	2019	2019-05-10	NA	Austevoll (Hardanger), Norway				31.5	1470		adult
315	AUS19_L5	HAR5	HAR	no		HAR_NO	2019	2019-05-06	NA	Austevoll (Hardanger), Norway				21	454		adult
316	AUS19_L6	HAR6	HAR	no		HAR_NO	2019	2019-05-06	NA	Austevoll (Hardanger), Norway				22.8	673		adult
317	AUS19_L7	HAR7	HAR	no		HAR_NO	2019	2019-05-06	NA	Austevoll (Hardanger), Norway				3.4	NA		juvenile
318	AUS19_L8	HAR8	HAR	no		HAR_NO	2019	2019-05-06	NA	Austevoll (Hardanger), Norway				3.7	NA		juvenile
319	AUS19_L9	HAR9	HAR	no		HAR_NO	2019	2019-05-06	NA	Austevoll (Hardanger), Norway				3.8	NA		juvenile
320	AUS19_L10	HAR10	HAR	no		HAR_NO	2019	2019-05-06	NA	Austevoll (Hardanger), Norway				2.9	NA		juvenile
321	AUS19_L11	HAR11	HAR	no		HAR_NO	2019	2019-05-06	NA	Austevoll (Hardanger), Norway				3	NA		juvenile
322	AUS19_L12	HAR12	HAR	no		HAR_NO	2019	2019-05-15	NA	Austevoll (Hardanger), Norway				22.5	710		adult
323	AUS19_L13	HAR13	HAR	no		HAR_NO	2019	2019-05-15	NA	Austevoll (Hardanger), Norway				23	701		adult
324	AUS19_L14	HAR14	HAR	no		HAR_NO	2019	2019-05-08	NA	Austevoll (Hardanger), Norway				37.4	2328		adult
325	AUS19_L15	HAR15	HAR	no		HAR_NO	2019	NA	NA	Austevoll (Hardanger), Norway				28.8	530		adult
326	AUS19_L16	HAR16	HAR	no		HAR_NO	2019	NA	NA	Austevoll (Hardanger), Norway				27	562		adult
327	AUS19_L17	HAR17	HAR	no		HAR_NO	2019	NA	NA	Austevoll (Hardanger), Norway				22.6	NA		adult
328	AUS19_L18	HAR18	HAR	no		HAR_NO	2019	NA	NA	Austevoll (Hardanger), Norway				11.3	NA		juvenile
329	AUS19_L19	HAR19	HAR	no		HAR_NO	2019	2019-05-15	NA	Austevoll (Hardanger), Norway				43	3325		adult
330	AUS19_L20	HAR20	HAR	no		HAR_NO	2019	2019-05-08	NA	Austevoll (Hardanger), Norway				29	920		adult
331	AUS19_L21	HAR21	HAR	no		HAR_NO	2019	2019-05-08	NA	Austevoll (Hardanger), Norway				7.6	19		juvenile
332	AUS19_L22	HAR22	HAR	no		HAR_NO	2019	2019-05-08	NA	Austevoll (Hardanger), Norway				9.6	37		juvenile
333	AUS19_L23	HAR23	HAR	no		HAR_NO	2019	2019-05-08	NA	Austevoll (Hardanger), Norway				29	869		adult
334	AUS19_L24	HAR24	HAR	no		HAR_NO	2019	2019-05-08	NA	Austevoll (Hardanger), Norway				31.8	984		adult
335	AUS19_L25	HAR25	HAR	no		HAR_NO	2019	2019-05-08	NA	Austevoll (Hardanger), Norway				29	1192		adult
336	AUS19_L26	HAR26	HAR	no		HAR_NO	2019	2019-05-08	NA	Austevoll (Hardanger), Norway				31	1064		adult
337	AUS19_L27	HAR27	HAR	no		HAR_NO	2019	2019-05-08	NA	Austevoll (Hardanger), Norway				26	921		adult
338	AUS19_L28	HAR28	HAR	no		HAR_NO	2019	2019-05-08	NA	Austevoll (Hardanger), Norway				4.7	NA		juvenile
339	AUS19_L29	HAR29	HAR	no		HAR_NO	2019	2019-05-08	NA	Austevoll (Hardanger), Norway				12.5	105		juvenile
340	AUS19_L30	HAR30	HAR	no		HAR_NO	2019	2019-05-08	NA	Austevoll (Hardanger), Norway				48	4419		adult
341	AUS19_L31	HAR31	HAR	no		HAR_NO	2019	2019-05-08	NA	Austevoll (Hardanger), Norway				38	2277		adult
342	AUS19_L32	HAR32	HAR	no		HAR_NO	2019	NA	NA	Austevoll (Hardanger), Norway				44	3468		adult
343	AUS19_L33	HAR33	HAR	no		HAR_NO	2019	NA	NA	Austevoll (Hardanger), Norway				41	3355		adult
344	AUS19_L34	HAR34	HAR	no		HAR_NO	2019	NA	NA	Austevoll (Hardanger), Norway				34.5	1699		adult
345	AUS19_L35	HAR35	HAR	no		HAR_NO	2019	NA	NA	Austevoll (Hardanger), Norway				10.8	49		juvenile
346	AUS19_L36	HAR36	HAR	no		HAR_NO	2019	2019-05-07	NA	Austevoll (Hardanger), Norway				10.3	48		juvenile
347	AUS19_L37	HAR37	HAR	no		HAR_NO	2019	2019-05-10	NA	Austevoll (Hardanger), Norway				33	1698		adult
348	AUS19_L38	HAR38	HAR	no		HAR_NO	2019	2019-05-10	NA	Austevoll (Hardanger), Norway				24.5	787		adult
349	AUS19_L39	HAR39	HAR	no		HAR_NO	2019	2019-05-10	NA	Austevoll (Hardanger), Norway				34	1828		adult
350	AUS19_L40	HAR40	HAR	no		HAR_NO	2019	2019-05-10	NA	Austevoll (Hardanger), Norway				26	877		adult
351	AUS19_L41	HAR41	HAR	no		HAR_NO	2019	2019-05-12	NA	Austevoll (Hardanger), Norway				33	1864		adult
352	AUS19_L42	HAR42	HAR	no		HAR_NO	2019	2019-05-08	NA	Austevoll (Hardanger), Norway				21.5	263		adult
353	AUS19_L43	HAR43	HAR	no		HAR_NO	2019	2019-05-08	NA	Austevoll (Hardanger), Norway				8.3	22		juvenile
354	AUS19_L44	HAR44	HAR	no		HAR_NO	2019	2019-05-08	NA	Austevoll (Hardanger), Norway				44	4093		adult
355	AUS19_L45	HAR45	HAR	no		HAR_NO	2019	2019-05-10	NA	Austevoll (Hardanger), Norway				50.5	6425		adult
356	HAR19_1	HAR46	HAR	no		HAR_NO	2019	2019-05-12	2019-12-18	Hardangerfjorden, Norway				NA	>3000		adult
357	HAR19_2	HAR47	HAR	no		HAR_NO	2019	2019-05-12	2019-12-18	Hardangerfjorden, Norway					1260		adult
358	HAR19_3	HAR48	HAR	no		HAR_NO	2019	2019-05-12	2019-12-18	Hardangerfjorden, Norway					1436		adult
359	HAR19_4	HAR49	HAR	no		HAR_NO	2019	2019-05-12	2019-12-18	Hardangerfjorden, Norway					1625		adult
360	HAR19_5	HAR50	HAR	no		HAR_NO	2019	2019-05-11	2019-12-18	Hardangerfjorden, Norway					1484		adult
361	HAR19_6	HAR51	HAR	no		HAR_NO	2019	2019-05-11	2019-12-18	Hardangerfjorden, Norway					961		adult
362	HAR19_7	HAR52	HAR	no		HAR_NO	2019	2019-05-11	2019-12-18	Hardangerfjorden, Norway					50		juvenile
363	BOK19_1	BOK1	BOK	no		BOK_NO	2019	2019-04-30	2019-12-17	Boknafjorden, Norway	59.3128	5.8242			896		adult
364	BOK19_2	BOK2	BOK	no		BOK_NO	2019	2019-04-30	2019-12-17	Boknafjorden, Norway	59.3128	5.8242			1286		adult
365	BOK19_3	BOK3	BOK	no		BOK_NO	2019	2019-04-29	2019-12-17	Boknafjorden, Norway	59.199	5.5298			165		juvenile
366	BOK19_4	BOK4	BOK	no		BOK_NO	2019	2019-04-30	2019-12-17	Boknafjorden, Norway	59.3128	5.8242			50		juvenile
367	BOK19_5	BOK5	BOK	no		BOK_NO	2019	2019-04-30	2019-12-17	Boknafjorden, Norway	59.3128	5.8242			254		juvenile
368	BOK19_6	BOK6	BOK	no		BOK_NO	2019	2019-04-30	2019-12-17	Boknafjorden, Norway	59.0926	5.7913			100		juvenile
369	BOK19_7	BOK7	BOK	no		BOK_NO	2019	2019-04-30	2019-12-17	Boknafjorden, Norway	59.0926	5.7913			250		juvenile
370	BOK19_8	BOK8	BOK	no		BOK_NO	2019	2019-05-03	2019-12-17	Boknafjorden, Norway	59.1942	6.06523			455		adult
371	BOK19_9	BOK9	BOK	no		BOK_NO	2019	2019-05-03	2019-12-17	Boknafjorden, Norway	59.1942	6.06523			540		adult
372	BOK19_10	BOK10	BOK	no		BOK_NO	2019	2019-05-03	2019-12-17	Boknafjorden, Norway	59.1942	6.06523			680		adult
373	BOK19_11	BOK11	BOK	no		BOK_NO	2019	2019-05-01	2019-12-17	Boknafjorden, Norway	59.1994	5.49305			290		juvenile
374	BOK19_12	BOK12	BOK	no		BOK_NO	2019	2019-05-01	2019-12-17	Boknafjorden, Norway	59.1994	5.49305			1135		adult
375	BOK19_13	BOK13	BOK	no		BOK_NO	2019	2019-05-02	2019-12-17	Boknafjorden, Norway	59.2219	5.93008			133		juvenile
376	BOK19_14	BOK14	BOK	no		BOK_NO	2019	2019-05-02	2019-12-17	Boknafjorden, Norway	59.2219	5.93008			158		juvenile
377	BOK19_15	BOK15	BOK	no		BOK_NO	2019	2019-05-02	2019-12-17	Boknafjorden, Norway	59.2219	5.93008			165		juvenile
378	BOK19_16	BOK16	BOK	no		BOK_NO	2019	2019-05-02	2019-12-17	Boknafjorden, Norway	59.2219	5.93008			190		juvenile
379	BOK19_17	BOK17	BOK	no		BOK_NO	2019	2019-05-02	2019-12-17	Boknafjorden, Norway	59.2219	5.93008			454		adult
380	BOK19_18	BOK18	BOK	no		BOK_NO	2019	2019-05-02	2019-12-17	Boknafjorden, Norway	59.2219	5.93008			457		adult
381	BOK19_19	BOK19	BOK	no		BOK_NO	2019	2019-05-02	2019-12-17	Boknafjorden, Norway	59.2219	5.93008			472		adult
382	BOK19_20	BOK20	BOK	no		BOK_NO	2019	2019-05-02	2019-12-17	Boknafjorden, Norway	59.2219	5.93008			76		juvenile
383	BOK19_21	BOK21	BOK	no		BOK_NO	2019	2019-05-01	2019-12-17	Boknafjorden, Norway	59.0757	5.71902			12		juvenile
384	BOK19_22	BOK22	BOK	no		BOK_NO	2019	2019-05-01	2019-12-17	Boknafjorden, Norway	59.0757	5.71902			13		juvenile
385	BOK19_23	BOK23	BOK	no		BOK_NO	2019	2019-05-01	2019-12-17	Boknafjorden, Norway	59.0757	5.71902			36		juvenile
386	BOK19_24	BOK24	BOK	no		BOK_NO	2019	2019-05-01	2019-12-17	Boknafjorden, Norway	59.0757	5.71902			107		juvenile
387	BOK19_25	BOK25	BOK	no		BOK_NO	2019	2019-04-29	2019-12-17	Boknafjorden, Norway	59.199	5.5298			116		juvenile
388	BOK19_26	BOK26	BOK	no		BOK_NO	2019	2019-04-30	2019-12-17	Boknafjorden, Norway	59.0926	5.7913			137		juvenile
389	BOK19_27	BOK27	BOK	no		BOK_NO	2019	2019-05-02	2019-12-17	Boknafjorden, Norway	59.1994	5.49305			156		juvenile
390	BOK19_28	BOK28	BOK	no		BOK_NO	2019	2019-05-01	2019-12-17	Boknafjorden, Norway	59.0757	5.71902			160		juvenile
391	BOK19_29	BOK29	BOK	no		BOK_NO	2019	2019-04-29	2019-12-17	Boknafjorden, Norway	59.199	5.5298			60		juvenile
392	BOK19_30	BOK30	BOK	no		BOK_NO	2019	2019-04-29	2019-12-17	Boknafjorden, Norway	59.3064	5.75402			11		juvenile
393	BOK19_31	BOK31	BOK	no		BOK_NO	2019	2019-04-29	2019-12-17	Boknafjorden, Norway	59.3064	5.75402			16		juvenile
394	BOK19_32	BOK32	BOK	no		BOK_NO	2019	2019-04-29	2019-12-17	Boknafjorden, Norway	59.3064	5.75402			43		juvenile
395	BOK19_33	BOK33	BOK	no		BOK_NO	2019	2019-04-29	2019-12-17	Boknafjorden, Norway	59.3064	5.75402			74		juvenile
396	BOK19_34	BOK34	BOK	no		BOK_NO	2019	2019-04-29	2019-12-17	Boknafjorden, Norway	59.3064	5.75402			160		juvenile
397	BOK19_35	BOK35	BOK	no		BOK_NO	2019	2019-05-01	2019-12-17	Boknafjorden, Norway	59.0757	5.71902			163		juvenile
398	BOK19_36	BOK36	BOK	no		BOK_NO	2019	2019-05-03	2019-12-18	Boknafjorden, Norway	59.1942	6.06523			>3000		adult
399	BOK19_37	BOK37	BOK	no		BOK_NO	2019	2019-04-29	2019-12-18	Boknafjorden, Norway	59.199	5.5298			977		adult
400	BOK19_38	BOK38	BOK	no		BOK_NO	2019	2019-04-29	2019-12-18	Boknafjorden, Norway	59.3064	5.75402			1496		adult
401	BOK19_39	BOK39	BOK	no		BOK_NO	2019	2019-04-29	2019-12-18	Boknafjorden, Norway	59.199	5.5298			1480		adult
402	BOK19_40	BOK40	BOK	no		BOK_NO	2019	2019-05-01	2019-12-18	Boknafjorden, Norway	59.0757	5.71902			107		juvenile
403	BOK19_41	BOK41	BOK	no		BOK_NO	2019	2019-04-30	2019-12-18	Boknafjorden, Norway	59.3128	5.8242			13		juvenile
404	BOK19_42	BOK42	BOK	no		BOK_NO	2019	2019-04-30	2019-12-18	Boknafjorden, Norway	59.3128	5.8242			18		juvenile
405	BOK19_43	BOK43	BOK	no		BOK_NO	2019	2019-04-29	2019-12-18	Boknafjorden, Norway	59.3064	5.75402			2240		adult
406	BOK19_44	BOK44	BOK	no		BOK_NO	2019	2019-04-30	2019-12-18	Boknafjorden, Norway	59.0926	5.7913			1693		adult
407	BOK19_45	BOK45	BOK	no		BOK_NO	2019	2019-05-03	2019-12-18	Boknafjorden, Norway	59.1942	6.06523			1392		adult
408	BOK19_46	BOK46	BOK	no		BOK_NO	2019	2019-04-30	2019-12-18	Boknafjorden, Norway	59.0926	5.7913			1124		adult
409	BOK19_47	BOK47	BOK	no		BOK_NO	2019	2019-04-30	2019-12-18	Boknafjorden, Norway	59.3128	5.8242			698		adult
410	BOK19_48	BOK48	BOK	no		BOK_NO	2019	2019-04-30	2019-12-18	Boknafjorden, Norway	59.1942	6.06523			616		adult
411	BOK19_49	BOK49	BOK	no		BOK_NO	2019	2019-05-02	2019-12-18	Boknafjorden, Norway	59.2219	5.93008			580		adult
412	BOK19_50	BOK50	BOK	no		BOK_NO	2019	2019-04-29	2019-12-18	Boknafjorden, Norway	59.199	5.5298			432		adult
413	SOR-1	FLE1	FLE	yes	CLNS_CLNS01	FLE_NO	2019			Flekkefjorden, Norway	58.188	6.609
414	SOR-2	FLE2	FLE	yes	CLNS_CLNS02	FLE_NO	2019			Flekkefjorden, Norway	58.188	6.609
415	SOR-3	FLE3	FLE	yes	CLNS_CLNS03	FLE_NO	2019			Flekkefjorden, Norway	58.188	6.609
416	SOR-4	FLE4	FLE	yes	CLNS_CLNS04	FLE_NO	2019			Flekkefjorden, Norway	58.188	6.609
417	SOR-5	FLE5	FLE	yes	CLNS_CLNS05	FLE_NO	2019			Flekkefjorden, Norway	58.188	6.609
418	SOR-6	FLE6	FLE	yes	CLNS_CLNS06	FLE_NO	2019			Flekkefjorden, Norway	58.188	6.609
419	SOR-7	FLE7	FLE	yes	CLNS_CLNS07	FLE_NO	2019			Flekkefjorden, Norway	58.188	6.609
420	SOR-8	FLE8	FLE	yes	CLNS_CLNS08	FLE_NO	2019			Flekkefjorden, Norway	58.188	6.609
421	SOR-9	FLE9	FLE	yes	CLNS_CLNS09	FLE_NO	2019			Flekkefjorden, Norway	58.188	6.609
422	SOR-10	FLE10	FLE	yes	CLNS_CLNS10	FLE_NO	2019			Flekkefjorden, Norway	58.188	6.609
423	SOR-11	FLE11	FLE	no		FLE_NO	2019			Flekkefjorden, Norway	58.188	6.609
424	SOR-12	FLE12	FLE	no		FLE_NO	2019			Flekkefjorden, Norway	58.188	6.609
425	SOR-13	FLE13	FLE	no		FLE_NO	2019			Flekkefjorden, Norway	58.188	6.609
426	SOR-14	FLE14	FLE	no		FLE_NO	2019			Flekkefjorden, Norway	58.188	6.609
427	SOR-15	FLE15	FLE	no		FLE_NO	2019			Flekkefjorden, Norway	58.188	6.609
428	SOR-16	FLE16	FLE	no		FLE_NO	2019			Flekkefjorden, Norway	58.188	6.609
429	SOR-17	FLE17	FLE	no		FLE_NO	2019			Flekkefjorden, Norway	58.188	6.609
430	SOR-18	FLE18	FLE	no		FLE_NO	2019			Flekkefjorden, Norway	58.188	6.609
431	SOR-19	FLE19	FLE	no		FLE_NO	2019			Flekkefjorden, Norway	58.188	6.609
432	SOR-20	FLE20	FLE	no		FLE_NO	2019			Flekkefjorden, Norway	58.188	6.609
433	SOR-21	FLE21	FLE	no		FLE_NO	2019			Flekkefjorden, Norway	58.188	6.609
434	SOR-22	FLE22	FLE	no		FLE_NO	2019			Flekkefjorden, Norway	58.188	6.609
435	SOR-23	FLE23	FLE	no		FLE_NO	2019			Flekkefjorden, Norway	58.188	6.609
436	SOR-24	FLE24	FLE	no		FLE_NO	2019			Flekkefjorden, Norway	58.188	6.609
437	SOR-25	FLE25	FLE	no		FLE_NO	2019			Flekkefjorden, Norway	58.188	6.609
438	SOR-26	FLE26	FLE	no		FLE_NO	2019			Flekkefjorden, Norway	58.188	6.609
439	SOR-27	FLE27	FLE	no		FLE_NO	2019			Flekkefjorden, Norway	58.188	6.609
440	SOR-28	FLE28	FLE	no		FLE_NO	2019			Flekkefjorden, Norway	58.188	6.609
441	SOR-29	FLE29	FLE	no		FLE_NO	2019			Flekkefjorden, Norway	58.188	6.609
442	SOR-30	FLE30	FLE	no		FLE_NO	2019			Flekkefjorden, Norway	58.188	6.609
443	SOR-31	FLE31	FLE	no		FLE_NO	2019			Flekkefjorden, Norway	58.188	6.609
444	SOR-32	FLE32	FLE	no		FLE_NO	2019			Flekkefjorden, Norway	58.188	6.609
445	SOR-33	FLE33	FLE	no		FLE_NO	2019			Flekkefjorden, Norway	58.188	6.609
446	SOR-34	FLE34	FLE	no		FLE_NO	2019			Flekkefjorden, Norway	58.188	6.609
447	SOR-35	FLE35	FLE	no		FLE_NO	2019			Flekkefjorden, Norway	58.188	6.609
448	SOR-36	FLE36	FLE	no		FLE_NO	2019			Flekkefjorden, Norway	58.188	6.609
449	SOR-37	FLE37	FLE	no		FLE_NO	2019			Flekkefjorden, Norway	58.188	6.609
450	SOR-38	FLE38	FLE	no		FLE_NO	2019			Flekkefjorden, Norway	58.188	6.609
451	SOR-39	FLE39	FLE	no		FLE_NO	2019			Flekkefjorden, Norway	58.188	6.609
452	SOR-40	FLE40	FLE	no		FLE_NO	2019			Flekkefjorden, Norway	58.188	6.609
453	SOR-41	FLE41	FLE	no		FLE_NO	2019			Flekkefjorden, Norway	58.188	6.609
454	SOR-42	FLE42	FLE	no		FLE_NO	2019			Flekkefjorden, Norway	58.188	6.609
455	SOR-43	FLE43	FLE	no		FLE_NO	2019			Flekkefjorden, Norway	58.188	6.609
456	SOR-44	FLE44	FLE	no		FLE_NO	2019			Flekkefjorden, Norway	58.188	6.609
457	SOR-45	FLE45	FLE	no		FLE_NO	2019			Flekkefjorden, Norway	58.188	6.609
458	SOR-46	FLE46	FLE	no		FLE_NO	2019			Flekkefjorden, Norway	58.188	6.609
459	SOR-47	FLE47	FLE	no		FLE_NO	2019			Flekkefjorden, Norway	58.188	6.609
460	SOR-48	FLE48	FLE	no		FLE_NO	2019			Flekkefjorden, Norway	58.188	6.609
461	SOR-49	FLE49	FLE	no		FLE_NO	2019			Flekkefjorden, Norway	58.188	6.609
462	SOR-50	FLE50	FLE	no		FLE_NO	2019			Flekkefjorden, Norway	58.188	6.609
463	SOR-51	FLE51	FLE	no		FLE_NO	2019			Flekkefjorden, Norway	58.188	6.609
464	SOR-52	FLE52	FLE	no		FLE_NO	2019			Flekkefjorden, Norway	58.188	6.609
465	SOR-53	FLE53	FLE	no		FLE_NO	2019			Flekkefjorden, Norway	58.188	6.609
466	SOR-54	FLE54	FLE	no		FLE_NO	2019			Flekkefjorden, Norway	58.188	6.609
467	SOR-55	FLE55	FLE	no		FLE_NO	2019			Flekkefjorden, Norway	58.188	6.609
468	SOR-56	FLE56	FLE	no		FLE_NO	2019			Flekkefjorden, Norway	58.188	6.609
469	SOR-57	FLE57	FLE	no		FLE_NO	2019			Flekkefjorden, Norway	58.188	6.609
470	SOR-58	FLE58	FLE	no		FLE_NO	2019			Flekkefjorden, Norway	58.188	6.609
471	SOR-59	FLE59	FLE	no		FLE_NO	2019			Flekkefjorden, Norway	58.188	6.609
472	SOR-60	FLE60	FLE	no		FLE_NO	2019			Flekkefjorden, Norway	58.188	6.609
473	SOR-61	FLE61	FLE	no		FLE_NO	2019			Flekkefjorden, Norway	58.188	6.609
474	SOR-62	FLE62	FLE	no		FLE_NO	2019			Flekkefjorden, Norway	58.188	6.609
475	SOR-63	FLE63	FLE	no		FLE_NO	2019			Flekkefjorden, Norway	58.188	6.609
476	SOR-64	FLE64	FLE	no		FLE_NO	2019			Flekkefjorden, Norway	58.188	6.609
477	SOR-65	FLE65	FLE	no		FLE_NO	2019			Flekkefjorden, Norway	58.188	6.609
478	SOR-66	FLE66	FLE	no		FLE_NO	2019			Flekkefjorden, Norway	58.188	6.609
479	SOR-67	FLE67	FLE	no		FLE_NO	2019			Flekkefjorden, Norway	58.188	6.609
480	SOR-68	FLE68	FLE	no		FLE_NO	2019			Flekkefjorden, Norway	58.188	6.609
481	SOR-69	FLE69	FLE	no		FLE_NO	2019			Flekkefjorden, Norway	58.188	6.609
482	SOR-70	FLE70	FLE	no		FLE_NO	2019			Flekkefjorden, Norway	58.188	6.609
483	MOL19-1	ORU1	ORU	no		ORU_SE	2019			Orust Mollösund, Sweden	58.0889	11.3	male	3.5			juvenile
484	MOL19-2	ORU2	ORU	no		ORU_SE	2019			Orust Mollösund, Sweden	58.0889	11.3	female	4.5			juvenile
485	MOL19-3	ORU3	ORU	no		ORU_SE	2019			Orust Mollösund, Sweden	58.0889	11.3	female	4.5			juvenile
486	MOL19-4	ORU4	ORU	no		ORU_SE	2019			Orust Mollösund, Sweden	58.0889	11.3	female	4.8			juvenile
487	MOL19-5	ORU5	ORU	no		ORU_SE	2019			Orust Mollösund, Sweden	58.0889	11.3	female	4.2			juvenile
488	MOL19-6	ORU6	ORU	no		ORU_SE	2019			Orust Mollösund, Sweden	58.0806	11.3056	male	3.7			juvenile
489	MOL19-7	ORU7	ORU	no		ORU_SE	2019			Orust Mollösund, Sweden	58.0806	11.3056	female	4.4			juvenile
490	MOL19-8	ORU8	ORU	no		ORU_SE	2019			Orust Mollösund, Sweden	58.0806	11.3056	female	4.6			juvenile
491	MOL19-9	ORU9	ORU	no		ORU_SE	2019			Orust Mollösund, Sweden	58.0806	11.3056	female	4.7			juvenile
492	MOL19-10	ORU10	ORU	no		ORU_SE	2019			Orust Mollösund, Sweden	58.0806	11.3056	female	4.2			juvenile
493	MOL19-11	ORU11	ORU	no		ORU_SE	2019			Orust Mollösund, Sweden	58.0806	11.3056	male	3.6			juvenile
494	MOL19-12	ORU12	ORU	no		ORU_SE	2019			Orust Mollösund, Sweden	58.0806	11.3056	female	4.2			juvenile
495	MOL19-13	ORU13	ORU	no		ORU_SE	2019			Orust Mollösund, Sweden	58.0806	11.3056	female	4.5			juvenile
496	MOL19-14	ORU14	ORU	no		ORU_SE	2019			Orust Mollösund, Sweden	58.0806	11.3056	female	4.6			juvenile
497	MOL19-15	ORU15	ORU	no		ORU_SE	2019			Orust Mollösund, Sweden	58.0806	11.3056	female	3.7			juvenile
498	MOL19-16	ORU16	ORU	no		ORU_SE	2019			Orust Mollösund, Sweden	58.0647	11.3033	male	3.4			juvenile
499	MOL19-17	ORU17	ORU	no		ORU_SE	2019			Orust Mollösund, Sweden	58.0647	11.3033	female	4.6			juvenile
500	MOL19-18	ORU18	ORU	no		ORU_SE	2019			Orust Mollösund, Sweden	58.0647	11.3033	female	4.7			juvenile
501	MOL19-19	ORU19	ORU	no		ORU_SE	2019			Orust Mollösund, Sweden	58.0647	11.3033	female	4.6			juvenile
502	MOL19-20	ORU20	ORU	no		ORU_SE	2019			Orust Mollösund, Sweden	58.0647	11.3033	female	4.5			juvenile
503	MOL19-21	ORU21	ORU	no		ORU_SE	2019			Orust Mollösund, Sweden	58.0806	11.3083	male	3.5			juvenile
504	MOL19-22	ORU22	ORU	no		ORU_SE	2019			Orust Mollösund, Sweden	58.0806	11.3083	female	4.6			juvenile
505	MOL19-23	ORU23	ORU	no		ORU_SE	2019			Orust Mollösund, Sweden	58.0806	11.3083	female	4.6			juvenile
506	MOL19-24	ORU24	ORU	no		ORU_SE	2019			Orust Mollösund, Sweden	58.0806	11.3083	female	4.9			juvenile
507	MOL19-25	ORU25	ORU	no		ORU_SE	2019			Orust Mollösund, Sweden	58.0806	11.3083	female	4.5			juvenile
508	MOL19-26	ORU26	ORU	no		ORU_SE	2019			Orust Mollösund, Sweden	58.0806	11.3083	female	4.6			juvenile
509	MOL19-27	ORU27	ORU	no		ORU_SE	2019			Orust Mollösund, Sweden	58.0806	11.3083	female	4.6			juvenile
510	MOL19-28	ORU28	ORU	no		ORU_SE	2019			Orust Mollösund, Sweden	58.0778	11.2997	male	3.2			juvenile
511	MOL19-29	ORU29	ORU	no		ORU_SE	2019			Orust Mollösund, Sweden	58.0778	11.2997	female	4.6			juvenile
512	MOL19-30	ORU30	ORU	no		ORU_SE	2019			Orust Mollösund, Sweden	58.0778	11.2997	female	4.6			juvenile
513	MOL19-31	ORU31	ORU	no		ORU_SE	2019			Orust Mollösund, Sweden	58.0778	11.2997	female	4.5			juvenile
514	MOL19-32	ORU32	ORU	no		ORU_SE	2019			Orust Mollösund, Sweden	58.0778	11.2997	female	5			juvenile
515	MOL19-33	ORU33	ORU	no		ORU_SE	2019			Orust Mollösund, Sweden	58.0806	11.3028	male	3.8			juvenile
516	MOL19-34	ORU34	ORU	no		ORU_SE	2019			Orust Mollösund, Sweden	58.0806	11.3028	female	4.5			juvenile
517	MOL19-35	ORU35	ORU	no		ORU_SE	2019			Orust Mollösund, Sweden	58.0806	11.3028	female	4.4			juvenile
518	MOL19-36	ORU36	ORU	no		ORU_SE	2019			Orust Mollösund, Sweden	58.0806	11.3028	female	4.4			juvenile
519	MOL19-37	ORU37	ORU	no		ORU_SE	2019			Orust Mollösund, Sweden	58.0806	11.3028	female	4			juvenile
520	MOL19-38	ORU38	ORU	no		ORU_SE	2019			Orust Mollösund, Sweden	58.0667	11.3139	male	NA
521	MOL19-39	ORU39	ORU	no		ORU_SE	2019			Orust Mollösund, Sweden	58.0667	11.3139	female	NA
522	MOL19-40	ORU40	ORU	no		ORU_SE	2019			Orust Mollösund, Sweden	58.0667	11.3139	female	NA
523	MOL19-41	ORU41	ORU	no		ORU_SE	2019			Orust Mollösund, Sweden	58.0667	11.3139	female	NA
524	MOL19-42	ORU42	ORU	no		ORU_SE	2019			Orust Mollösund, Sweden	58.0806	11.3056	female	NA
525	MOL19-43	ORU43	ORU	no		ORU_SE	2019			Orust Mollösund, Sweden	58.0806	11.3056	female	NA
526	MOL19-44	ORU44	ORU	no		ORU_SE	2019			Orust Mollösund, Sweden	58.0806	11.3056	female	NA
527	MOL19-45	ORU45	ORU	no		ORU_SE	2019			Orust Mollösund, Sweden	58.0972	11.3	male	3.5			juvenile
528	MOL19-46	ORU46	ORU	no		ORU_SE	2019			Orust Mollösund, Sweden	58.0972	11.3	female	4.5			juvenile
529	MOL19-47	ORU47	ORU	no		ORU_SE	2019			Orust Mollösund, Sweden	58.0972	11.3	female	4.9			juvenile
530	MOL19-48	ORU48	ORU	no		ORU_SE	2019			Orust Mollösund, Sweden	58.0972	11.3	female	5			juvenile
531	MOL19-49	ORU49	ORU	no		ORU_SE	2019			Orust Mollösund, Sweden	58.0972	11.3	female	4.8			juvenile
532	MOL19-50	ORU50	ORU	no		ORU_SE	2019			Orust Mollösund, Sweden	58.0819	11.3083	male	3			juvenile
533	MOL19-51	ORU51	ORU	no		ORU_SE	2019			Orust Mollösund, Sweden	58.0819	11.3083	female	4.6			juvenile
534	MOL19-52	ORU52	ORU	no		ORU_SE	2019			Orust Mollösund, Sweden	58.0819	11.3083	female	4.7			juvenile
535	MOL19-53	ORU53	ORU	no		ORU_SE	2019			Orust Mollösund, Sweden	58.0819	11.3083	female	4.9			juvenile
536	MOL19-54	ORU54	ORU	no		ORU_SE	2019			Orust Mollösund, Sweden	58.0819	11.3083	female	4.2			juvenile
537	MOL19-55	ORU55	ORU	no		ORU_SE	2019			Orust Mollösund, Sweden	58.0667	11.3139	female	4.6			juvenile
538	MOL19-56	ORU56	ORU	no		ORU_SE	2019			Orust Mollösund, Sweden	58.0667	11.3139	female	4.3			juvenile
539	MOL19-57	ORU57	ORU	no		ORU_SE	2019			Orust Mollösund, Sweden	58.0667	11.3139	female	4.5			juvenile
540	MOL19-58	ORU58	ORU	no		ORU_SE	2019			Orust Mollösund, Sweden	58.0667	11.3139	female	4.6			juvenile
541	MOL19-59	ORU59	ORU	no		ORU_SE	2019			Orust Mollösund, Sweden	58.0667	11.3139	female	4.7			juvenile
542	MOL19-60	ORU60	ORU	no		ORU_SE	2019			Orust Mollösund, Sweden	58.0972	11.3028	female	4.5			juvenile
543	MOL19-61	ORU61	ORU	no		ORU_SE	2019			Orust Mollösund, Sweden	58.0972	11.3028	female	4.5			juvenile
544	MOL19-62	ORU62	ORU	no		ORU_SE	2019			Orust Mollösund, Sweden	58.0972	11.3028	female	4.7			juvenile
545	MOL19-63	ORU63	ORU	no		ORU_SE	2019			Orust Mollösund, Sweden	58.0972	11.3028	female	4.8			juvenile
546	MOL19-64	ORU64	ORU	no		ORU_SE	2019			Orust Mollösund, Sweden	58.0972	11.3028	female	4.9			juvenile
547	MOL19-65	ORU65	ORU	no		ORU_SE	2019			Orust Mollösund, Sweden	58.0667	11.3083	female	4.4			juvenile
548	MOL19-66	ORU66	ORU	no		ORU_SE	2019			Orust Mollösund, Sweden	58.0667	11.3083	female	4.7			juvenile
549	MOL19-67	ORU67	ORU	no		ORU_SE	2019			Orust Mollösund, Sweden	58.0667	11.3083	female	4.7			juvenile
550	MOL19-68	ORU68	ORU	no		ORU_SE	2019			Orust Mollösund, Sweden	58.0667	11.3083	female	4.9			juvenile
551	MOL19-69	ORU69	ORU	no		ORU_SE	2019			Orust Mollösund, Sweden	58.0694	11.3111	female	4.6			juvenile
552	MOL19-70	ORU70	ORU	no		ORU_SE	2019			Orust Mollösund, Sweden	58.0694	11.3111	female	4.7			juvenile
553	MOL19-71	ORU71	ORU	no		ORU_SE	2019			Orust Mollösund, Sweden	58.0694	11.3111	female	4.7			juvenile
554	MOL19-72	ORU72	ORU	no		ORU_SE	2019			Orust Mollösund, Sweden	58.0694	11.3111	female	4.8			juvenile
555	MOL19-73	ORU73	ORU	no		ORU_SE	2019			Orust Mollösund, Sweden	58.0972	11.3	female	4.8			juvenile
556	MOL19-74	ORU74	ORU	no		ORU_SE	2019			Orust Mollösund, Sweden	58.0972	11.3	female	4.7			juvenile
557	MOL19-75	ORU75	ORU	no		ORU_SE	2019			Orust Mollösund, Sweden	58.0972	11.3	female	4.5			juvenile
558	MOL19-76	ORU76	ORU	no		ORU_SE	2019			Orust Mollösund, Sweden	58.0972	11.3	female	4.9			juvenile
559	MOL19-77	ORU77	ORU	no		ORU_SE	2019			Orust Mollösund, Sweden	58.0972	11.3083	female	4.6			juvenile
560	MOL19-78	ORU78	ORU	no		ORU_SE	2019			Orust Mollösund, Sweden	58.0972	11.3083	female	4.7			juvenile
561	MOL19-79	ORU79	ORU	no		ORU_SE	2019			Orust Mollösund, Sweden	58.0972	11.3083	female	4.4			juvenile
562	MOL19-80	ORU80	ORU	no		ORU_SE	2019			Orust Mollösund, Sweden	58.0972	11.3083	female	4.3			juvenile
563	MOL19-81	ORU81	ORU	no		ORU_SE	2019			Orust Mollösund, Sweden	58.0972	11.3083	female	4.6			juvenile
564	FAL19-1	FAL1	FAL	no		FAL_SE	2019			Falkenberg, Sweden	56.7708	12.5167	female				adult
565	FAL19-2	FAL2	FAL	no		FAL_SE	2019			Falkenberg, Sweden	56.7708	12.5167	female				adult
566	FAL19-3	FAL3	FAL	no		FAL_SE	2019			Falkenberg, Sweden	56.7708	12.5167	female				adult
567	FAL19-4	FAL4	FAL	no		FAL_SE	2019			Falkenberg, Sweden	56.7708	12.5167	female				adult
568	FAL19-5	FAL5	FAL	no		FAL_SE	2019			Falkenberg, Sweden	56.7708	12.5167	female				adult
569	FAL19-6	FAL6	FAL	no		FAL_SE	2019			Falkenberg, Sweden	56.7708	12.5167	female				adult
570	FAL19-7	FAL7	FAL	no		FAL_SE	2019			Falkenberg, Sweden	56.7708	12.5167	female				adult
571	FAL19-8	FAL8	FAL	no		FAL_SE	2019			Falkenberg, Sweden	56.7708	12.5167	female				adult
572	FAL19-9	FAL9	FAL	no		FAL_SE	2019			Falkenberg, Sweden	56.7708	12.5167	female				adult
573	FAL19-10	FAL10	FAL	no		FAL_SE	2019			Falkenberg, Sweden	56.7708	12.5167	female				adult
574	FAL19-11	FAL11	FAL	no		FAL_SE	2019			Falkenberg, Sweden	56.7708	12.5167	female				adult
575	FAL19-12	FAL12	FAL	no		FAL_SE	2019			Falkenberg, Sweden	56.7708	12.5167	female				adult
576	FAL19-13	FAL13	FAL	no		FAL_SE	2019			Falkenberg, Sweden	56.7708	12.5167	female				adult
577	FAL19-14	FAL14	FAL	no		FAL_SE	2019			Falkenberg, Sweden	56.7708	12.5167	female				adult
578	FAL19-15	FAL15	FAL	no		FAL_SE	2019			Falkenberg, Sweden	56.7708	12.5167	female				adult
579	FAL19-16	FAL16	FAL	no		FAL_SE	2019			Falkenberg, Sweden	56.7708	12.5167	female				adult
580	FAL19-17	FAL17	FAL	no		FAL_SE	2019			Falkenberg, Sweden	56.7708	12.5167	female				adult
581	FAL19-18	FAL18	FAL	no		FAL_SE	2019			Falkenberg, Sweden	56.7708	12.5167	female				adult
582	FAL19-19	FAL19	FAL	no		FAL_SE	2019			Falkenberg, Sweden	56.7708	12.5167	female				adult
583	FAL19-20	FAL20	FAL	no		FAL_SE	2019			Falkenberg, Sweden	56.7708	12.5167	female				adult
584	FAL19-21	FAL21	FAL	no		FAL_SE	2019			Falkenberg, Sweden	56.7708	12.5167	female				adult
585	FAL19-22	FAL22	FAL	no		FAL_SE	2019			Falkenberg, Sweden	56.7708	12.5167	female				adult
586	FAL19-23	FAL23	FAL	no		FAL_SE	2019			Falkenberg, Sweden	56.7708	12.5167	female				adult
587	FAL19-24	FAL24	FAL	no		FAL_SE	2019			Falkenberg, Sweden	56.7708	12.5167	female				adult
588	FAL19-25	FAL25	FAL	no		FAL_SE	2019			Falkenberg, Sweden	56.7708	12.5167	female				adult
589	FAL19-26	FAL26	FAL	no		FAL_SE	2019			Falkenberg, Sweden	56.7708	12.5167	female				adult
590	FAL19-27	FAL27	FAL	no		FAL_SE	2019			Falkenberg, Sweden	56.7708	12.5167	female				adult
591	FAL19-28	FAL28	FAL	no		FAL_SE	2019			Falkenberg, Sweden	56.7708	12.5167	female				adult
592	FAL19-29	FAL29	FAL	no		FAL_SE	2019			Falkenberg, Sweden	56.7708	12.5167	female				adult
593	FAL19-30	FAL30	FAL	no		FAL_SE	2019			Falkenberg, Sweden	56.7708	12.5167	female				adult
594	FAL19-31	FAL31	FAL	no		FAL_SE	2019			Falkenberg, Sweden	56.7708	12.5167	female				adult
595	FAL19-32	FAL32	FAL	no		FAL_SE	2019			Falkenberg, Sweden	56.7708	12.5167	female				adult
596	FAL19-33	FAL33	FAL	no		FAL_SE	2019			Falkenberg, Sweden	56.7708	12.5167	female				adult
597	FAL19-34	FAL34	FAL	no		FAL_SE	2019			Falkenberg, Sweden	56.7708	12.5167	female				adult
598	FAL19-35	FAL35	FAL	no		FAL_SE	2019			Falkenberg, Sweden	56.7708	12.5167	female				adult
599	FAL19-36	FAL36	FAL	no		FAL_SE	2019			Falkenberg, Sweden	56.7708	12.5167	female				adult
600	FAL19-37	FAL37	FAL	no		FAL_SE	2019			Falkenberg, Sweden	56.7708	12.5167	female				adult
601	FAL19-38	FAL38	FAL	no		FAL_SE	2019			Falkenberg, Sweden	56.7708	12.5167	female				adult
602	FAL19-39	FAL39	FAL	no		FAL_SE	2019			Falkenberg, Sweden	56.7708	12.5167	female				adult
603	FAL19-40	FAL40	FAL	no		FAL_SE	2019			Falkenberg, Sweden	56.7708	12.5167	female				adult
604	FAL19-41	FAL41	FAL	no		FAL_SE	2019			Falkenberg, Sweden	56.7708	12.5167	female				adult
605	FAL19-42	FAL42	FAL	no		FAL_SE	2019			Falkenberg, Sweden	56.7708	12.5167	female				adult
606	FAL19-43	FAL43	FAL	no		FAL_SE	2019			Falkenberg, Sweden	56.7708	12.5167	female				adult
607	FAL19-44	FAL44	FAL	no		FAL_SE	2019			Falkenberg, Sweden	56.7708	12.5167	female				adult
608	FAL19-45	FAL45	FAL	no		FAL_SE	2019			Falkenberg, Sweden	56.7708	12.5167	female				adult
609	FAL19-46	FAL46	FAL	no		FAL_SE	2019			Falkenberg, Sweden	56.7708	12.5167	female				adult
610	FAL19-47	FAL47	FAL	no		FAL_SE	2019			Falkenberg, Sweden	56.7708	12.5167	female				adult
611	FAL19-48	FAL48	FAL	no		FAL_SE	2019			Falkenberg, Sweden	56.7708	12.5167	female				adult
612	FAL19-49	FAL49	FAL	no		FAL_SE	2019			Falkenberg, Sweden	56.7708	12.5167	female				adult
613	FAL19-50	FAL50	FAL	no		FAL_SE	2019			Falkenberg, Sweden	56.7708	12.5167	female				adult
614	FAL19-51	FAL51	FAL	no		FAL_SE	2019			Falkenberg, Sweden	56.7708	12.5167	female				adult
615	FAL19-52	FAL52	FAL	no		FAL_SE	2019			Falkenberg, Sweden	56.7708	12.5167	female				adult
616	FAL19-53	FAL53	FAL	no		FAL_SE	2019			Falkenberg, Sweden	56.7708	12.5167	female				adult
617	FAL19-54	FAL54	FAL	no		FAL_SE	2019			Falkenberg, Sweden	56.7708	12.5167	female				adult
618	FAL19-55	FAL55	FAL	no		FAL_SE	2019			Falkenberg, Sweden	56.7708	12.5167	female				adult
619	FAL19-56	FAL56	FAL	no		FAL_SE	2019			Falkenberg, Sweden	56.7708	12.5167	female				adult
620	FAL19-57	FAL57	FAL	no		FAL_SE	2019			Falkenberg, Sweden	56.7708	12.5167	female				adult
621	FAL19-58	FAL58	FAL	no		FAL_SE	2019			Falkenberg, Sweden	56.7708	12.5167	female				adult
622	FAL19-59	FAL59	FAL	no		FAL_SE	2019			Falkenberg, Sweden	56.7708	12.5167	female				adult
623	FAL19-60	FAL60	FAL	no		FAL_SE	2019			Falkenberg, Sweden	56.7708	12.5167	female				adult
624	FAL19-61	FAL61	FAL	no		FAL_SE	2019			Falkenberg, Sweden	56.7708	12.5167	female				adult
625	FAL19-62	FAL62	FAL	no		FAL_SE	2019			Falkenberg, Sweden	56.7708	12.5167	female				adult
626	FAL19-63	FAL63	FAL	no		FAL_SE	2019			Falkenberg, Sweden	56.7708	12.5167	female				adult
627	FAL19-77	FAL64	FAL	no		FAL_SE	2019			Falkenberg, Sweden	56.7708	12.5167	male				adult
628	FAL19-78	FAL65	FAL	no		FAL_SE	2019			Falkenberg, Sweden	56.7708	12.5167	male				adult
629	FAL19-79	FAL66	FAL	no		FAL_SE	2019			Falkenberg, Sweden	56.7708	12.5167	male				adult
630	FAL19-80	FAL67	FAL	no		FAL_SE	2019			Falkenberg, Sweden	56.7708	12.5167	male				adult
631	FAL19-81	FAL68	FAL	no		FAL_SE	2019			Falkenberg, Sweden	56.7708	12.5167	male				adult
632	FAL19-76	FAL69	FAL	no		FAL_SE	2019			Falkenberg, Sweden
633	SVA19-1	SVAN1	SVAN	no		SVAN_SE	2019	2019-04-11		Svanshall, Sweden
634	SVA19-2	SVAN2	SVAN	no		SVAN_SE	2019	2019-04-11		Svanshall, Sweden
635	SVA19-3	SVAN3	SVAN	no		SVAN_SE	2019	2019-04-11		Svanshall, Sweden
636	SVA19-4	SVAN4	SVAN	no		SVAN_SE	2019	2019-04-11		Svanshall, Sweden
637	SVA19-5	SVAN5	SVAN	no		SVAN_SE	2019	2019-04-11		Svanshall, Sweden
638	SVA19-6	SVAN6	SVAN	no		SVAN_SE	2019	2019-04-11		Svanshall, Sweden
639	SVA19-7	SVAN7	SVAN	no		SVAN_SE	2019	2019-04-21		Svanshall, Sweden
640	SVA19-8	SVAN8	SVAN	no		SVAN_SE	2019	2019-04-21		Svanshall, Sweden
641	SVA19-9	SVAN9	SVAN	no		SVAN_SE	2019	2019-04-21		Svanshall, Sweden
642	SVA19-10	SVAN10	SVAN	no		SVAN_SE	2019	2019-04-21		Svanshall, Sweden
643	SVA19-11	SVAN11	SVAN	no		SVAN_SE	2019	2019-04-21		Svanshall, Sweden
644	SVA19-12	SVAN12	SVAN	no		SVAN_SE	2019	2019-04-21		Svanshall, Sweden
645	SVA19-13	SVAN13	SVAN	no		SVAN_SE	2019	2019-04-21		Svanshall, Sweden
646	SVA19-14	SVAN14	SVAN	no		SVAN_SE	2019	2019-04-21		Svanshall, Sweden
647	SVA19-15	SVAN15	SVAN	no		SVAN_SE	2019	2019-04-21		Svanshall, Sweden
648	SVA19-16	SVAN16	SVAN	no		SVAN_SE	2019	2019-04-21		Svanshall, Sweden
649	SVA19-17	SVAN17	SVAN	no		SVAN_SE	2019	2019-04-21		Svanshall, Sweden
650	SVA19-18	SVAN18	SVAN	no		SVAN_SE	2019	2019-04-21		Svanshall, Sweden
651	SVA19-19	SVAN19	SVAN	no		SVAN_SE	2019	2019-04-21		Svanshall, Sweden
652	SVA19-20	SVAN20	SVAN	no		SVAN_SE	2019	2019-04-21		Svanshall, Sweden
653	SVA19-21	SVAN21	SVAN	no		SVAN_SE	2019	2019-04-21		Svanshall, Sweden
654	SVA19-22	SVAN22	SVAN	no		SVAN_SE	2019	2019-04-21		Svanshall, Sweden
655	SVA19-23	SVAN23	SVAN	no		SVAN_SE	2019	2019-04-21		Svanshall, Sweden
656	SVA19-24	SVAN24	SVAN	no		SVAN_SE	2019	2019-04-21		Svanshall, Sweden
657	SVA19-25	SVAN25	SVAN	no		SVAN_SE	2019	2019-04-21		Svanshall, Sweden
658	SVA19-26	SVAN26	SVAN	no		SVAN_SE	2019	2019-04-21		Svanshall, Sweden
659	SVA19-27	SVAN27	SVAN	no		SVAN_SE	2019	2019-04-21		Svanshall, Sweden
660	SVA19-28	SVAN28	SVAN	no		SVAN_SE	2019	2019-04-21		Svanshall, Sweden
661	SVA19-29	SVAN29	SVAN	no		SVAN_SE	2019	2019-04-21		Svanshall, Sweden
662	SVA19-30	SVAN30	SVAN	no		SVAN_SE	2019	2019-04-21		Svanshall, Sweden
663	SVA19-31	SVAN31	SVAN	no		SVAN_SE	2019	2019-04-21		Svanshall, Sweden
664	SVA19-32	SVAN32	SVAN	no		SVAN_SE	2019	2019-04-21		Svanshall, Sweden
665	SVA19-33	SVAN33	SVAN	no		SVAN_SE	2019	2019-05-21		Svanshall, Sweden
666	SVA19-34	SVAN34	SVAN	no		SVAN_SE	2019	2019-05-21		Svanshall, Sweden
667	SVA19-35	SVAN35	SVAN	no		SVAN_SE	2019	2019-05-21		Svanshall, Sweden
668	SVA19-36	SVAN36	SVAN	no		SVAN_SE	2019	2019-05-21		Svanshall, Sweden
669	SVA19-37	SVAN37	SVAN	no		SVAN_SE	2019	2019-05-21		Svanshall, Sweden
670	SVA19-38	SVAN38	SVAN	no		SVAN_SE	2019	2019-05-21		Svanshall, Sweden
671	SVA19-39	SVAN39	SVAN	no		SVAN_SE	2019	2019-05-21		Svanshall, Sweden
672	SVA19-40	SVAN40	SVAN	no		SVAN_SE	2019	2019-05-21		Svanshall, Sweden
673	SVA19-41	SVAN41	SVAN	no		SVAN_SE	2019	2019-05-21		Svanshall, Sweden
674	SVA19-42	SVAN42	SVAN	no		SVAN_SE	2019	2019-05-21		Svanshall, Sweden
675	SVA19-43	SVAN43	SVAN	no		SVAN_SE	2019	2019-05-21		Svanshall, Sweden
676	SVA19-44	SVAN44	SVAN	no		SVAN_SE	2019	2019-05-21		Svanshall, Sweden
677	SVA19-45	SVAN45	SVAN	no		SVAN_SE	2019	2019-05-21		Svanshall, Sweden
678	SVA19-46	SVAN46	SVAN	no		SVAN_SE	2019	2019-05-21		Svanshall, Sweden
679	SVA19-47	SVAN47	SVAN	no		SVAN_SE	2019	2019-05-22		Svanshall, Sweden
680	SVA19-48	SVAN48	SVAN	no		SVAN_SE	2019	2019-05-22		Svanshall, Sweden
681	SVA19-49	SVAN49	SVAN	no		SVAN_SE	2019	2019-05-22		Svanshall, Sweden
682	SVA19-50	SVAN50	SVAN	no		SVAN_SE	2019	2019-05-22		Svanshall, Sweden
683	SVA19-51	SVAN51	SVAN	no		SVAN_SE	2019	2019-05-22		Svanshall, Sweden
684	SVA19-52	SVAN52	SVAN	no		SVAN_SE	2019	2019-05-22		Svanshall, Sweden
685	SVA19-53	SVAN53	SVAN	no		SVAN_SE	2019	2019-05-22		Svanshall, Sweden
686	SVA19-54	SVAN54	SVAN	no		SVAN_SE	2019	2019-05-22		Svanshall, Sweden
687	SVA19-55	SVAN55	SVAN	no		SVAN_SE	2019	2019-05-22		Svanshall, Sweden
688	SVA19-56	SVAN56	SVAN	no		SVAN_SE	2019	2019-05-22		Svanshall, Sweden
689	SVA19-57	SVAN57	SVAN	no		SVAN_SE	2019	2019-05-22		Svanshall, Sweden
690	SVA19-58	SVAN58	SVAN	no		SVAN_SE	2019	2019-05-22		Svanshall, Sweden
691	SVA19-59	SVAN59	SVAN	no		SVAN_SE	2019	2019-05-22		Svanshall, Sweden
692	SVA19-60	SVAN60	SVAN	no		SVAN_SE	2019	2019-05-23		Svanshall, Sweden
693	SVA19-61	SVAN61	SVAN	no		SVAN_SE	2019	2019-05-23		Svanshall, Sweden
694	SVA19-62	SVAN62	SVAN	no		SVAN_SE	2019	2019-05-23		Svanshall, Sweden
695	SVA19-63	SVAN63	SVAN	no		SVAN_SE	2019	2019-05-23		Svanshall, Sweden
696	SVA19-64	SVAN64	SVAN	no		SVAN_SE	2019	2019-05-23		Svanshall, Sweden
697	SVA19-65	SVAN65	SVAN	no		SVAN_SE	2019	2019-05-23		Svanshall, Sweden
698	SVA19-66	SVAN66	SVAN	no		SVAN_SE	2019	2019-05-23		Svanshall, Sweden
699	SVA19-67	SVAN67	SVAN	no		SVAN_SE	2019	2019-05-23		Svanshall, Sweden
700	SVA19-68	SVAN68	SVAN	no		SVAN_SE	2019	2019-05-23		Svanshall, Sweden
701	SVA19-69	SVAN69	SVAN	no		SVAN_SE	2019	2019-05-23		Svanshall, Sweden
702	SVA19-70	SVAN70	SVAN	no		SVAN_SE	2019	2019-05-23		Svanshall, Sweden
703	SVA19-71	SVAN71	SVAN	no		SVAN_SE	2019	2019-05-24		Svanshall, Sweden
704	SVA19-72	SVAN72	SVAN	no		SVAN_SE	2019	2019-05-24		Svanshall, Sweden
705	SVA19-73	SVAN73	SVAN	no		SVAN_SE	2019	2019-05-24		Svanshall, Sweden
706	SVA19-74	SVAN74	SVAN	no		SVAN_SE	2019	2019-05-24		Svanshall, Sweden
707	SVA19-75	SVAN75	SVAN	no		SVAN_SE	2019	2019-05-24		Svanshall, Sweden
708	SVA19-76	SVAN76	SVAN	no		SVAN_SE	2019	2019-05-24		Svanshall, Sweden
709	SVA19-77	SVAN77	SVAN	no		SVAN_SE	2019	2019-05-24		Svanshall, Sweden
710	SVA19-78	SVAN78	SVAN	no		SVAN_SE	2019	2019-05-24		Svanshall, Sweden
711	SVA19-79	SVAN79	SVAN	no		SVAN_SE	2019	2019-05-24		Svanshall, Sweden
712	SVA19-80	SVAN80	SVAN	no		SVAN_SE	2019	2019-05-24		Svanshall, Sweden
713	S18_LP8	ALB1_1	ALB1	no		ALB1_SE	2018	2018-03-22		Ålbæk, North Kattegat	57.59	10.42					adult
714	S18_LP24	ALB1_2	ALB1	no		ALB1_SE	2018	2018-03-22		Ålbæk, North Kattegat	57.59	10.42					adult
715	S18_LP16	ALB1_3	ALB1	no		ALB1_SE	2018	2018-03-22		Ålbæk, North Kattegat	57.59	10.42					adult
716	S18_LP29	ALB1_4	ALB1	no		ALB1_SE	2018	2018-03-22		Ålbæk, North Kattegat	57.59	10.42					adult
717	S18_LP28	ALB1_5	ALB1	no		ALB1_SE	2018	2018-03-22		Ålbæk, North Kattegat	57.59	10.42					adult
718	S18_LP1	ALB1_6	ALB1	no		ALB1_SE	2018	2018-03-22		Ålbæk, North Kattegat	57.59	10.42					adult
719	S18_LP3	ALB1_7	ALB1	no		ALB1_SE	2018	2018-03-22		Ålbæk, North Kattegat	57.59	10.42					adult
720	S18_LP18	ALB1_8	ALB1	no		ALB1_SE	2018	2018-03-22		Ålbæk, North Kattegat	57.59	10.42					adult
721	S18_LP26	ALB1_9	ALB1	no		ALB1_SE	2018	2018-03-22		Ålbæk, North Kattegat	57.59	10.42					adult
722	S18_LP2	ALB1_10	ALB1	no		ALB1_SE	2018	2018-03-22		Ålbæk, North Kattegat	57.59	10.42					adult
723	S20_401	ALB2_1	ALB2	no		ALB2_SE	2020	2020-02-05		Ålbæk, North Kattegat	57.59	10.42					adult
724	S20_402	ALB2_2	ALB2	no		ALB2_SE	2020	2020-02-05		Ålbæk, North Kattegat	57.59	10.42					adult
725	S20_403	ALB2_3	ALB2	no		ALB2_SE	2020	2020-02-05		Ålbæk, North Kattegat	57.59	10.42					adult
726	S20_404	ALB2_4	ALB2	no		ALB2_SE	2020	2020-02-05		Ålbæk, North Kattegat	57.59	10.42					adult
727	S20_405	ALB2_5	ALB2	no		ALB2_SE	2020	2020-02-05		Ålbæk, North Kattegat	57.59	10.42					adult
728	S20_409	ALB2_6	ALB2	no		ALB2_SE	2020	2020-02-05		Ålbæk, North Kattegat	57.59	10.42					adult
729	S20_410	ALB2_7	ALB2	no		ALB2_SE	2020	2020-02-05		Ålbæk, North Kattegat	57.59	10.42					adult
730	S20_411	ALB2_8	ALB2	no		ALB2_SE	2020	2020-02-05		Ålbæk, North Kattegat	57.59	10.42					adult
731	S20_416	ALB2_9	ALB2	no		ALB2_SE	2020	2020-02-05		Ålbæk, North Kattegat	57.59	10.42					adult
732	S20_421	ALB2_10	ALB2	no		ALB2_SE	2020	2020-02-05		Ålbæk, North Kattegat	57.59	10.42					adult
733	S20_422	ALB2_11	ALB2	no		ALB2_SE	2020	2020-02-05		Ålbæk, North Kattegat	57.59	10.42					adult
734	S20_423	ALB2_12	ALB2	no		ALB2_SE	2020	2020-02-05		Ålbæk, North Kattegat	57.59	10.42					adult
735	S20_424	ALB2_13	ALB2	no		ALB2_SE	2020	2020-02-05		Ålbæk, North Kattegat	57.59	10.42					adult
736	S20_425	ALB2_14	ALB2	no		ALB2_SE	2020	2020-02-05		Ålbæk, North Kattegat	57.59	10.42					adult
737	S20_426	ALB2_15	ALB2	no		ALB2_SE	2020	2020-02-05		Ålbæk, North Kattegat	57.59	10.42					adult
738	S20_427	ALB2_16	ALB2	no		ALB2_SE	2020	2020-02-05		Ålbæk, North Kattegat	57.59	10.42					adult
739	S20_428	ALB2_17	ALB2	no		ALB2_SE	2020	2020-02-05		Ålbæk, North Kattegat	57.59	10.42					adult
740	S20_429	ALB2_18	ALB2	no		ALB2_SE	2020	2020-02-05		Ålbæk, North Kattegat	57.59	10.42					adult
741	S20_430	ALB2_19	ALB2	no		ALB2_SE	2020	2020-02-05		Ålbæk, North Kattegat	57.59	10.42					adult
742	S20_444	ALB2_20	ALB2	no		ALB2_SE	2020	2020-02-05		Ålbæk, North Kattegat	57.59	10.42					adult
743	S19_100	HAL1	HAL	no		HAL_SE	2019	2019-03-27		Hals, Kattegat	56.97	10.33					adult
744	S19_101	HAL2	HAL	no		HAL_SE	2019	2019-03-27		Hals, Kattegat	56.97	10.33					adult
745	S19_102	HAL3	HAL	no		HAL_SE	2019	2019-03-27		Hals, Kattegat	56.97	10.33					adult
746	S19_104	HAL4	HAL	no		HAL_SE	2019	2019-03-27		Hals, Kattegat	56.97	10.33					adult
747	S19_105	HAL5	HAL	no		HAL_SE	2019	2019-03-27		Hals, Kattegat	56.97	10.33					adult
748	S19_106	HAL6	HAL	no		HAL_SE	2019	2019-03-27		Hals, Kattegat	56.97	10.33					adult
749	S19_107	HAL7	HAL	no		HAL_SE	2019	2019-03-27		Hals, Kattegat	56.97	10.33					adult
750	S19_108	HAL8	HAL	no		HAL_SE	2019	2019-03-27		Hals, Kattegat	56.97	10.33					adult
751	S19_109	HAL9	HAL	no		HAL_SE	2019	2019-03-27		Hals, Kattegat	56.97	10.33					adult
752	S19_110	HAL10	HAL	no		HAL_SE	2019	2019-03-27		Hals, Kattegat	56.97	10.33					adult
753	S19_111	HAL11	HAL	no		HAL_SE	2019	2019-03-27		Hals, Kattegat	56.97	10.33					adult
754	S19_112	HAL12	HAL	no		HAL_SE	2019	2019-03-27		Hals, Kattegat	56.97	10.33					adult
755	S19_113	HAL13	HAL	no		HAL_SE	2019	2019-03-27		Hals, Kattegat	56.97	10.33					adult
756	S19_114	HAL14	HAL	no		HAL_SE	2019	2019-03-27		Hals, Kattegat	56.97	10.33					adult
757	S19_115	HAL15	HAL	no		HAL_SE	2019	2019-03-27		Hals, Kattegat	56.97	10.33					adult
758	S19_116	HAL16	HAL	no		HAL_SE	2019	2019-03-27		Hals, Kattegat	56.97	10.33					adult
759	S19_117	HAL17	HAL	no		HAL_SE	2019	2019-03-27		Hals, Kattegat	56.97	10.33					adult
760	S19_118	HAL18	HAL	no		HAL_SE	2019	2019-03-27		Hals, Kattegat	56.97	10.33					adult
761	S19_119	HAL19	HAL	no		HAL_SE	2019	2019-03-27		Hals, Kattegat	56.97	10.33					adult
762	S19_120	HAL20	HAL	no		HAL_SE	2019	2019-03-27		Hals, Kattegat	56.97	10.33					adult
763	S19_121	HAL21	HAL	no		HAL_SE	2019	2019-03-27		Hals, Kattegat	56.97	10.33					adult
764	S19_122	HAL22	HAL	no		HAL_SE	2019	2019-03-27		Hals, Kattegat	56.97	10.33					adult
765	S19_1	SKA1	SKA	no		SKA_DK	2019	2019-07-04		Skagerrak (ICES SQ 45F9)	58.25	9.5
766	S19_2	SKA2	SKA	no		SKA_DK	2019	2019-07-04		Skagerrak (ICES SQ 45F9)	58.25	9.5
767	S19_3	SKA3	SKA	no		SKA_DK	2019	2019-07-04		Skagerrak (ICES SQ 45F9)	58.25	9.5
768	S19_4	SKA4	SKA	no		SKA_DK	2019	2019-07-04		Skagerrak (ICES SQ 45F9)	58.25	9.5
769	S19_5	SKA5	SKA	no		SKA_DK	2019	2019-07-04		Skagerrak (ICES SQ 45F9)	58.25	9.5
770	S19_6	SKA6	SKA	no		SKA_DK	2019	2019-07-04		Skagerrak (ICES SQ 45F9)	58.25	9.5
771	S19_7	SKA7	SKA	no		SKA_DK	2019	2019-07-04		Skagerrak (ICES SQ 45F9)	58.25	9.5
772	S19_8	SKA8	SKA	no		SKA_DK	2019	2019-07-04		Skagerrak (ICES SQ 45F9)	58.25	9.5
773	S19_9	SKA9	SKA	no		SKA_DK	2019	2019-07-04		Skagerrak (ICES SQ 45F9)	58.25	9.5
774	S19_10	SKA10	SKA	no		SKA_DK	2019	2019-07-04		Skagerrak (ICES SQ 45F9)	58.25	9.5
775	S19_11	SKA11	SKA	no		SKA_DK	2019	2019-07-04		Skagerrak (ICES SQ 45F9)	58.25	9.5
776	S19_12	SKA12	SKA	no		SKA_DK	2019	2019-07-04		Skagerrak (ICES SQ 45F9)	58.25	9.5
777	S19_13	SKA13	SKA	no		SKA_DK	2019	2019-07-04		Skagerrak (ICES SQ 45F9)	58.25	9.5
778	S19_14	SKA14	SKA	no		SKA_DK	2019	2019-07-04		Skagerrak (ICES SQ 45F9)	58.25	9.5
779	S19_15	SKA15	SKA	no		SKA_DK	2019	2019-07-04		Skagerrak (ICES SQ 45F9)	58.25	9.5
780	S19_16	SKA16	SKA	no		SKA_DK	2019	2019-07-04		Skagerrak (ICES SQ 45F9)	58.25	9.5
781	S19_17	SKA17	SKA	no		SKA_DK	2019	2019-07-04		Skagerrak (ICES SQ 45F9)	58.25	9.5
782	S19_18	SKA18	SKA	no		SKA_DK	2019	2019-07-04		Skagerrak (ICES SQ 45F9)	58.25	9.5
783	S19_19	SKA19	SKA	no		SKA_DK	2019	2019-07-04		Skagerrak (ICES SQ 45F9)	58.25	9.5
784	S19_20	SKA20	SKA	no		SKA_DK	2019	2019-07-04		Skagerrak (ICES SQ 45F9)	58.25	9.5
785	S19_21	SKA21	SKA	no		SKA_DK	2019	2019-07-04		Skagerrak (ICES SQ 45F9)	58.25	9.5
786	S19_22	SKA22	SKA	no		SKA_DK	2019	2019-07-04		Skagerrak (ICES SQ 45F9)	58.25	9.5
787	S19_23	SKA23	SKA	no		SKA_DK	2019	2019-07-04		Skagerrak (ICES SQ 45F9)	58.25	9.5
788	S19_24	SKA24	SKA	no		SKA_DK	2019	2019-07-04		Skagerrak (ICES SQ 45F9)	58.25	9.5
789	S19_25	SKA25	SKA	no		SKA_DK	2019	2019-07-04		Skagerrak (ICES SQ 45F9)	58.25	9.5
790	S19_26	SKA26	SKA	no		SKA_DK	2019	2019-07-04		Skagerrak (ICES SQ 45F9)	58.25	9.5
791	S19_27	SKA27	SKA	no		SKA_DK	2019	2019-07-04		Skagerrak (ICES SQ 45F9)	58.25	9.5
792	S19_28	SKA28	SKA	no		SKA_DK	2019	2019-07-04		Skagerrak (ICES SQ 45F9)	58.25	9.5
793	S19_29	SKA29	SKA	no		SKA_DK	2019	2019-07-04		Skagerrak (ICES SQ 45F9)	58.25	9.5
794	S19_30	SKA30	SKA	no		SKA_DK	2019	2019-07-04		Skagerrak (ICES SQ 45F9)	58.25	9.5
795	S19_31	SKA31	SKA	no		SKA_DK	2019	2019-07-04		Skagerrak (ICES SQ 45F9)	58.25	9.5
796	S19_32	SKA32	SKA	no		SKA_DK	2019	2019-07-04		Skagerrak (ICES SQ 45F9)	58.25	9.5
797	S19_33	SKA33	SKA	no		SKA_DK	2019	2019-07-04		Skagerrak (ICES SQ 45F9)	58.25	9.5
798	S19_34	SKA34	SKA	no		SKA_DK	2019	2019-07-04		Skagerrak (ICES SQ 45F9)	58.25	9.5
799	S19_35	SKA35	SKA	no		SKA_DK	2019	2019-07-04		Skagerrak (ICES SQ 45F9)	58.25	9.5
800	S19_36	SKA36	SKA	no		SKA_DK	2019	2019-07-04		Skagerrak (ICES SQ 45F9)	58.25	9.5
801	S19_37	SKA37	SKA	no		SKA_DK	2019	2019-07-04		Skagerrak (ICES SQ 45F9)	58.25	9.5
802	S19_38	SKA38	SKA	no		SKA_DK	2019	2019-07-04		Skagerrak (ICES SQ 45F9)	58.25	9.5
803	S19_39	SKA39	SKA	no		SKA_DK	2019	2019-07-04		Skagerrak (ICES SQ 45F9)	58.25	9.5
804	S19_40	SKA40	SKA	no		SKA_DK	2019	2019-07-04		Skagerrak (ICES SQ 45F9)	58.25	9.5
805	S19_41	SKA41	SKA	no		SKA_DK	2019	2019-07-04		Skagerrak (ICES SQ 45F9)	58.25	9.5
806	S19_42	SKA42	SKA	no		SKA_DK	2019	2019-07-04		Skagerrak (ICES SQ 45F9)	58.25	9.5
807	S19_43	SKA43	SKA	no		SKA_DK	2019	2019-07-04		Skagerrak (ICES SQ 45F9)	58.25	9.5
808	S19_44	SKA44	SKA	no		SKA_DK	2019	2019-07-04		Skagerrak (ICES SQ 45F9)	58.25	9.5
809	S19_45	SKA45	SKA	no		SKA_DK	2019	2019-07-04		Skagerrak (ICES SQ 45F9)	58.25	9.5
810	S19_46	SKA46	SKA	no		SKA_DK	2019	2019-07-04		Skagerrak (ICES SQ 45F9)	58.25	9.5
811	S19_47	SKA47	SKA	no		SKA_DK	2019	2019-07-04		Skagerrak (ICES SQ 45F9)	58.25	9.5
812	S19_48	SKA48	SKA	no		SKA_DK	2019	2019-07-04		Skagerrak (ICES SQ 45F9)	58.25	9.5
813	S19_49	SKA49	SKA	no		SKA_DK	2019	2019-07-04		Skagerrak (ICES SQ 45F9)	58.25	9.5
814	S19_50	SKA50	SKA	no		SKA_DK	2019	2019-07-04		Skagerrak (ICES SQ 45F9)	58.25	9.5
815	S19_51	SKA51	SKA	no		SKA_DK	2019	2019-07-04		Skagerrak (ICES SQ 45F9)	58.25	9.5
816	S19_52	SKA52	SKA	no		SKA_DK	2019	2019-07-04		Skagerrak (ICES SQ 45F9)	58.25	9.5
817	S19_53	SKA53	SKA	no		SKA_DK	2019	2019-07-04		Skagerrak (ICES SQ 45F9)	58.25	9.5
818	S19_54	SKA54	SKA	no		SKA_DK	2019	2019-07-04		Skagerrak (ICES SQ 45F9)	58.25	9.5
819	S19_55	SKA55	SKA	no		SKA_DK	2019	2019-07-04		Skagerrak (ICES SQ 45F9)	58.25	9.5
820	S19_56	SKA56	SKA	no		SKA_DK	2019	2019-07-04		Skagerrak (ICES SQ 45F9)	58.25	9.5
821	S19_57	SKA57	SKA	no		SKA_DK	2019	2019-07-04		Skagerrak (ICES SQ 45F9)	58.25	9.5
822	S20_464	HEL1	HEL	no		HEL_DK	2020	2020-02-07		Helsingør, Øresund	56.06	12.593					adult
823	S20_465	HEL2	HEL	no		HEL_DK	2020	2020-02-07		Helsingør, Øresund	56.06	12.593					adult
824	S20_466	HEL3	HEL	no		HEL_DK	2020	2020-02-07		Helsingør, Øresund	56.06	12.593					adult
825	S20_467	HEL4	HEL	no		HEL_DK	2020	2020-02-07		Helsingør, Øresund	56.06	12.593					adult
826	S20_468	HEL5	HEL	no		HEL_DK	2020	2020-02-07		Helsingør, Øresund	56.06	12.593					adult
827	S20_469	HEL6	HEL	no		HEL_DK	2020	2020-02-07		Helsingør, Øresund	56.06	12.593					adult
828	S20_470	HEL7	HEL	no		HEL_DK	2020	2020-02-07		Helsingør, Øresund	56.06	12.593					adult
829	S20_471	HEL8	HEL	no		HEL_DK	2020	2020-02-07		Helsingør, Øresund	56.06	12.593					adult
830	S20_472	HEL9	HEL	no		HEL_DK	2020	2020-02-07		Helsingør, Øresund	56.06	12.593					adult
831	S20_473	HEL10	HEL	no		HEL_DK	2020	2020-02-07		Helsingør, Øresund	56.06	12.593					adult
832	S20_474	HEL11	HEL	no		HEL_DK	2020	2020-02-07		Helsingør, Øresund	56.06	12.593					adult
833	S20_475	HEL12	HEL	no		HEL_DK	2020	2020-02-07		Helsingør, Øresund	56.06	12.593					adult
834	S20_476	HEL13	HEL	no		HEL_DK	2020	2020-02-07		Helsingør, Øresund	56.06	12.593					adult
835	S20_477	HEL14	HEL	no		HEL_DK	2020	2020-02-07		Helsingør, Øresund	56.06	12.593					adult
836	S20_478	HEL15	HEL	no		HEL_DK	2020	2020-02-07		Helsingør, Øresund	56.06	12.593					adult
837	S20_479	HEL16	HEL	no		HEL_DK	2020	2020-02-07		Helsingør, Øresund	56.06	12.593					adult
838	S20_480	HEL17	HEL	no		HEL_DK	2020	2020-02-07		Helsingør, Øresund	56.06	12.593					adult
839	S20_481	HEL18	HEL	no		HEL_DK	2020	2020-02-07		Helsingør, Øresund	56.06	12.593					adult
840	S20_482	HEL19	HEL	no		HEL_DK	2020	2020-02-07		Helsingør, Øresund	56.06	12.593					adult
841	BAL1-15001	BAL1_1	BAL1	yes	CLBS_CLBS01	BAL1_BS	2012			Baltic Sea, Bornholm Basin	54.7838	13.9075	2	21	370.42
842	BAL1-15002	BAL1_2	BAL1	yes	CLBS_CLBS02	BAL1_BS	2012			Baltic Sea, Bornholm Basin	54.7838	13.9075	2	20.6	426
843	BAL1-15003	BAL1_3	BAL1	yes	CLBS_CLBS03	BAL1_BS	2012			Baltic Sea, Bornholm Basin	54.7838	13.9075	1	17.4	231.26
844	BAL1-15004	BAL1_4	BAL1	yes	CLBS_CLBS04	BAL1_BS	2011			Baltic Sea, Bornholm Basin	54.631	15.7427	1	19.2	299.04
845	BAL1-15005	BAL1_5	BAL1	yes	CLBS_CLBS05	BAL1_BS	2011			Baltic Sea, Bornholm Basin	54.631	15.7427	2	20	325.84
846	BAL1-15006	BAL1_6	BAL1	yes	CLBS_CLBS06	BAL1_BS	2011			Baltic Sea, Bornholm Basin	54.631	15.7427	2	18	302.02
847	BAL1-15007	BAL1_7	BAL1	yes	CLBS_CLBS07	BAL1_BS	2011			Baltic Sea, Bornholm Basin	54.631	15.7427	1	21	561.54
848	BAL1-15008	BAL1_8	BAL1	yes	CLBS_CLBS08	BAL1_BS	2011			Baltic Sea, Bornholm Basin	54.631	15.7427	2	17	191.35
849	BAL1-15009	BAL1_9	BAL1	yes	CLBS_CLBS09	BAL1_BS	2011			Baltic Sea, Bornholm Basin	54.631	15.7427	1	16	151.03
850	BAL1-15010	BAL1_10	BAL1	yes	CLBS_CLBS10	BAL1_BS	2011			Baltic Sea, Bornholm Basin	54.461	14.75	2	17.8	176.05
851	BAL1_15011	BAL1_11	BAL1	no		BAL1_BS	2011			Baltic Sea, Bornholm Basin	54.461	14.75	2	20.4	284.47
852	BAL1_15012	BAL1_12	BAL1	no		BAL1_BS	2011			Baltic Sea, Bornholm Basin	55.121	13.7736	2	20	323.03
853	BAL1_15013	BAL1_13	BAL1	no		BAL1_BS	2011			Baltic Sea, Bornholm Basin	55.121	13.7736	2	22	504.36
854	BAL1_15014	BAL1_14	BAL1	no		BAL1_BS	2011			Baltic Sea, Bornholm Basin	55.121	13.7736	2	17.2	298.05
855	BAL1_15015	BAL1_15	BAL1	no		BAL1_BS	2011			Baltic Sea, Bornholm Basin	55.121	13.7736	2	20	365.18
856	BAL1_15016	BAL1_16	BAL1	no		BAL1_BS	2011			Baltic Sea, Bornholm Basin	55.8371	17.2505	2	18.3	315.51
857	BAL1_15017	BAL1_17	BAL1	no		BAL1_BS	2011			Baltic Sea, Bornholm Basin	55.8371	17.2505	2	19.4	389.86
858	BAL1_15018	BAL1_18	BAL1	no		BAL1_BS	2011			Baltic Sea, Bornholm Basin	55.8371	17.2505	2	23.3	618.75
859	BAL1_15019	BAL1_19	BAL1	no		BAL1_BS	2011			Baltic Sea, Bornholm Basin	55.8371	17.2505	2	22	635.64
860	BAL1_15020	BAL1_20	BAL1	no		BAL1_BS	2011			Baltic Sea, Bornholm Basin	54.2582	15.9933	1	12.6	174.65
861	BAL2_17_BS1	BAL2_1	BAL2	no		BAL2_BS	2017			Baltic Sea, Gotland Basin	55.72	16.39	female	18.3	242
862	BAL2_17_BS2	BAL2_2	BAL2	no		BAL2_BS	2017			Baltic Sea, Gotland Basin	55.72	16.39	female	12.5	121
863	BAL2_17_BS3	BAL2_3	BAL2	no		BAL2_BS	2017			Baltic Sea, Gotland Basin	55.72	16.39	male	15.5	192
864	BAL2_17_BS4	BAL2_4	BAL2	no		BAL2_BS	2017			Baltic Sea, Gotland Basin	55.72	16.39	female	17.5	300
865	BAL2_17_BS5	BAL2_5	BAL2	no		BAL2_BS	2017			Baltic Sea, Gotland Basin	55.72	16.39	female	17	272
866	BAL2_17_BS6	BAL2_6	BAL2	no		BAL2_BS	2017			Baltic Sea, Gotland Basin	55.72	16.39	female	14.5	146
867	BAL2_17_BS7	BAL2_7	BAL2	no		BAL2_BS	2017			Baltic Sea, Gotland Basin	55.72	16.39	female	18.9	334
868	BAL2_17_BS8	BAL2_8	BAL2	no		BAL2_BS	2017			Baltic Sea, Gotland Basin	55.72	16.39	female	18.2	316
869	BAL2_17_BS9	BAL2_9	BAL2	no		BAL2_BS	2017			Baltic Sea, Gotland Basin	55.72	16.39	female	19	352
870	BAL2_17_BS10	BAL2_10	BAL2	no		BAL2_BS	2017			Baltic Sea, Gotland Basin	55.72	16.39	female	17.3	225
871	BAL2_17_BS11	BAL2_11	BAL2	no		BAL2_BS	2017			Baltic Sea, Gotland Basin	57.95	18.97	female	18.3	344
872	BAL2_17_BS12	BAL2_12	BAL2	no		BAL2_BS	2017			Baltic Sea, Gotland Basin	57.95	18.97	female	18.8	384
873	BAL2_17_BS13	BAL2_13	BAL2	no		BAL2_BS	2017			Baltic Sea, Gotland Basin	57.95	18.97	female	20	408
874	BAL2_17_BS14	BAL2_14	BAL2	no		BAL2_BS	2017			Baltic Sea, Gotland Basin	57.95	18.97	female	11	92
875	BAL2_17_BS15	BAL2_15	BAL2	no		BAL2_BS	2017			Baltic Sea, Gotland Basin	57.95	18.97	female	12.8	114
876	BAL2_17_BS16	BAL2_16	BAL2	no		BAL2_BS	2017			Baltic Sea, Gotland Basin	57.95	18.97	female	16.3	240
877	BAL2_17_BS17	BAL2_17	BAL2	no		BAL2_BS	2017			Baltic Sea, Gotland Basin	57.95	18.97	female	17.5	284
878	BAL2_17_BS18	BAL2_18	BAL2	no		BAL2_BS	2017			Baltic Sea, Gotland Basin	57.95	18.97	male	14.4	154
879	BAL2_17_BS19	BAL2_19	BAL2	no		BAL2_BS	2017			Baltic Sea, Gotland Basin	57.95	18.97	female	15.2	196
880	BAL2_17_BS20	BAL2_20	BAL2	no		BAL2_BS	2017			Baltic Sea, Gotland Basin	57.95	18.97	male	8.9	34
881	BAL3_Bits1	BAL3_1	BAL3	no		BAL3_BS	2020	29.02.2020		Baltic Sea, Bornholm Basin	55.7	15.2	NA	18	252
882	BAL3_Bits2	BAL3_2	BAL3	no		BAL3_BS	2020	04.03.2020		Baltic Sea, Bornholm Basin	56.279	17.225	NA	17	286
883	BAL3_Bits3	BAL3_3	BAL3	no		BAL3_BS	2020	04.03.2020		Baltic Sea, Bornholm Basin	56.279	17.225	male	17	224
884	BAL3_Bits4	BAL3_4	BAL3	no		BAL3_BS	2020	05.03.2020		Baltic Sea, Bornholm Basin	55.7	15.2	male	18	242
885	BAL3_Bits5	BAL3_5	BAL3	no		BAL3_BS	2020	05.03.2020		Baltic Sea, Bornholm Basin	58.08	19.43	female	16	216
886	BAL3_Bits6	BAL3_6	BAL3	no		BAL3_BS	2020	05.03.2020		Baltic Sea, Bornholm Basin	55.7	15.2	male	19	304
887	BAL3_Bits7	BAL3_7	BAL3	no		BAL3_BS	2020	07.03.2020		Baltic Sea, Bornholm Basin	55.29	13.65	NA	20	409
888	BAL4-1	BAL4_1	BAL4	no		BAL4_BS	2020			Baltic Sea, Sweden	57.13	17.2245		13.6	122
889	BAL4-2	BAL4_2	BAL4	no		BAL4_BS	2020			Baltic Sea, Sweden	57.13	17.2245		13.9	116
890	BAL4-3	BAL4_3	BAL4	no		BAL4_BS	2020			Baltic Sea, Sweden	57.13	17.2245		14.3	146
891	BAL4-4	BAL4_4	BAL4	no		BAL4_BS	2020			Baltic Sea, Sweden	57.13	17.2245		13.5	110
892	BAL4-5	BAL4_5	BAL4	no		BAL4_BS	2020			Baltic Sea, Sweden	57.13	17.2245		13.2	128
893	BAL4-6	BAL4_6	BAL4	no		BAL4_BS	2020			Baltic Sea, Sweden	56.7693	17.1817		11	74
894	BAL4-7	BAL4_7	BAL4	no		BAL4_BS	2020			Baltic Sea, Sweden	56.7693	17.1817		10.5	82
895	BAL4-8	BAL4_8	BAL4	no		BAL4_BS	2020			Baltic Sea, Sweden	56.7693	17.1817		13.2	100
896	BAL4-9	BAL4_9	BAL4	no		BAL4_BS	2020			Baltic Sea, Sweden	56.7693	17.1817		13.7	132
897	BAL4-10	BAL4_10	BAL4	no		BAL4_BS	2020			Baltic Sea, Sweden	56.7693	17.1817		11.5	96
898	BAL4-11	BAL4_11	BAL4	no		BAL4_BS	2020			Baltic Sea, Sweden	56.6101	16.8879		13.3	154
899	BAL4-12	BAL4_12	BAL4	no		BAL4_BS	2020			Baltic Sea, Sweden	56.6101	16.8879		8.5	36
900	BAL4-13	BAL4_13	BAL4	no		BAL4_BS	2020			Baltic Sea, Sweden	57.6106	17.9071		21.2	586
901	BAL4-14	BAL4_14	BAL4	no		BAL4_BS	2020			Baltic Sea, Sweden	57.6106	17.9071		11.7	96
902	BAL4-15	BAL4_15	BAL4	no		BAL4_BS	2020			Baltic Sea, Sweden	57.6106	17.9071		11.2	70
903	BAL4-16	BAL4_16	BAL4	no		BAL4_BS	2020			Baltic Sea, Sweden	57.6106	17.9071		10	54
904	BAL4-17	BAL4_17	BAL4	no		BAL4_BS	2020			Baltic Sea, Sweden	57.6106	17.9071		13.7	116
905	BAL4-18	BAL4_18	BAL4	no		BAL4_BS	2020			Baltic Sea, Sweden	57.6106	17.9071		11	78
906	BAL4-19	BAL4_19	BAL4	no		BAL4_BS	2020			Baltic Sea, Sweden	57.8713	17.4075		15.4	180
907	BAL4-20	BAL4_20	BAL4	no		BAL4_BS	2020			Baltic Sea, Sweden	58.2836	17.7462		10.2	68
908	BAL4-21	BAL4_21	BAL4	no		BAL4_BS	2020			Baltic Sea, Sweden	58.2836	17.7462		11.2	92
909	BAL4-22	BAL4_22	BAL4	no		BAL4_BS	2020			Baltic Sea, Sweden	58.6035	18.7247		16.5	266
910	BAL4-23	BAL4_23	BAL4	no		BAL4_BS	2020			Baltic Sea, Sweden	58.6035	18.7247		11.8	78
911	BAL4-24	BAL4_24	BAL4	no		BAL4_BS	2020			Baltic Sea, Sweden	58.6035	18.7247		11.5	70
912	BAL4-25	BAL4_25	BAL4	no		BAL4_BS	2020			Baltic Sea, Sweden	58.6035	18.7247		12	72
913	BAL4-26	BAL4_26	BAL4	no		BAL4_BS	2020			Baltic Sea, Sweden	58.7428	19.6644		9.3	30
914	BAL4-27	BAL4_27	BAL4	no		BAL4_BS	2020			Baltic Sea, Sweden	58.7428	19.6644		10.7	56
915	BAL4-28	BAL4_28	BAL4	no		BAL4_BS	2020			Baltic Sea, Sweden	58.8522	20.3147		12.2	92
916	BAL4-29	BAL4_29	BAL4	no		BAL4_BS	2020			Baltic Sea, Sweden	58.8522	20.3147		13.4	102
917	BAL4-30	BAL4_30	BAL4	no		BAL4_BS	2020			Baltic Sea, Sweden	59.0412	19.9624		9.2	40
918	BAL4-31	BAL4_31	BAL4	no		BAL4_BS	2020			Baltic Sea, Sweden	59.0412	19.9624		13.6	108
919	BAL4-32	BAL4_32	BAL4	no		BAL4_BS	2020			Baltic Sea, Sweden	59.0412	19.9624		13.9	136
920	BAL4-33	BAL4_33	BAL4	no		BAL4_BS	2020			Baltic Sea, Sweden	58.7296	20.405		13	98
921	BAL4-34	BAL4_34	BAL4	no		BAL4_BS	2020			Baltic Sea, Sweden	58.7296	20.405		11.5	56
922	BAL4-35	BAL4_35	BAL4	no		BAL4_BS	2020			Baltic Sea, Sweden	57.9407	19.862		10.2	38
923	BAL4-36	BAL4_36	BAL4	no		BAL4_BS	2020			Baltic Sea, Sweden	57.9407	19.862		13.2	92
924	BAL4-37	BAL4_37	BAL4	no		BAL4_BS	2020			Baltic Sea, Sweden	57.629	19.3379		13.4	122
925	BAL4-38	BAL4_38	BAL4	no		BAL4_BS	2020			Baltic Sea, Sweden	57.629	19.3379		10.2	52
926	BAL4-39	BAL4_39	BAL4	no		BAL4_BS	2020			Baltic Sea, Sweden	57.0742	18.7766		12.4	112
927	BAL4-40	BAL4_40	BAL4	no		BAL4_BS	2020			Baltic Sea, Sweden	57.0742	18.7766		13.8	132
928	BAL4-41	BAL4_41	BAL4	no		BAL4_BS	2020			Baltic Sea, Sweden	55.9427	17.1877		14	142
929	BAL4-42	BAL4_42	BAL4	no		BAL4_BS	2020			Baltic Sea, Sweden	55.9427	17.1877		13.7	158
930	BAL4-43	BAL4_43	BAL4	no		BAL4_BS	2020			Baltic Sea, Sweden	55.7961	16.1473		15.8	202
931	BAL4-44	BAL4_44	BAL4	no		BAL4_BS	2020			Baltic Sea, Sweden	55.7961	16.1473		15.1	186
932	BAL4-45	BAL4_45	BAL4	no		BAL4_BS	2020			Baltic Sea, Sweden	55.2943	15.2953		15.3	168
933	BAL4-46	BAL4_46	BAL4	no		BAL4_BS	2020			Baltic Sea, Sweden	55.2943	15.2953		15	234
934	SBal20_01	BAL5_1	BAL5	no		BAL5_BS	2020	2020-06-24		Baltic Sea, Sweden	55.607	15.772		18	246
935	SBal20_02	BAL5_2	BAL5	no		BAL5_BS	2020	2020-06-24		Baltic Sea, Sweden	55.607	15.772		18	209
936	SBal20_03	BAL5_3	BAL5	no		BAL5_BS	2020	2020-06-24		Baltic Sea, Sweden	55.607	15.772		19	241
937	SBal20_04	BAL5_4	BAL5	no		BAL5_BS	2020	2020-06-24		Baltic Sea, Sweden	55.527	15.92		18	251
938	NOR19_3887	NOR1	NOR	no		NOR_NS	2019	July 2019		North Sea, mid sea	59.0022	1.50633					NA
939	NOR19_3806	NOR2	NOR	no		NOR_NS	2019	July 2019		North Sea, mid sea	61.7535	-0.925833					NA
940	NOR19_3807	NOR3	NOR	no		NOR_NS	2019	July 2019		North Sea, mid sea	61.7535	-0.925833					NA
941	NOR19_3808	NOR4	NOR	no		NOR_NS	2019	July 2019		North Sea, mid sea	59.0195	-0.461833					NA
942	NOR19_3809	NOR5	NOR	no		NOR_NS	2019	July 2019		North Sea, mid sea	59.0195	-0.461833					NA
943	NOR19_3810	NOR6	NOR	no		NOR_NS	2019	July 2019		North Sea, mid sea	59.0195	-0.461833					NA
944	NOR19_3811	NOR7	NOR	no		NOR_NS	2019	July 2019		North Sea, mid sea	59.0195	-0.461833					NA
945	NOR19_3812	NOR8	NOR	no		NOR_NS	2019	July 2019		North Sea, mid sea	59.0195	-0.461833					NA
946	NOR19_3813	NOR9	NOR	no		NOR_NS	2019	July 2019		North Sea, mid sea	59.0195	-0.461833					NA
947	NOR19_3814	NOR10	NOR	no		NOR_NS	2019	July 2019		North Sea, mid sea	59.0195	-0.461833					NA
948	NOR19_3815	NOR11	NOR	no		NOR_NS	2019	July 2019		North Sea, mid sea	59.0195	-0.461833					NA
949	NOR19_3816	NOR12	NOR	no		NOR_NS	2019	July 2019		North Sea, mid sea	59.0195	-0.461833					NA
950	NOR19_3817	NOR13	NOR	no		NOR_NS	2019	July 2019		North Sea, mid sea	59.0195	-0.461833					NA
951	NOR19_3818	NOR14	NOR	no		NOR_NS	2019	July 2019		North Sea, mid sea	59.0195	-0.461833					NA
952	NOR19_3819	NOR15	NOR	no		NOR_NS	2019	July 2019		North Sea, mid sea	61.6708	-0.146					NA
953	NOR19_3820	NOR16	NOR	no		NOR_NS	2019	July 2019		North Sea, mid sea	61.6708	-0.146					NA
954	NOR19_3821	NOR17	NOR	no		NOR_NS	2019	July 2019		North Sea, mid sea	61.6708	-0.146					NA
955	NOR19_3822	NOR18	NOR	no		NOR_NS	2019	July 2019		North Sea, mid sea	61.6708	-0.146					NA
956	NOR19_3823	NOR19	NOR	no		NOR_NS	2019	July 2019		North Sea, mid sea	61.6708	-0.146					NA
957	NOR19_3824	NOR20	NOR	no		NOR_NS	2019	July 2019		North Sea, mid sea	61.6708	-0.146					NA
958	NOR19_3825	NOR21	NOR	no		NOR_NS	2019	July 2019		North Sea, mid sea	61.6708	-0.146					NA
959	NOR19_3826	NOR22	NOR	no		NOR_NS	2019	July 2019		North Sea, mid sea	61.6708	-0.146					NA
960	NOR19_3827	NOR23	NOR	no		NOR_NS	2019	July 2019		North Sea, mid sea	61.6708	-0.146					NA
961	NOR19_3828	NOR24	NOR	no		NOR_NS	2019	July 2019		North Sea, mid sea	61.6708	-0.146					NA
962	NOR19_3829	NOR25	NOR	no		NOR_NS	2019	July 2019		North Sea, mid sea	59.9813	-2.294					NA
963	NOR19_3830	NOR26	NOR	no		NOR_NS	2019	July 2019		North Sea, mid sea	60.4255	-3.28567					NA
964	NOR19_3831	NOR27	NOR	no		NOR_NS	2019	July 2019		North Sea, mid sea	60.4255	-3.28567					NA
965	NOR19_3832	NOR28	NOR	no		NOR_NS	2019	July 2019		North Sea, mid sea	60.4448	-1.9755					NA
966	NOR19_3833	NOR29	NOR	no		NOR_NS	2019	July 2019		North Sea, mid sea	60.4448	-1.9755					NA
967	NOR19_3834	NOR30	NOR	no		NOR_NS	2019	July 2019		North Sea, mid sea	60.4448	-1.9755					NA
968	NOR19_3835	NOR31	NOR	no		NOR_NS	2019	July 2019		North Sea, mid sea	60.8388	-1.63					NA
969	NOR19_3836	NOR32	NOR	no		NOR_NS	2019	July 2019		North Sea, mid sea	60.8388	-1.63					NA
970	NOR19_3837	NOR33	NOR	no		NOR_NS	2019	July 2019		North Sea, mid sea	60.8388	-1.63					NA
971	NOR19_3838	NOR34	NOR	no		NOR_NS	2019	July 2019		North Sea, mid sea	60.8388	-1.63					NA
972	NOR19_3839	NOR35	NOR	no		NOR_NS	2019	July 2019		North Sea, mid sea	60.8388	-1.63					NA
973	ECH-1	ECH1	ECH	yes	CLEC_CLEC01	ECH_NS	2015			English Channel,British Isles	50.613	-2.443	male	32	151		adult
974	ECH-2	ECH2	ECH	yes	CLEC_CLEC02	ECH_NS	2015			English Channel,British Isles	50.613	-2.443	male	32.5	151		adult
975	ECH-3	ECH3	ECH	yes	CLEC_CLEC03	ECH_NS	2015			English Channel,British Isles	50.613	-2.443	male	33	149.5		adult
976	ECH-4	ECH4	ECH	yes	CLEC_CLEC04	ECH_NS	2015			English Channel,British Isles	50.613	-2.443	female	37	303		adult
977	ECH-5	ECH5	ECH	yes	CLEC_CLEC05	ECH_NS	2015			English Channel,British Isles	50.613	-2.443	male	37.5	260		adult
978	ECH-6	ECH6	ECH	yes	CLEC_CLEC06	ECH_NS	2015			English Channel,British Isles	50.613	-2.443	male	30	113.5		adult
979	ECH-7	ECH7	ECH	yes	CLEC_CLEC07	ECH_NS	2015			English Channel,British Isles	50.613	-2.443	male	26.5	89.6		adult
980	ECH-8	ECH8	ECH	yes	CLEC_CLEC08	ECH_NS	2015			English Channel,British Isles	50.613	-2.443	male	28	101		adult
981	ECH-9	ECH9	ECH	yes	CLEC_CLEC09	ECH_NS	2015			English Channel,British Isles	50.613	-2.443	male	30	179.5		adult
982	ECH-10	ECH10	ECH	yes	CLEC_CLEC10	ECH_NS	2015			English Channel,British Isles	50.613	-2.443	male	33	158.5		adult
983	ECH-11	ECH11	ECH	no		ECH_NS	2015			English Channel,British Isles	49.47	-2.601	female	38.5	209		adult
984	ECH-12	ECH12	ECH	no		ECH_NS	2015			English Channel,British Isles	49.47	-2.601	female	46.5	366		adult
985	ECH-13	ECH13	ECH	no		ECH_NS	2015			English Channel,British Isles	49.47	-2.601	female	40.4	377.5		adult
986	ECH-14	ECH14	ECH	no		ECH_NS	2015			English Channel,British Isles	49.47	-2.601	female	48.2	495		adult
987	ECH-15	ECH15	ECH	no		ECH_NS	2015			English Channel,British Isles	49.47	-2.601	female	44	414.5		adult
988	ECH-16	ECH16	ECH	no		ECH_NS	2015			English Channel,British Isles	49.47	-2.601	female	46	458.5		adult
989	ECH-17	ECH17	ECH	no		ECH_NS	2015			English Channel,British Isles	49.47	-2.601	female	47	525.5		adult
990	ECH-18	ECH18	ECH	no		ECH_NS	2015			English Channel,British Isles	49.47	-2.601	female	49	355		adult
991	ECH-19	ECH19	ECH	no		ECH_NS	2015			English Channel,British Isles	49.47	-2.601	male	31.5	110.5		adult
992	ECH-20	ECH20	ECH	no		ECH_NS	2015			English Channel,British Isles	49.47	-2.601	male	29.2	88.5		adult
993	OHE-1	OHE1	OHE	yes	CLOH_CLOH01	OHE_NS	2017			Outer Hebrides, British Isles	58.16	-6.315		39.5	410.4		adult
994	OHE-2	OHE2	OHE	yes	CLOH_CLOH02	OHE_NS	2017			Outer Hebrides, British Isles	58.16	-6.315		39	393.8		adult
995	OHE-3	OHE3	OHE	yes	CLOH_CLOH03	OHE_NS	2017			Outer Hebrides, British Isles	58.16	-6.315		37	413.8		adult
996	OHE-4	OHE4	OHE	yes	CLOH_CLOH04	OHE_NS	2017			Outer Hebrides, British Isles	58.16	-6.315		39.5	387.4		adult
997	OHE-5	OHE5	OHE	yes	CLOH_CLOH05	OHE_NS	2017			Outer Hebrides, British Isles	58.16	-6.315		38	361.8		adult
998	OHE-6	OHE6	OHE	yes	CLOH_CLOH06	OHE_NS	2017			Outer Hebrides, British Isles	58.16	-6.315		36	340.2		adult
999	OHE-7	OHE7	OHE	yes	CLOH_CLOH07	OHE_NS	2017			Outer Hebrides, British Isles	58.16	-6.315		38	345.8		adult
1000	OHE-8	OHE8	OHE	yes	CLOH_CLOH08	OHE_NS	2017			Outer Hebrides, British Isles	58.16	-6.315		35.5	286.6		adult
1001	OHE-9	OHE9	OHE	yes	CLOH_CLOH09	OHE_NS	2017			Outer Hebrides, British Isles	58.16	-6.315		38	397.8		adult
1002	OHE-10	OHE10	OHE	yes	CLOH_CLOH10	OHE_NS	2017			Outer Hebrides, British Isles	58.16	-6.315		35	253.8		adult
1003	OHE-11	OHE11	OHE	no		OHE_NS	2017			Outer Hebrides, British Isles	58.16	-6.315		26	107.8		adult
1004	OHE-12	OHE12	OHE	no		OHE_NS	2017			Outer Hebrides, British Isles	58.16	-6.315		29	130		adult
1005	OHE-13	OHE13	OHE	no		OHE_NS	2017			Outer Hebrides, British Isles	58.16	-6.315		32.5	169.8		adult
1006	OHE-14	OHE14	OHE	no		OHE_NS	2017			Outer Hebrides, British Isles	58.16	-6.315		34	220.8		adult
1007	OHE-15	OHE15	OHE	no		OHE_NS	2017			Outer Hebrides, British Isles	58.16	-6.315		30	177.4		adult
1008	OHE-16	OHE16	OHE	no		OHE_NS	2017			Outer Hebrides, British Isles	58.16	-6.315		31.5	175.8		adult
1009	OHE-17	OHE17	OHE	no		OHE_NS	2017			Outer Hebrides, British Isles	58.16	-6.315		26.5	114.6		adult
1010	OHE-18	OHE18	OHE	no		OHE_NS	2017			Outer Hebrides, British Isles	58.16	-6.315		26.5	135		adult
1011	OHE-19	OHE19	OHE	no		OHE_NS	2017			Outer Hebrides, British Isles	58.16	-6.315		35	290.4		adult
1012	OHE-20	OHE20	OHE	no		OHE_NS	2017			Outer Hebrides, British Isles	58.16	-6.315		37	299.2		adult
1013	BRE2_11-8001/ BRE11_8001	BRE1	BRE	yes	CLIC_CLIC01	BRE_IS	2011	2011-06-24		Breiðafjörður, Iceland	65.1498	-22.7763	2			3	adult	11
1014	BRE2_11-8002/ BRE11_8002	BRE2	BRE	yes	CLIC_CLIC02	BRE_IS	2011	2011-06-24		Breiðafjörður, Iceland	65.1498	-22.7763	2			3	adult	11
1015	BRE2_11-8003/ BRE11_8003	BRE3	BRE	yes	CLIC_CLIC03	BRE_IS	2011	2011-06-24		Breiðafjörður, Iceland	65.1498	-22.7763	2			3	adult	11
1016	BRE2_11-8004/ BRE11_8004	BRE4	BRE	yes	CLIC_CLIC04	BRE_IS	2011	2011-06-24		Breiðafjörður, Iceland	65.1498	-22.7763	2			3	adult	11
1017	BRE2_11-8005/ BRE11_8005	BRE5	BRE	yes	CLIC_CLIC05	BRE_IS	2011	2011-06-24		Breiðafjörður, Iceland	65.1498	-22.7763	2			4	adult	11
1018	BRE2_11-8006/ BRE11_8006	BRE6	BRE	yes	CLIC_CLIC06	BRE_IS	2011	2011-06-24		Breiðafjörður, Iceland	65.1498	-22.7763	2			3	adult	11
1019	BRE2_11-8007/ BRE11_8007	BRE7	BRE	yes	CLIC_CLIC07	BRE_IS	2011	2011-06-24		Breiðafjörður, Iceland	65.1498	-22.7763	2			3	adult	11
1020	BRE2_11-8008/ BRE11_8008	BRE8	BRE	yes	CLIC_CLIC08	BRE_IS	2011	2011-06-24		Breiðafjörður, Iceland	65.1498	-22.7763	2			3	adult	11
1021	BRE2_11-8009/ BRE11_8009	BRE9	BRE	yes	CLIC_CLIC09	BRE_IS	2011	2011-06-24		Breiðafjörður, Iceland	65.1498	-22.7763	2			3	adult	11
1022	BRE2_11-8010/ BRE11_8010	BRE10	BRE	yes	CLIC_CLIC10	BRE_IS	2011	2011-06-24		Breiðafjörður, Iceland	65.1498	-22.7763	NA			4	adult	11
1023	BRE2_11-8011/ BRE11_8011	BRE11	BRE	no		BRE_IS	2011	2011-06-24		Breiðafjörður, Iceland	65.1498	-22.7763	2			3	adult	11
1024	BRE2_11-8012/ BRE11_8012	BRE12	BRE	no		BRE_IS	2011	2011-06-24		Breiðafjörður, Iceland	65.1498	-22.7763	1			3	adult	11
1025	BRE2_11-8013/ BRE11_8013	BRE13	BRE	no		BRE_IS	2011	2011-06-24		Breiðafjörður, Iceland	65.1498	-22.7763	2			3	adult	11
1026	BRE2_11-8014/ BRE11_8014	BRE14	BRE	no		BRE_IS	2011	2011-06-24		Breiðafjörður, Iceland	65.1498	-22.7763	2			3	adult	11
1027	BRE2_11-8015/ BRE11_8015	BRE15	BRE	no		BRE_IS	2011	2011-06-24		Breiðafjörður, Iceland	65.1498	-22.7763	2			3	adult	11
1028	BRE2_11-8016/ BRE11_8016	BRE16	BRE	no		BRE_IS	2011	2011-06-24		Breiðafjörður, Iceland	65.1498	-22.7763	2			3	adult	11
1029	BRE2_11-8017/ BRE11_8017	BRE17	BRE	no		BRE_IS	2011	2011-06-24		Breiðafjörður, Iceland	65.1498	-22.7763	2			3	adult	11
1030	BRE2_11-8018/ BRE11_8018	BRE18	BRE	no		BRE_IS	2011	2011-06-24		Breiðafjörður, Iceland	65.1498	-22.7763	2			3	adult	11
1031	BRE2_11-8019/ BRE11_8019	BRE19	BRE	no		BRE_IS	2011	2011-06-24		Breiðafjörður, Iceland	65.1498	-22.7763	2			3	adult	11
1032	BRE2_11-8020/ BRE11-8020	BRE20	BRE	no		BRE_IS	2011	2011-06-24		Breiðafjörður, Iceland	65.1498	-22.7763	2			3	adult	11
1033	BRE2_11-8021	BRE21	BRE	no		BRE_IS	2011	2011-06-24		Breiðafjörður, Iceland	65.1498	-22.7763	2			3	adult	11
1034	BRE2_11-8022	BRE22	BRE	no		BRE_IS	2011	2011-06-24		Breiðafjörður, Iceland	65.1498	-22.7763	2			3	adult	11
1035	BRE2_11-8023	BRE23	BRE	no		BRE_IS	2011	2011-06-24		Breiðafjörður, Iceland	65.1498	-22.7763	NA			3	adult	11
1036	BRE2_11-8024	BRE24	BRE	no		BRE_IS	2011	2011-06-24		Breiðafjörður, Iceland	65.1498	-22.7763	2			3	adult	11
1037	BRE2_11-8025	BRE25	BRE	no		BRE_IS	2011	2011-06-24		Breiðafjörður, Iceland	65.1498	-22.7763	2			3	adult	11
1038	BRE2_11-8026	BRE26	BRE	no		BRE_IS	2011	2011-06-24		Breiðafjörður, Iceland	65.1498	-22.7763	2			3	adult	11
1039	BRE2_11-8027	BRE27	BRE	no		BRE_IS	2011	2011-06-24		Breiðafjörður, Iceland	65.1498	-22.7763	2			3	adult	11
1040	BRE2_11-8028	BRE28	BRE	no		BRE_IS	2011	2011-06-24		Breiðafjörður, Iceland	65.1498	-22.7763	2			3	adult	11
1041	BRE2_11-8029	BRE29	BRE	no		BRE_IS	2011	2011-06-24		Breiðafjörður, Iceland	65.1498	-22.7763	2			4	adult	11
1042	BRE2_11-8030	BRE30	BRE	no		BRE_IS	2011	2011-06-24		Breiðafjörður, Iceland	65.1498	-22.7763	2			3	adult	11
1043	BRE2_11-8031	BRE31	BRE	no		BRE_IS	2011	2011-06-24		Breiðafjörður, Iceland	65.1498	-22.7763	2			3	adult	11
1044	BRE2_11-8032	BRE32	BRE	no		BRE_IS	2011	2011-06-24		Breiðafjörður, Iceland	65.1498	-22.7763	2			3	adult	11
1045	BRE2_11-8033	BRE33	BRE	no		BRE_IS	2011	2011-06-24		Breiðafjörður, Iceland	65.1498	-22.7763	1			NA	adult	11
1046	BRE2_11-8034	BRE34	BRE	no		BRE_IS	2011	2011-06-24		Breiðafjörður, Iceland	65.1498	-22.7763	NA			3	adult	11
1047	BRE2_11-8035	BRE35	BRE	no		BRE_IS	2011	2011-06-24		Breiðafjörður, Iceland	65.1498	-22.7763	2			3	adult	11
1048	BRE2_11-8036	BRE36	BRE	no		BRE_IS	2011	2011-06-24		Breiðafjörður, Iceland	65.1498	-22.7763	2			3	adult	11
1049	BRE2_11-8037	BRE37	BRE	no		BRE_IS	2011	2011-06-24		Breiðafjörður, Iceland	65.1498	-22.7763	2			3	adult	11
1050	BRE2_11-8038	BRE38	BRE	no		BRE_IS	2011	2011-06-24		Breiðafjörður, Iceland	65.1498	-22.7763	2			3	adult	11
1051	BRE2_11-8039	BRE39	BRE	no		BRE_IS	2011	2011-06-24		Breiðafjörður, Iceland	65.1498	-22.7763	2			3	adult	11
1052	BRE2_11-8041	BRE40	BRE	no		BRE_IS	2011	2011-06-24		Breiðafjörður, Iceland	65.1498	-22.7763	2			3	adult	11
1053	BRE2_11-8042	BRE41	BRE	no		BRE_IS	2011	2011-06-24		Breiðafjörður, Iceland	65.1498	-22.7763	2	41		4	adult	10.0584
1054	BRE2_11-8043	BRE42	BRE	no		BRE_IS	2011	2011-06-24		Breiðafjörður, Iceland	65.1498	-22.7763	2	42		3	adult	10.0584
1055	BRE2_11-8044	BRE43	BRE	no		BRE_IS	2011	2011-06-24		Breiðafjörður, Iceland	65.1498	-22.7763	2	40		NA	adult	10.0584
1056	BRE2_11-8045	BRE44	BRE	no		BRE_IS	2011	2011-06-24		Breiðafjörður, Iceland	65.1498	-22.7763	2	39		3	adult	10.0584
1057	BRE2_11-8046	BRE45	BRE	no		BRE_IS	2011	2011-06-24		Breiðafjörður, Iceland	65.1498	-22.7763	2	42		3	adult	10.0584
1058	BRE2_11-8047	BRE46	BRE	no		BRE_IS	2011	2011-06-24		Breiðafjörður, Iceland	65.1498	-22.7763	1	32		3	adult	10.0584
1059	BRE2_11-8048	BRE47	BRE	no		BRE_IS	2011	2011-06-24		Breiðafjörður, Iceland	65.1498	-22.7763	1	28		3	adult	10.0584
1060	BRE2_11-8049	BRE48	BRE	no		BRE_IS	2011	2011-06-24		Breiðafjörður, Iceland	65.1498	-22.7763	2	41		3	adult	10.0584
1061	BRE2_11-8050	BRE49	BRE	no		BRE_IS	2011	2011-06-24		Breiðafjörður, Iceland	65.1498	-22.7763	2	40		4	adult	10.0584
1062	SKA12-12001	SKA1_1	SKA1	no		SKA1_IS	2012	2012-02-28		Skagastrønd, Iceland	65.54	-20.21	1	31			adult	40
1063	SKA12-12002	SKA1_2	SKA1	no		SKA1_IS	2012	2012-02-28		Skagastrønd, Iceland	65.54	-20.21	1	29			adult	40
1064	SKA12-12003	SKA1_3	SKA1	no		SKA1_IS	2012	2012-02-28		Skagastrønd, Iceland	65.54	-20.21	1	30			adult	40
1065	SKA12-12004	SKA1_4	SKA1	no		SKA1_IS	2012	2012-02-28		Skagastrønd, Iceland	65.54	-20.21	1	29			adult	40
1066	SKA12-12005	SKA1_5	SKA1	no		SKA1_IS	2012	2012-02-28		Skagastrønd, Iceland	65.54	-20.21	1	32			adult	40
1067	SKA12-12006	SKA1_6	SKA1	no		SKA1_IS	2012	2012-02-28		Skagastrønd, Iceland	65.54	-20.21	1	31			adult	40
1068	SKA12-12007	SKA1_7	SKA1	no		SKA1_IS	2012	2012-02-28		Skagastrønd, Iceland	65.54	-20.21	1	29			adult	40
1069	SKA12-12008	SKA1_8	SKA1	no		SKA1_IS	2012	2012-02-28		Skagastrønd, Iceland	65.54	-20.21	1	30			adult	40
1070	SKA12-12009	SKA1_9	SKA1	no		SKA1_IS	2012	2012-02-28		Skagastrønd, Iceland	65.54	-20.21	1	32			adult	40
1071	SKA12-12010	SKA1_10	SKA1	no		SKA1_IS	2012	2012-02-28		Skagastrønd, Iceland	65.54	-20.21	1	31			adult	40
1072	SKA12-12011	SKA1_11	SKA1	no		SKA1_IS	2012	2012-02-28		Skagastrønd, Iceland	65.54	-20.21	1	29			adult	40
1073	SKA12-12012	SKA1_12	SKA1	no		SKA1_IS	2012	2012-02-28		Skagastrønd, Iceland	65.54	-20.21	1	29			adult	40
1074	SKA12-12013	SKA1_13	SKA1	no		SKA1_IS	2012	2012-02-28		Skagastrønd, Iceland	65.54	-20.21	1	32			adult	40
1075	SKA12-12014	SKA1_14	SKA1	no		SKA1_IS	2012	2012-02-28		Skagastrønd, Iceland	65.54	-20.21	1	31			adult	40
1076	SKA12-12015	SKA1_15	SKA1	no		SKA1_IS	2012	2012-02-28		Skagastrønd, Iceland	65.54	-20.21	1	31			adult	40
1077	SKA12-12016	SKA1_16	SKA1	no		SKA1_IS	2012	2012-02-28		Skagastrønd, Iceland	65.54	-20.21	1	30			adult	40
1078	SKA12-12017	SKA1_17	SKA1	no		SKA1_IS	2012	2012-02-28		Skagastrønd, Iceland	65.54	-20.21	1	30			adult	40
1079	SKA12-12018	SKA1_18	SKA1	no		SKA1_IS	2012	2012-02-28		Skagastrønd, Iceland	65.54	-20.21	1	28			adult	40
1080	SKA12-12019	SKA1_19	SKA1	no		SKA1_IS	2012	2012-02-28		Skagastrønd, Iceland	65.54	-20.21	1	32			adult	40
1081	SKA12-12020	SKA1_20	SKA1	no		SKA1_IS	2012	2012-02-28		Skagastrønd, Iceland	65.54	-20.21	1	31			adult	40
1082	SKA12-12021	SKA1_21	SKA1	no		SKA1_IS	2012	2012-02-28		Skagastrønd, Iceland	65.54	-20.21	1	31			adult	40
1083	SKA12-12022	SKA1_22	SKA1	no		SKA1_IS	2012	2012-02-28		Skagastrønd, Iceland	65.54	-20.21	1	31			adult	40
1084	SKA12-12023	SKA1_23	SKA1	no		SKA1_IS	2012	2012-02-28		Skagastrønd, Iceland	65.54	-20.21	1	31			adult	40
1085	SKA12-12024	SKA1_24	SKA1	no		SKA1_IS	2012	2012-02-28		Skagastrønd, Iceland	65.54	-20.21	1	33			adult	40
1086	SKA12-12025	SKA1_25	SKA1	no		SKA1_IS	2012	2012-02-28		Skagastrønd, Iceland	65.54	-20.21	1	31			adult	40
1087	SKA12-12026	SKA1_26	SKA1	no		SKA1_IS	2012	2012-02-28		Skagastrønd, Iceland	65.54	-20.21	1	33			adult	40
1088	SKA12-12027	SKA1_27	SKA1	no		SKA1_IS	2012	2012-02-28		Skagastrønd, Iceland	65.54	-20.21	1	28			adult	40
1089	SKA12-12028	SKA1_28	SKA1	no		SKA1_IS	2012	2012-02-28		Skagastrønd, Iceland	65.54	-20.21	1	28			adult	40
1090	SKA12-12029	SKA1_29	SKA1	no		SKA1_IS	2012	2012-02-28		Skagastrønd, Iceland	65.54	-20.21	1	30			adult	40
1091	SKA12-12030	SKA1_30	SKA1	no		SKA1_IS	2012	2012-02-28		Skagastrønd, Iceland	65.54	-20.21	1	29			adult	40
1092	SKA12-12031	SKA1_31	SKA1	no		SKA1_IS	2012	2012-02-28		Skagastrønd, Iceland	65.54	-20.21	1	30			adult	40
1093	SKA12-12032	SKA1_32	SKA1	no		SKA1_IS	2012	2012-02-28		Skagastrønd, Iceland	65.54	-20.21	1	28			adult	40
1094	SKA12-12033	SKA1_33	SKA1	no		SKA1_IS	2012	2012-02-28		Skagastrønd, Iceland	65.54	-20.21	1	31			adult	40
1095	SKA12-12034	SKA1_34	SKA1	no		SKA1_IS	2012	2012-02-28		Skagastrønd, Iceland	65.54	-20.21	1	31			adult	40
1096	SKA12-12035	SKA1_35	SKA1	no		SKA1_IS	2012	2012-02-28		Skagastrønd, Iceland	65.54	-20.21	1	30			adult	40
1097	SKA12-12036	SKA1_36	SKA1	no		SKA1_IS	2012	2012-02-28		Skagastrønd, Iceland	65.54	-20.21	1	31			adult	40
1098	SKA12-12037	SKA1_37	SKA1	no		SKA1_IS	2012	2012-02-28		Skagastrønd, Iceland	65.54	-20.21	1	27			adult	40
1099	SKA12-12038	SKA1_38	SKA1	no		SKA1_IS	2012	2012-02-28		Skagastrønd, Iceland	65.54	-20.21	1	32			adult	40
1100	SKA12-12039	SKA1_39	SKA1	no		SKA1_IS	2012	2012-02-28		Skagastrønd, Iceland	65.54	-20.21	1	31			adult	40
1101	SKA12-12040	SKA1_40	SKA1	no		SKA1_IS	2012	2012-02-28		Skagastrønd, Iceland	65.54	-20.21	1	30			adult	40
1102	SKA12-12041	SKA1_41	SKA1	no		SKA1_IS	2012	2012-02-28		Skagastrønd, Iceland	65.54	-20.21	1	32			adult	40
1103	SKA12-12042	SKA1_42	SKA1	no		SKA1_IS	2012	2012-02-28		Skagastrønd, Iceland	65.54	-20.21	1	27			adult	40
1104	SKA12-12043	SKA1_43	SKA1	no		SKA1_IS	2012	2012-02-28		Skagastrønd, Iceland	65.54	-20.21	1	27			adult	40
1105	SKA12-12044	SKA1_44	SKA1	no		SKA1_IS	2012	2012-02-28		Skagastrønd, Iceland	65.54	-20.21	1	29			adult	40
1106	SKA12-12045	SKA1_45	SKA1	no		SKA1_IS	2012	2012-02-28		Skagastrønd, Iceland	65.54	-20.21	1	30			adult	40
1107	SKA12-12046	SKA1_46	SKA1	no		SKA1_IS	2012	2012-02-28		Skagastrønd, Iceland	65.54	-20.21	1	30			adult	40
1108	SKA12-12047	SKA1_47	SKA1	no		SKA1_IS	2012	2012-02-28		Skagastrønd, Iceland	65.54	-20.21	1	29			adult	40
1109	SKA12-12048	SKA1_48	SKA1	no		SKA1_IS	2012	2012-02-28		Skagastrønd, Iceland	65.54	-20.21	1	32			adult	40
1110	SKA12-12049	SKA1_49	SKA1	no		SKA1_IS	2012	2012-02-28		Skagastrønd, Iceland	65.54	-20.21	1	27			adult	40
1111	SKA12-12050	SKA1_50	SKA1	no		SKA1_IS	2012	2012-02-28		Skagastrønd, Iceland	65.54	-20.21	1	29			adult	40
1112	SHA19-1	SKA2_1	SKA2	no		SKA2_IS	2019	2019-04-04		Skagastrønd, Iceland	65.54	-20.21	female	46	4836		adult
1113	SHA19-2	SKA2_2	SKA2	no		SKA2_IS	2019	2019-04-04		Skagastrønd, Iceland	65.54	-20.21	female	48	5552		adult
1114	SHA19-3	SKA2_3	SKA2	no		SKA2_IS	2019	2019-04-04		Skagastrønd, Iceland	65.54	-20.21	female	41	3330		adult
1115	SHA19-4	SKA2_4	SKA2	no		SKA2_IS	2019	2019-04-04		Skagastrønd, Iceland	65.54	-20.21	female	39	3058		adult
1116	SHA19-5	SKA2_5	SKA2	no		SKA2_IS	2019	2019-04-04		Skagastrønd, Iceland	65.54	-20.21	female	42	2954		adult
1117	SHA19-6	SKA2_6	SKA2	no		SKA2_IS	2019	2019-04-04		Skagastrønd, Iceland	65.54	-20.21	female	40	3186		adult
1118	SHA19-7	SKA2_7	SKA2	no		SKA2_IS	2019	2019-04-04		Skagastrønd, Iceland	65.54	-20.21	female	47	3868		adult
1119	SHA19-8	SKA2_8	SKA2	no		SKA2_IS	2019	2019-04-04		Skagastrønd, Iceland	65.54	-20.21	female	43	3176		adult
1120	SHA19-9	SKA2_9	SKA2	no		SKA2_IS	2019	2019-04-04		Skagastrønd, Iceland	65.54	-20.21	female	44	3806		adult
1121	SHA19-10	SKA2_10	SKA2	no		SKA2_IS	2019	2019-04-04		Skagastrønd, Iceland	65.54	-20.21	female	46	4066		adult
1122	SHA19-11	SKA2_11	SKA2	no		SKA2_IS	2019	2019-04-04		Skagastrønd, Iceland	65.54	-20.21	female	41	3510		adult
1123	SHA19-12	SKA2_12	SKA2	no		SKA2_IS	2019	2019-04-04		Skagastrønd, Iceland	65.54	-20.21	female	37	2612		adult
1124	SHA19-13	SKA2_13	SKA2	no		SKA2_IS	2019	2019-04-04		Skagastrønd, Iceland	65.54	-20.21	female	40	3362		adult
1125	SHA19-14	SKA2_14	SKA2	no		SKA2_IS	2019	2019-04-04		Skagastrønd, Iceland	65.54	-20.21	female	41	3082		adult
1126	SHA19-15	SKA2_15	SKA2	no		SKA2_IS	2019	2019-04-04		Skagastrønd, Iceland	65.54	-20.21	female	40	3510		adult
1127	SHA19-16	SKA2_16	SKA2	no		SKA2_IS	2019	2019-04-04		Skagastrønd, Iceland	65.54	-20.21	female	38	2634		adult
1128	SHA19-17	SKA2_17	SKA2	no		SKA2_IS	2019	2019-04-04		Skagastrønd, Iceland	65.54	-20.21	female	43	3748		adult
1129	SHA19-18	SKA2_18	SKA2	no		SKA2_IS	2019	2019-04-04		Skagastrønd, Iceland	65.54	-20.21	female	42	3690		adult
1130	SHA19-19	SKA2_19	SKA2	no		SKA2_IS	2019	2019-04-04		Skagastrønd, Iceland	65.54	-20.21	female	43	3608		adult
1131	SHA19-20	SKA2_20	SKA2	no		SKA2_IS	2019	2019-04-04		Skagastrønd, Iceland	65.54	-20.21	female	38	2934		adult
1132	SHA19-21	SKA2_21	SKA2	no		SKA2_IS	2019	2019-04-04		Skagastrønd, Iceland	65.54	-20.21	female	39	2774		adult
1133	SHA19-22	SKA2_22	SKA2	no		SKA2_IS	2019	2019-04-04		Skagastrønd, Iceland	65.54	-20.21	female	42	3664		adult
1134	SHA19-23	SKA2_23	SKA2	no		SKA2_IS	2019	2019-04-04		Skagastrønd, Iceland	65.54	-20.21	female	40	2342		adult
1135	SHA19-24	SKA2_24	SKA2	no		SKA2_IS	2019	2019-04-04		Skagastrønd, Iceland	65.54	-20.21	female	46	4104		adult
1136	SHA19-25	SKA2_25	SKA2	no		SKA2_IS	2019	2019-04-04		Skagastrønd, Iceland	65.54	-20.21	female	39	2964		adult
1137	SHA19-26	SKA2_26	SKA2	no		SKA2_IS	2019	2019-04-04		Skagastrønd, Iceland	65.54	-20.21	female	39	2960		adult
1138	SHA19-27	SKA2_27	SKA2	no		SKA2_IS	2019	2019-04-04		Skagastrønd, Iceland	65.54	-20.21	female	41	3062		adult
1139	SHA19-28	SKA2_28	SKA2	no		SKA2_IS	2019	2019-04-04		Skagastrønd, Iceland	65.54	-20.21	female	44	3784		adult
1140	SHA19-29	SKA2_29	SKA2	no		SKA2_IS	2019	2019-04-04		Skagastrønd, Iceland	65.54	-20.21	female	43	3918		adult
1141	SHA19-30	SKA2_30	SKA2	no		SKA2_IS	2019	2019-04-04		Skagastrønd, Iceland	65.54	-20.21	female	45	3522		adult
1142	SHA19-31	SKA2_31	SKA2	no		SKA2_IS	2019	2019-04-04		Skagastrønd, Iceland	65.54	-20.21	female	40	2892		adult
1143	SHA19-32	SKA2_32	SKA2	no		SKA2_IS	2019	2019-04-04		Skagastrønd, Iceland	65.54	-20.21	female	45	3018		adult
1144	SHA19-33	SKA2_33	SKA2	no		SKA2_IS	2019	2019-04-04		Skagastrønd, Iceland	65.54	-20.21	female	38	2942		adult
1145	SHA19-34	SKA2_34	SKA2	no		SKA2_IS	2019	2019-04-04		Skagastrønd, Iceland	65.54	-20.21	female	40	2744		adult
1146	SHA19-35	SKA2_35	SKA2	no		SKA2_IS	2019	2019-04-04		Skagastrønd, Iceland	65.54	-20.21	female	44	5120		adult
1147	SHA19-36	SKA2_36	SKA2	no		SKA2_IS	2019	2019-04-04		Skagastrønd, Iceland	65.54	-20.21	female	45	3670		adult
1148	SHA19-37	SKA2_37	SKA2	no		SKA2_IS	2019	2019-04-04		Skagastrønd, Iceland	65.54	-20.21	female	38	2256		adult
1149	SHA19-38	SKA2_38	SKA2	no		SKA2_IS	2019	2019-04-04		Skagastrønd, Iceland	65.54	-20.21	female	51	4656		adult
1150	SHA19-39	SKA2_39	SKA2	no		SKA2_IS	2019	2019-04-04		Skagastrønd, Iceland	65.54	-20.21	female	40	2770		adult
1151	SHA19-40	SKA2_40	SKA2	no		SKA2_IS	2019	2019-04-04		Skagastrønd, Iceland	65.54	-20.21	female	40	2962		adult
1152	SHA19-41	SKA2_41	SKA2	no		SKA2_IS	2019	2019-04-04		Skagastrønd, Iceland	65.54	-20.21	female	38	3102		adult
1153	SHA19-42	SKA2_42	SKA2	no		SKA2_IS	2019	2019-04-04		Skagastrønd, Iceland	65.54	-20.21	female	39	2672		adult
1154	SHA19-43	SKA2_43	SKA2	no		SKA2_IS	2019	2019-04-04		Skagastrønd, Iceland	65.54	-20.21	female	38	2708		adult
1155	SHA19-44	SKA2_44	SKA2	no		SKA2_IS	2019	2019-04-04		Skagastrønd, Iceland	65.54	-20.21	female	40	3736		adult
1156	SHA19-45	SKA2_45	SKA2	no		SKA2_IS	2019	2019-04-04		Skagastrønd, Iceland	65.54	-20.21	female	42	3028		adult
1157	SHA19-46	SKA2_46	SKA2	no		SKA2_IS	2019	2019-04-04		Skagastrønd, Iceland	65.54	-20.21	female	40	3404		adult
1158	SHA19-47	SKA2_47	SKA2	no		SKA2_IS	2019	2019-04-04		Skagastrønd, Iceland	65.54	-20.21	female	39	2748		adult
1159	SHA19-48	SKA2_48	SKA2	no		SKA2_IS	2019	2019-04-04		Skagastrønd, Iceland	65.54	-20.21	female	47	4496		adult
1160	SHA19-49	SKA2_49	SKA2	no		SKA2_IS	2019	2019-04-04		Skagastrønd, Iceland	65.54	-20.21	female	40	3182		adult
1161	SHA19-50	SKA2_50	SKA2	no		SKA2_IS	2019	2019-04-04		Skagastrønd, Iceland	65.54	-20.21	female	45	3510		adult
1162	SHA19-51	SKA2_51	SKA2	no		SKA2_IS	2019	2019-04-04		Skagastrønd, Iceland	65.54	-20.21	female	39	2406		adult
1163	SHA19-52	SKA2_52	SKA2	no		SKA2_IS	2019	2019-04-04		Skagastrønd, Iceland	65.54	-20.21	female	41	3078		adult
1164	SHA19-53	SKA2_53	SKA2	no		SKA2_IS	2019	2019-04-04		Skagastrønd, Iceland	65.54	-20.21	female	40	2558		adult
1165	SHA19-54	SKA2_54	SKA2	no		SKA2_IS	2019	2019-04-04		Skagastrønd, Iceland	65.54	-20.21	female	38	2662		adult
1166	SHA19-55	SKA2_55	SKA2	no		SKA2_IS	2019	2019-04-04		Skagastrønd, Iceland	65.54	-20.21	female	44	3902		adult
1167	SHA19-56	SKA2_56	SKA2	no		SKA2_IS	2019	2019-04-04		Skagastrønd, Iceland	65.54	-20.21	female	42	3484		adult
1168	SHA19-57	SKA2_57	SKA2	no		SKA2_IS	2019	2019-04-04		Skagastrønd, Iceland	65.54	-20.21	female	45	4954		adult
1169	SHA19-58	SKA2_58	SKA2	no		SKA2_IS	2019	2019-04-04		Skagastrønd, Iceland	65.54	-20.21	female	41	3282		adult
1170	SHA19-59	SKA2_59	SKA2	no		SKA2_IS	2019	2019-04-04		Skagastrønd, Iceland	65.54	-20.21	female	40	2792		adult
1171	SHA19-60	SKA2_60	SKA2	no		SKA2_IS	2019	2019-04-04		Skagastrønd, Iceland	65.54	-20.21	female	42	3434		adult
1172	SHA19-61	SKA2_61	SKA2	no		SKA2_IS	2019	2019-04-04		Skagastrønd, Iceland	65.54	-20.21	female	42	3280		adult
1173	SHA19-62	SKA2_62	SKA2	no		SKA2_IS	2019	2019-04-04		Skagastrønd, Iceland	65.54	-20.21	female	37	2454		adult
1174	SHA19-63	SKA2_63	SKA2	no		SKA2_IS	2019	2019-04-04		Skagastrønd, Iceland	65.54	-20.21	female	39	2504		adult
1175	SHA19-64	SKA2_64	SKA2	no		SKA2_IS	2019	2019-04-04		Skagastrønd, Iceland	65.54	-20.21	female	41	3150		adult
1176	SHA19-65	SKA2_65	SKA2	no		SKA2_IS	2019	2019-04-04		Skagastrønd, Iceland	65.54	-20.21	female	37	2290		adult
1177	SHA19-66	SKA2_66	SKA2	no		SKA2_IS	2019	2019-04-04		Skagastrønd, Iceland	65.54	-20.21	female	39	2566		adult
1178	SHA19-67	SKA2_67	SKA2	no		SKA2_IS	2019	2019-04-04		Skagastrønd, Iceland	65.54	-20.21	female	37	2602		adult
1179	SHA19-68	SKA2_68	SKA2	no		SKA2_IS	2019	2019-04-04		Skagastrønd, Iceland	65.54	-20.21	female	41	3232		adult
1180	SHA19-69	SKA2_69	SKA2	no		SKA2_IS	2019	2019-04-04		Skagastrønd, Iceland	65.54	-20.21	female	41	2790		adult
1181	SHA19-70	SKA2_70	SKA2	no		SKA2_IS	2019	2019-04-04		Skagastrønd, Iceland	65.54	-20.21	female	37	2524		adult
1182	SHA19-71	SKA2_71	SKA2	no		SKA2_IS	2019	2019-04-04		Skagastrønd, Iceland	65.54	-20.21	female	46	4638		adult
1183	SHA19-72	SKA2_72	SKA2	no		SKA2_IS	2019	2019-04-04		Skagastrønd, Iceland	65.54	-20.21	female	38	2470		adult
1184	SHA19-73	SKA2_73	SKA2	no		SKA2_IS	2019	2019-04-04		Skagastrønd, Iceland	65.54	-20.21	female	42	2752		adult
1185	SHA19-74	SKA2_74	SKA2	no		SKA2_IS	2019	2019-04-04		Skagastrønd, Iceland	65.54	-20.21	female	39	2570		adult
1186	SHA19-75	SKA2_75	SKA2	no		SKA2_IS	2019	2019-04-04		Skagastrønd, Iceland	65.54	-20.21	female	38	2614		adult
1187	SHA19-76	SKA2_76	SKA2	no		SKA2_IS	2019	2019-04-04		Skagastrønd, Iceland	65.54	-20.21	female	44	3580		adult
1188	SHA19-77	SKA2_77	SKA2	no		SKA2_IS	2019	2019-04-04		Skagastrønd, Iceland	65.54	-20.21	female	40	2816		adult
1189	SHA19-78	SKA2_78	SKA2	no		SKA2_IS	2019	2019-04-04		Skagastrønd, Iceland	65.54	-20.21	female	43	2684		adult
1190	SHA19-79	SKA2_79	SKA2	no		SKA2_IS	2019	2019-04-04		Skagastrønd, Iceland	65.54	-20.21	female	41	2830		adult
1191	SHA19-80	SKA2_80	SKA2	no		SKA2_IS	2019	2019-04-04		Skagastrønd, Iceland	65.54	-20.21	female	42	3910		adult
1192	BOL12-11001	BOL1	BOL	no		BOL_IS	2012	2012-05-02		Bolungarvik, Iceland	66.1839	-23.5096	2	38			adult	11
1193	BOL12-11002	BOL2	BOL	no		BOL_IS	2012	2012-05-02		Bolungarvik, Iceland	66.1839	-23.5096	2	40			adult	11
1194	BOL12-11003	BOL3	BOL	no		BOL_IS	2012	2012-05-02		Bolungarvik, Iceland	66.1839	-23.5096	2	38			adult	11
1195	BOL12-11004	BOL4	BOL	no		BOL_IS	2012	2012-05-02		Bolungarvik, Iceland	66.1839	-23.5096	2	43			adult	11
1196	BOL12-11005	BOL5	BOL	no		BOL_IS	2012	2012-05-02		Bolungarvik, Iceland	66.1839	-23.5096	2	43			adult	11
1197	BOL12-11006	BOL6	BOL	no		BOL_IS	2012	2012-05-02		Bolungarvik, Iceland	66.1839	-23.5096	2	43			adult	11
1198	BOL12-11007	BOL7	BOL	no		BOL_IS	2012	2012-05-02		Bolungarvik, Iceland	66.1839	-23.5096	2	40			adult	11
1199	BOL12-11008	BOL8	BOL	no		BOL_IS	2012	2012-05-02		Bolungarvik, Iceland	66.1839	-23.5096	2	44			adult	11
1200	BOL12-11009	BOL9	BOL	no		BOL_IS	2012	2012-05-02		Bolungarvik, Iceland	66.1839	-23.5096	2	38			adult	11
1201	BOL12-11010	BOL10	BOL	no		BOL_IS	2012	2012-05-02		Bolungarvik, Iceland	66.1839	-23.5096	2	40			adult	11
1202	BOL12-11011	BOL11	BOL	no		BOL_IS	2012	2012-05-02		Bolungarvik, Iceland	66.1839	-23.5096	2	42			adult	11
1203	BOL12-11012	BOL12	BOL	no		BOL_IS	2012	2012-05-02		Bolungarvik, Iceland	66.1839	-23.5096	2	42			adult	11
1204	BOL12-11013	BOL13	BOL	no		BOL_IS	2012	2012-05-02		Bolungarvik, Iceland	66.1839	-23.5096	2	43			adult	11
1205	BOL12-11014	BOL14	BOL	no		BOL_IS	2012	2012-05-02		Bolungarvik, Iceland	66.1847	-23.5213	2	40			adult	13
1206	BOL12-11015	BOL15	BOL	no		BOL_IS	2012	2012-05-02		Bolungarvik, Iceland	66.1847	-23.5213	1	34			adult	13
1207	BOL12-11016	BOL16	BOL	no		BOL_IS	2012	2012-05-02		Bolungarvik, Iceland	66.1847	-23.5213	2	42			adult	13
1208	BOL12-11017	BOL17	BOL	no		BOL_IS	2012	2012-05-02		Bolungarvik, Iceland	66.1847	-23.5213	2	40			adult	13
1209	BOL12-11018	BOL18	BOL	no		BOL_IS	2012	2012-05-02		Bolungarvik, Iceland	66.1847	-23.5213	2	48			adult	13
1210	BOL12-11019	BOL19	BOL	no		BOL_IS	2012	2012-05-02		Bolungarvik, Iceland	66.1847	-23.5213	2	41			adult	13
1211	BOL12-11020	BOL20	BOL	no		BOL_IS	2012	2012-05-02		Bolungarvik, Iceland	66.1847	-23.5213	2	42			adult	13
1212	BOL12-11021	BOL21	BOL	no		BOL_IS	2012	2012-05-02		Bolungarvik, Iceland	66.1847	-23.5213	2	39			adult	13
1213	BOL12-11022	BOL22	BOL	no		BOL_IS	2012	2012-05-02		Bolungarvik, Iceland	66.1847	-23.5213	2	41			adult	13
1214	BOL12-11023	BOL23	BOL	no		BOL_IS	2012	2012-05-02		Bolungarvik, Iceland	66.1847	-23.5213	2	41			adult	13
1215	BOL12-11024	BOL24	BOL	no		BOL_IS	2012	2012-05-02		Bolungarvik, Iceland	66.1847	-23.5213	2	37			adult	13
1216	BOL12-11025	BOL25	BOL	no		BOL_IS	2012	2012-05-02		Bolungarvik, Iceland	66.1847	-23.5213	2	41			adult	13
1217	BOL12-11026	BOL26	BOL	no		BOL_IS	2012	2012-05-02		Bolungarvik, Iceland	66.1847	-23.5213	2	44			adult	13
1218	BOL12-11027	BOL27	BOL	no		BOL_IS	2012	2012-05-02		Bolungarvik, Iceland	66.1847	-23.5213	2	40			adult	13
1219	BOL12-11028	BOL28	BOL	no		BOL_IS	2012	2012-05-02		Bolungarvik, Iceland	66.1847	-23.5213	2	43			adult	13
1220	BOL12-11029	BOL29	BOL	no		BOL_IS	2012	2012-05-02		Bolungarvik, Iceland	66.1847	-23.5213	2	39			adult	13
1221	BOL12-11030	BOL30	BOL	no		BOL_IS	2012	2012-05-02		Bolungarvik, Iceland	66.1847	-23.5213	2	41			adult	13
1222	BOL12-11031	BOL31	BOL	no		BOL_IS	2012	2012-05-02		Bolungarvik, Iceland	66.1847	-23.5213	2	42			adult	13
1223	BOL12-11032	BOL32	BOL	no		BOL_IS	2012	2012-05-02		Bolungarvik, Iceland	66.1847	-23.5213	2	40			adult	13
1224	BOL12-11033	BOL33	BOL	no		BOL_IS	2012	2012-05-02		Bolungarvik, Iceland	66.1847	-23.5213	2	40			adult	13
1225	BOL12-11034	BOL34	BOL	no		BOL_IS	2012	2012-05-02		Bolungarvik, Iceland	66.1847	-23.5213	2	40			adult	13
1226	BOL12-11035	BOL35	BOL	no		BOL_IS	2012	2012-05-02		Bolungarvik, Iceland	66.1847	-23.5213	2	40			adult	13
1227	BOL12-11036	BOL36	BOL	no		BOL_IS	2012	2012-05-02		Bolungarvik, Iceland	66.1847	-23.5213	2	44			adult	13
1228	BOL12-11037	BOL37	BOL	no		BOL_IS	2012	2012-05-02		Bolungarvik, Iceland	66.1847	-23.5213	2	39			adult	13
1229	BOL12-11038	BOL38	BOL	no		BOL_IS	2012	2012-05-02		Bolungarvik, Iceland	66.1844	-23.5303	1	23			adult	27
1230	BOL12-11039	BOL39	BOL	no		BOL_IS	2012	2012-05-02		Bolungarvik, Iceland	66.1844	-23.5303	2	41			adult	27
1231	BOL12-11040	BOL40	BOL	no		BOL_IS	2012	2012-05-02		Bolungarvik, Iceland	66.1844	-23.5303	2	42			adult	27
1232	BOL12-11041	BOL41	BOL	no		BOL_IS	2012	2012-05-02		Bolungarvik, Iceland	66.1844	-23.5303	2	40			adult	27
1233	BOL12-11042	BOL42	BOL	no		BOL_IS	2012	2012-05-02		Bolungarvik, Iceland	66.1844	-23.5303	2	36			adult	27
1234	BOL12-11043	BOL43	BOL	no		BOL_IS	2012	2012-05-02		Bolungarvik, Iceland	66.1844	-23.5303	2	43			adult	27
1235	BOL12-11044	BOL44	BOL	no		BOL_IS	2012	2012-05-02		Bolungarvik, Iceland	66.1844	-23.5303	2	37			adult	27
1236	BOL12-11045	BOL45	BOL	no		BOL_IS	2012	2012-05-02		Bolungarvik, Iceland	66.1844	-23.5303	2	38			adult	27
1237	BOL12-11046	BOL46	BOL	no		BOL_IS	2012	2012-05-02		Bolungarvik, Iceland	66.1844	-23.5303	2	39			adult	27
1238	BOL12-11047	BOL47	BOL	no		BOL_IS	2012	2012-05-02		Bolungarvik, Iceland	66.1844	-23.5303	2	42			adult	27
1239	BOL12-11048	BOL48	BOL	no		BOL_IS	2012	2012-05-02		Bolungarvik, Iceland	66.1844	-23.5303	2	43			adult	27
1240	BOL12-11049	BOL49	BOL	no		BOL_IS	2012	2012-05-02		Bolungarvik, Iceland	66.1844	-23.5303	2	44			adult	27
1241	BOL12-11050	BOL50	BOL	no		BOL_IS	2012	2012-05-02		Bolungarvik, Iceland	66.1844	-23.5303	2	43			adult	27
1242	SKA12-11051	SAN1	SAN	no		SAN_IS	2012	2012-05-04		Sandgerði, Iceland	64.038	-22.7726	2	46			adult	44
1243	SKA12-11052	SAN2	SAN	no		SAN_IS	2012	2012-05-04		Sandgerði, Iceland	64.038	-22.7726	2	40			adult	44
1244	SKA12-11053	SAN3	SAN	no		SAN_IS	2012	2012-05-04		Sandgerði, Iceland	64.038	-22.7726	2	40			adult	44
1245	SKA12-11054	SAN4	SAN	no		SAN_IS	2012	2012-05-04		Sandgerði, Iceland	64.038	-22.7726	2	42			adult	44
1246	SKA12-11055	SAN5	SAN	no		SAN_IS	2012	2012-05-04		Sandgerði, Iceland	64.038	-22.7726	2	40			adult	44
1247	SKA12-11056	SAN6	SAN	no		SAN_IS	2012	2012-05-04		Sandgerði, Iceland	64.038	-22.7726	2	45			adult	44
1248	SKA12-11057	SAN7	SAN	no		SAN_IS	2012	2012-05-04		Sandgerði, Iceland	64.038	-22.7726	2	46			adult	44
1249	SKA12-11058	SAN8	SAN	no		SAN_IS	2012	2012-05-04		Sandgerði, Iceland	64.038	-22.7726	2	43			adult	44
1250	SKA12-11059	SAN9	SAN	no		SAN_IS	2012	2012-05-04		Sandgerði, Iceland	64.038	-22.7726	2	42			adult	44
1251	SKA12-11060	SAN10	SAN	no		SAN_IS	2012	2012-05-04		Sandgerði, Iceland	64.038	-22.7726	2	44			adult	44
1252	SKA12-11061	SAN11	SAN	no		SAN_IS	2012	2012-05-04		Sandgerði, Iceland	64.038	-22.7726	2	41			adult	44
1253	SKA12-11062	SAN12	SAN	no		SAN_IS	2012	2012-05-04		Sandgerði, Iceland	64.038	-22.7726	2	45			adult	44
1254	SKA12-11063	SAN13	SAN	no		SAN_IS	2012	2012-05-04		Sandgerði, Iceland	64.038	-22.7726	2	42			adult	44
1255	SKA12-11064	SAN14	SAN	no		SAN_IS	2012	2012-05-04		Sandgerði, Iceland	64.038	-22.7726	2	43			adult	44
1256	SKA12-11065	SAN15	SAN	no		SAN_IS	2012	2012-05-04		Sandgerði, Iceland	64.038	-22.7726	1	34			adult	44
1257	SKA12-11066	SAN16	SAN	no		SAN_IS	2012	2012-05-04		Sandgerði, Iceland	64.038	-22.7726	2	43			adult	44
1258	SKA12-11067	SAN17	SAN	no		SAN_IS	2012	2012-05-04		Sandgerði, Iceland	64.037	-22.7733	2	44			adult	27
1259	SKA12-11068	SAN18	SAN	no		SAN_IS	2012	2012-05-04		Sandgerði, Iceland	64.037	-22.7733	2	45			adult	27
1260	SKA12-11069	SAN19	SAN	no		SAN_IS	2012	2012-05-04		Sandgerði, Iceland	64.037	-22.7733	2	40			adult	27
1261	SKA12-11070	SAN20	SAN	no		SAN_IS	2012	2012-05-04		Sandgerði, Iceland	64.037	-22.7733	2	40			adult	27
1262	SKA12-11071	SAN21	SAN	no		SAN_IS	2012	2012-05-04		Sandgerði, Iceland	64.037	-22.7733	2	45			adult	27
1263	SKA12-11072	SAN22	SAN	no		SAN_IS	2012	2012-05-04		Sandgerði, Iceland	64.037	-22.7733	2	42			adult	27
1264	SKA12-11073	SAN23	SAN	no		SAN_IS	2012	2012-05-04		Sandgerði, Iceland	64.037	-22.7733	2	42			adult	27
1265	SKA12-11074	SAN24	SAN	no		SAN_IS	2012	2012-05-04		Sandgerði, Iceland	64.037	-22.7733	2	44			adult	27
1266	SKA12-11075	SAN25	SAN	no		SAN_IS	2012	2012-05-04		Sandgerði, Iceland	64.037	-22.7733	2	42			adult	27
1267	SKA12-11076	SAN26	SAN	no		SAN_IS	2012	2012-05-04		Sandgerði, Iceland	64.037	-22.7733	2	43			adult	27
1268	SKA12-11077	SAN27	SAN	no		SAN_IS	2012	2012-05-04		Sandgerði, Iceland	64.037	-22.7733	2	43			adult	27
1269	SKA12-11078	SAN28	SAN	no		SAN_IS	2012	2012-05-04		Sandgerði, Iceland	64.037	-22.7733	2	42			adult	27
1270	SKA12-11079	SAN29	SAN	no		SAN_IS	2012	2012-05-04		Sandgerði, Iceland	64.037	-22.7733	2	43			adult	27
1271	SKA12-11080	SAN30	SAN	no		SAN_IS	2012	2012-05-04		Sandgerði, Iceland	64.037	-22.7733	2	42			adult	27
1272	SKA12-11081	SAN31	SAN	no		SAN_IS	2012	2012-05-04		Sandgerði, Iceland	64.037	-22.7733	2	45			adult	27
1273	SKA12-11082	SAN32	SAN	no		SAN_IS	2012	2012-05-04		Sandgerði, Iceland	64.037	-22.7733	2	46			adult	27
1274	SKA12-11083	SAN33	SAN	no		SAN_IS	2012	2012-05-04		Sandgerði, Iceland	64.037	-22.7733	2	48			adult	27
1275	SKA12-11084	SAN34	SAN	no		SAN_IS	2012	2012-05-04		Sandgerði, Iceland	64.037	-22.7733	2	46			adult	27
1276	SKA12-11085	SAN35	SAN	no		SAN_IS	2012	2012-05-04		Sandgerði, Iceland	64.037	-22.7733	2	45			adult	27
1277	SKA12-11086	SAN36	SAN	no		SAN_IS	2012	2012-05-04		Sandgerði, Iceland	64.037	-22.7733	2	41			adult	27
1278	SKA12-11087	SAN37	SAN	no		SAN_IS	2012	2012-05-04		Sandgerði, Iceland	64.037	-22.7733	2	42			adult	27
1279	SKA12-11088	SAN38	SAN	no		SAN_IS	2012	2012-05-04		Sandgerði, Iceland	64.037	-22.7733	2	42			adult	27
1280	SKA12-11089	SAN39	SAN	no		SAN_IS	2012	2012-05-04		Sandgerði, Iceland	64.037	-22.7733	2	44			adult	27
1281	SKA12-11090	SAN40	SAN	no		SAN_IS	2012	2012-05-04		Sandgerði, Iceland	64.037	-22.7733	2	44			adult	27
1282	SKA12-11091	SAN41	SAN	no		SAN_IS	2012	2012-05-04		Sandgerði, Iceland	64.037	-22.7733	2	48			adult	27
1283	SKA12-11092	SAN42	SAN	no		SAN_IS	2012	2012-05-04		Sandgerði, Iceland	64.0451	-22.7687	2	40			adult	27
1284	SKA12-11093	SAN43	SAN	no		SAN_IS	2012	2012-05-04		Sandgerði, Iceland	64.0451	-22.7687	2	39			adult	27
1285	SKA12-11094	SAN44	SAN	no		SAN_IS	2012	2012-05-04		Sandgerði, Iceland	64.0451	-22.7687	2	41			adult	27
1286	SKA12-11095	SAN45	SAN	no		SAN_IS	2012	2012-05-04		Sandgerði, Iceland	64.0451	-22.7687	2	41			adult	27
1287	SKA12-11096	SAN46	SAN	no		SAN_IS	2012	2012-05-04		Sandgerði, Iceland	64.0451	-22.7687	2	43			adult	27
1288	SKA12-11097	SAN47	SAN	no		SAN_IS	2012	2012-05-04		Sandgerði, Iceland	64.0451	-22.7687	2	40			adult	27
1289	SKA12-11098	SAN48	SAN	no		SAN_IS	2012	2012-05-04		Sandgerði, Iceland	64.0451	-22.7687	2	43			adult	27
1290	SKA12-11099	SAN49	SAN	no		SAN_IS	2012	2012-05-04		Sandgerði, Iceland	64.0451	-22.7687	2	42			adult	27
1291	BAK-4001	BAK1	BAK	no		BAK_IS	2011	2011-04-29		Bakkafjörður, Iceland	66.1558	-15.0123	2	38		3	adult	31
1292	BAK-4002	BAK2	BAK	no		BAK_IS	2011	2011-04-29		Bakkafjörður, Iceland	66.1558	-15.0123	2	37		4	adult	31
1293	BAK-4003	BAK3	BAK	no		BAK_IS	2011	2011-04-29		Bakkafjörður, Iceland	66.1558	-15.0123	2	37		3	adult	31
1294	BAK-4004	BAK4	BAK	no		BAK_IS	2011	2011-04-29		Bakkafjörður, Iceland	66.1558	-15.0123	2	43		4	adult	31
1295	BAK-4005	BAK5	BAK	no		BAK_IS	2011	2011-04-29		Bakkafjörður, Iceland	66.1558	-15.0123	2	38		4	adult	31
1296	BAK-4006	BAK6	BAK	no		BAK_IS	2011	2011-04-29		Bakkafjörður, Iceland	66.1558	-15.0123	2	42		4	adult	31
1297	BAK-4007	BAK7	BAK	no		BAK_IS	2011	2011-04-29		Bakkafjörður, Iceland	66.1558	-15.0123	2	41		4	adult	31
1298	BAK-4008	BAK8	BAK	no		BAK_IS	2011	2011-04-29		Bakkafjörður, Iceland	66.1587	-14.9923	2	38		3	adult	31
1299	BAK-4009	BAK9	BAK	no		BAK_IS	2011	2011-04-29		Bakkafjörður, Iceland	66.1587	-14.9923	2	43			adult	31
1300	BAK-4010	BAK10	BAK	no		BAK_IS	2011	2011-04-29		Bakkafjörður, Iceland	66.1587	-14.9923	2	41		3	adult	31
1301	BAK-4011	BAK11	BAK	no		BAK_IS	2011	2011-04-29		Bakkafjörður, Iceland	66.1587	-14.9923	2	39		4	adult	31
1302	BAK-4012	BAK12	BAK	no		BAK_IS	2011	2011-04-29		Bakkafjörður, Iceland	66.1587	-14.9923	2	39		3	adult	31
1303	BAK-4013	BAK13	BAK	no		BAK_IS	2011	2011-04-29		Bakkafjörður, Iceland	66.1587	-14.9923	2	40		3	adult	31
1304	BAK-4014	BAK14	BAK	no		BAK_IS	2011	2011-04-29		Bakkafjörður, Iceland	66.1587	-14.9923	2	40		4	adult	31
1305	BAK-4015	BAK15	BAK	no		BAK_IS	2011	2011-04-29		Bakkafjörður, Iceland	66.1598	-14.9969	2	37		5	adult	31
1306	BAK-4016	BAK16	BAK	no		BAK_IS	2011	2011-04-29		Bakkafjörður, Iceland	66.1598	-14.9969	2	37		4	adult	31
1307	BAK-4018	BAK17	BAK	no		BAK_IS	2011	2011-04-29		Bakkafjörður, Iceland	66.1662	-14.9907	2	44		4	adult	31
1308	BAK-4019	BAK18	BAK	no		BAK_IS	2011	2011-04-29		Bakkafjörður, Iceland	66.1662	-14.9907	2	39		4	adult	31
1309	BAK-4020	BAK19	BAK	no		BAK_IS	2011	2011-04-29		Bakkafjörður, Iceland	66.1662	-14.9907	2	39		5	adult	31
1310	BAK-4021	BAK20	BAK	no		BAK_IS	2011	2011-04-29		Bakkafjörður, Iceland	66.1297	-14.9865	2	36		3	adult	31
1311	BAK-4022	BAK21	BAK	no		BAK_IS	2011	2011-04-29		Bakkafjörður, Iceland	66.1297	-14.9865	2	39			adult	31
1312	BAK-4023	BAK22	BAK	no		BAK_IS	2011	2011-04-29		Bakkafjörður, Iceland	66.1297	-14.9865	2	39		3	adult	31
1313	BAK-4024	BAK23	BAK	no		BAK_IS	2011	2011-04-29		Bakkafjörður, Iceland	66.1297	-14.9865	2	36		4	adult	31
1314	BAK-4025	BAK24	BAK	no		BAK_IS	2011	2011-04-29		Bakkafjörður, Iceland	66.1297	-14.9865	2	38		3	adult	31
1315	BAK-4026	BAK25	BAK	no		BAK_IS	2011	2011-04-29		Bakkafjörður, Iceland	66.1297	-14.9865	2	38		3	adult	31
1316	BAK-4027	BAK26	BAK	no		BAK_IS	2011	2011-04-29		Bakkafjörður, Iceland	66.1297	-14.9865	2	41		4	adult	31
1317	BAK-4028	BAK27	BAK	no		BAK_IS	2011	2011-04-29		Bakkafjörður, Iceland	66.1297	-14.9865	2	44		4	adult	31
1318	BAK-4029	BAK28	BAK	no		BAK_IS	2011	2011-04-29		Bakkafjörður, Iceland	66.1645	-14.9782	2	43		4	adult	31
1319	BAK-4030	BAK29	BAK	no		BAK_IS	2011	2011-04-29		Bakkafjörður, Iceland	66.1645	-14.9782	2	40		3	adult	31
1320	BAK-4032	BAK30	BAK	no		BAK_IS	2011	2011-04-29		Bakkafjörður, Iceland	66.1645	-14.9782	2	39		3	adult	31
1321	BAK-4033	BAK31	BAK	no		BAK_IS	2011	2011-04-29		Bakkafjörður, Iceland	66.1645	-14.9782	2	44		3	adult	31
1322	BAK-4034	BAK32	BAK	no		BAK_IS	2011	2011-04-29		Bakkafjörður, Iceland	66.1645	-14.9782	2	39		5	adult	31
1323	BAK-4035	BAK33	BAK	no		BAK_IS	2011	2011-04-29		Bakkafjörður, Iceland	66.1645	-14.9782	2	40			adult	31
1324	BAK-4036	BAK34	BAK	no		BAK_IS	2011	2011-04-29		Bakkafjörður, Iceland	66.1659	-14.9745	2	37		3	adult	31
1325	BAK-4037	BAK35	BAK	no		BAK_IS	2011	2011-04-29		Bakkafjörður, Iceland	66.1659	-14.9745	2	36		3	adult	31
1326	BAK-4039	BAK36	BAK	no		BAK_IS	2011	2011-04-29		Bakkafjörður, Iceland	66.1659	-14.9745	2	43		5	adult	31
1327	BAK-4040	BAK37	BAK	no		BAK_IS	2011	2011-04-29		Bakkafjörður, Iceland	66.1659	-14.9745	2	36		3	adult	31
1328	BAK-4041	BAK38	BAK	no		BAK_IS	2011	2011-04-29		Bakkafjörður, Iceland	66.1659	-14.9745	2	42		3	adult	31
1329	BAK-4042	BAK39	BAK	no		BAK_IS	2011	2011-04-29		Bakkafjörður, Iceland	66.1659	-14.9745	2	35		4	adult	31
1330	BAK-4043	BAK40	BAK	no		BAK_IS	2011	2011-04-29		Bakkafjörður, Iceland	66.1659	-14.9745	2	40		3	adult	31
1331	BAK-4044	BAK41	BAK	no		BAK_IS	2011	2011-04-29		Bakkafjörður, Iceland	66.1659	-14.9745	2	37		3	adult	31
1332	BAK-4045	BAK42	BAK	no		BAK_IS	2011	2011-04-29		Bakkafjörður, Iceland	66.1659	-14.9745	2	38		3	adult	31
1333	BAK-4046	BAK43	BAK	no		BAK_IS	2011	2011-04-29		Bakkafjörður, Iceland	66.1659	-14.9745	2	40		4	adult	31
1334	BAK-4048	BAK44	BAK	no		BAK_IS	2011	2011-04-29		Bakkafjörður, Iceland	66.1674	-14.972	2	40		3	adult	31
1335	BAK-4049	BAK45	BAK	no		BAK_IS	2011	2011-04-29		Bakkafjörður, Iceland	66.1674	-14.972	2	39			adult	31
1336	BAK-4050	BAK46	BAK	no		BAK_IS	2011	2011-04-29		Bakkafjörður, Iceland	66.1674	-14.972	2	39		3	adult	31
1337	BAK-4051	BAK47	BAK	no		BAK_IS	2011	2011-04-29		Bakkafjörður, Iceland	66.1712	-14.9681	2	43		5	adult	31
1338	BAK-4052	BAK48	BAK	no		BAK_IS	2011	2011-04-29		Bakkafjörður, Iceland	66.1712	-14.9681	2	38			adult	31
1339	BAK-4053	BAK49	BAK	no		BAK_IS	2011	2011-04-29		Bakkafjörður, Iceland	66.1712	-14.9681	2	37		3	adult	31
1340	BAK-4054	BAK50	BAK	no		BAK_IS	2011	2011-04-29		Bakkafjörður, Iceland	66.1712	-14.9681	2	40		4	adult	31
1341	VOP19-81	VOP1	VOP	no		VOP_IS	2019	2019-04-09		Vopnafjörður, Iceland	65.777	-14.702	female	40	2848		adult
1342	VOP19-82	VOP2	VOP	no		VOP_IS	2019	2019-04-09		Vopnafjörður, Iceland	65.777	-14.702	female	39	3300		adult
1343	VOP19-83	VOP3	VOP	no		VOP_IS	2019	2019-04-09		Vopnafjörður, Iceland	65.777	-14.702	female	42	2942		adult
1344	VOP19-84	VOP4	VOP	no		VOP_IS	2019	2019-04-09		Vopnafjörður, Iceland	65.777	-14.702	female	42	3450		adult
1345	VOP19-85	VOP5	VOP	no		VOP_IS	2019	2019-04-09		Vopnafjörður, Iceland	65.777	-14.702	female	39	2492		adult
1346	VOP19-86	VOP6	VOP	no		VOP_IS	2019	2019-04-09		Vopnafjörður, Iceland	65.777	-14.702	female	39	2998		adult
1347	VOP19-87	VOP7	VOP	no		VOP_IS	2019	2019-04-09		Vopnafjörður, Iceland	65.777	-14.702	female	40	3092		adult
1348	VOP19-88	VOP8	VOP	no		VOP_IS	2019	2019-04-09		Vopnafjörður, Iceland	65.777	-14.702	female	39	2540		adult
1349	VOP19-89	VOP9	VOP	no		VOP_IS	2019	2019-04-09		Vopnafjörður, Iceland	65.777	-14.702	female	40	2656		adult
1350	VOP19-90	VOP10	VOP	no		VOP_IS	2019	2019-04-09		Vopnafjörður, Iceland	65.777	-14.702	female	43	3714		adult
1351	VOP19-91	VOP11	VOP	no		VOP_IS	2019	2019-04-09		Vopnafjörður, Iceland	65.777	-14.702	female	37	2428		adult
1352	VOP19-92	VOP12	VOP	no		VOP_IS	2019	2019-04-09		Vopnafjörður, Iceland	65.777	-14.702	female	37	2730		adult
1353	VOP19-93	VOP13	VOP	no		VOP_IS	2019	2019-04-09		Vopnafjörður, Iceland	65.777	-14.702	female	43	3134		adult
1354	VOP19-94	VOP14	VOP	no		VOP_IS	2019	2019-04-09		Vopnafjörður, Iceland	65.777	-14.702	female	40	3192		adult
1355	VOP19-95	VOP15	VOP	no		VOP_IS	2019	2019-04-09		Vopnafjörður, Iceland	65.777	-14.702	female	39	2748		adult
1356	VOP19-96	VOP16	VOP	no		VOP_IS	2019	2019-04-09		Vopnafjörður, Iceland	65.777	-14.702	female	40	2680		adult
1357	VOP19-97	VOP17	VOP	no		VOP_IS	2019	2019-04-09		Vopnafjörður, Iceland	65.777	-14.702	female	46	3862		adult
1358	VOP19-98	VOP18	VOP	no		VOP_IS	2019	2019-04-09		Vopnafjörður, Iceland	65.777	-14.702	female	45	4024		adult
1359	VOP19-99	VOP19	VOP	no		VOP_IS	2019	2019-04-09		Vopnafjörður, Iceland	65.777	-14.702	female	37	2556		adult
1360	VOP19-100	VOP20	VOP	no		VOP_IS	2019	2019-04-09		Vopnafjörður, Iceland	65.777	-14.702	female	40	2776		adult
1361	VOP19-101	VOP21	VOP	no		VOP_IS	2019	2019-04-09		Vopnafjörður, Iceland	65.777	-14.702	female	44	3878		adult
1362	VOP19-102	VOP22	VOP	no		VOP_IS	2019	2019-04-09		Vopnafjörður, Iceland	65.777	-14.702	female	40	2694		adult
1363	VOP19-103	VOP23	VOP	no		VOP_IS	2019	2019-04-09		Vopnafjörður, Iceland	65.777	-14.702	female	39	2714		adult
1364	VOP19-104	VOP24	VOP	no		VOP_IS	2019	2019-04-09		Vopnafjörður, Iceland	65.777	-14.702	female	39	2920		adult
1365	VOP19-105	VOP25	VOP	no		VOP_IS	2019	2019-04-09		Vopnafjörður, Iceland	65.777	-14.702	female	44	3818		adult
1366	VOP19-106	VOP26	VOP	no		VOP_IS	2019	2019-04-09		Vopnafjörður, Iceland	65.777	-14.702	female	41	3416		adult
1367	VOP19-107	VOP27	VOP	no		VOP_IS	2019	2019-04-09		Vopnafjörður, Iceland	65.777	-14.702	female	38	2714		adult
1368	VOP19-108	VOP28	VOP	no		VOP_IS	2019	2019-04-09		Vopnafjörður, Iceland	65.777	-14.702	female	35	2550		adult
1369	VOP19-109	VOP29	VOP	no		VOP_IS	2019	2019-04-09		Vopnafjörður, Iceland	65.777	-14.702	female	36	3078		adult
1370	VOP19-110	VOP30	VOP	no		VOP_IS	2019	2019-04-09		Vopnafjörður, Iceland	65.777	-14.702	female	43	3866		adult
1371	VOP19-111	VOP31	VOP	no		VOP_IS	2019	2019-04-09		Vopnafjörður, Iceland	65.777	-14.702	female	40	3232		adult
1372	VOP19-112	VOP32	VOP	no		VOP_IS	2019	2019-04-09		Vopnafjörður, Iceland	65.777	-14.702	female	39	2394		adult
1373	VOP19-113	VOP33	VOP	no		VOP_IS	2019	2019-04-09		Vopnafjörður, Iceland	65.777	-14.702	female	43	3668		adult
1374	VOP19-114	VOP34	VOP	no		VOP_IS	2019	2019-04-09		Vopnafjörður, Iceland	65.777	-14.702	female	42	3216		adult
1375	VOP19-115	VOP35	VOP	no		VOP_IS	2019	2019-04-09		Vopnafjörður, Iceland	65.777	-14.702	female	42	3348		adult
1376	VOP19-116	VOP36	VOP	no		VOP_IS	2019	2019-04-09		Vopnafjörður, Iceland	65.777	-14.702	female	36	1806		adult
1377	VOP19-117	VOP37	VOP	no		VOP_IS	2019	2019-04-09		Vopnafjörður, Iceland	65.777	-14.702	female	46	NA		adult
1378	VOP19-118	VOP38	VOP	no		VOP_IS	2019	2019-04-09		Vopnafjörður, Iceland	65.777	-14.702	female	38	2814		adult
1379	VOP19-119	VOP39	VOP	no		VOP_IS	2019	2019-04-09		Vopnafjörður, Iceland	65.777	-14.702	female	38	2788		adult
1380	VOP19-120	VOP40	VOP	no		VOP_IS	2019	2019-04-09		Vopnafjörður, Iceland	65.777	-14.702	female	40	2944		adult
1381	VOP19-121	VOP41	VOP	no		VOP_IS	2019	2019-04-09		Vopnafjörður, Iceland	65.777	-14.702	female	42	3174		adult
1382	VOP19-122	VOP42	VOP	no		VOP_IS	2019	2019-04-09		Vopnafjörður, Iceland	65.777	-14.702	female	41	3116		adult
1383	VOP19-123	VOP43	VOP	no		VOP_IS	2019	2019-04-09		Vopnafjörður, Iceland	65.777	-14.702	female	42	2776		adult
1384	VOP19-124	VOP44	VOP	no		VOP_IS	2019	2019-04-09		Vopnafjörður, Iceland	65.777	-14.702	female	44	4320		adult
1385	VOP19-125	VOP45	VOP	no		VOP_IS	2019	2019-04-09		Vopnafjörður, Iceland	65.777	-14.702	female	45	4286		adult
1386	VOP19-126	VOP46	VOP	no		VOP_IS	2019	2019-04-09		Vopnafjörður, Iceland	65.777	-14.702	female	43	2994		adult
1387	VOP19-127	VOP47	VOP	no		VOP_IS	2019	2019-04-09		Vopnafjörður, Iceland	65.777	-14.702	female	45	4154		adult
1388	VOP19-128	VOP48	VOP	no		VOP_IS	2019	2019-04-09		Vopnafjörður, Iceland	65.777	-14.702	female	41	2514		adult
1389	VOP19-129	VOP49	VOP	no		VOP_IS	2019	2019-04-09		Vopnafjörður, Iceland	65.777	-14.702	female	40	2574		adult
1390	VOP19-130	VOP50	VOP	no		VOP_IS	2019	2019-04-09		Vopnafjörður, Iceland	65.777	-14.702	female	46	4092		adult
1391	VOP19-131	VOP51	VOP	no		VOP_IS	2019	2019-04-09		Vopnafjörður, Iceland	65.777	-14.702	female	41	3006		adult
1392	VOP19-132	VOP52	VOP	no		VOP_IS	2019	2019-04-09		Vopnafjörður, Iceland	65.777	-14.702	female	39	2760		adult
1393	VOP19-133	VOP53	VOP	no		VOP_IS	2019	2019-04-09		Vopnafjörður, Iceland	65.777	-14.702	female	42	3344		adult
1394	VOP19-134	VOP54	VOP	no		VOP_IS	2019	2019-04-09		Vopnafjörður, Iceland	65.777	-14.702	female	42	3072		adult
1395	VOP19-135	VOP55	VOP	no		VOP_IS	2019	2019-04-09		Vopnafjörður, Iceland	65.777	-14.702	female	43	3146		adult
1396	VOP19-136	VOP56	VOP	no		VOP_IS	2019	2019-04-09		Vopnafjörður, Iceland	65.777	-14.702	female	46	4348		adult
1397	VOP19-137	VOP57	VOP	no		VOP_IS	2019	2019-04-09		Vopnafjörður, Iceland	65.777	-14.702	female	38	2808		adult
1398	VOP19-138	VOP58	VOP	no		VOP_IS	2019	2019-04-09		Vopnafjörður, Iceland	65.777	-14.702	female	37	2664		adult
1399	VOP19-139	VOP59	VOP	no		VOP_IS	2019	2019-04-09		Vopnafjörður, Iceland	65.777	-14.702	female	40	2534		adult
1400	VOP19-140	VOP60	VOP	no		VOP_IS	2019	2019-04-09		Vopnafjörður, Iceland	65.777	-14.702	female	41	3446		adult
1401	NUU11/15_58	NUU1_1	NUU1	no		NUU1_IS	2011	2011-05-11		Nuuk, Greenland	63.931	-51.811	2	40	2000		adult
1402	NUU11/15_59	NUU1_2	NUU1	no		NUU1_IS	2011	2011-05-11		Nuuk, Greenland	63.931	-51.811	2	39	2600		adult
1403	NUU11/15_60	NUU1_3	NUU1	no		NUU1_IS	2011	2011-05-11		Nuuk, Greenland	63.931	-51.811	2	39	2260		adult
1404	NUU11/15_61	NUU1_4	NUU1	no		NUU1_IS	2011	2011-05-11		Nuuk, Greenland	63.931	-51.811	2	35	1720		adult
1405	NUU11/15_64	NUU1_5	NUU1	no		NUU1_IS	2011	2011-05-11		Nuuk, Greenland	63.931	-51.811	2	38	1920		adult
1406	NUU11/15_65	NUU1_6	NUU1	no		NUU1_IS	2011	2011-05-11		Nuuk, Greenland	63.931	-51.811	2	40	2400		adult
1407	NUU11/15_66	NUU1_7	NUU1	no		NUU1_IS	2011	2011-05-11		Nuuk, Greenland	63.931	-51.811	1	25	600		adult
1408	NUU11/15_67	NUU1_8	NUU1	no		NUU1_IS	2011	2011-05-11		Nuuk, Greenland	63.931	-51.811	1	25	560		adult
1409	NUU11/15_68	NUU1_9	NUU1	no		NUU1_IS	2011	2011-05-11		Nuuk, Greenland	63.931	-51.811	1	23	520		adult
1410	NUU11/15_69	NUU1_10	NUU1	no		NUU1_IS	2011	2011-05-11		Nuuk, Greenland	63.931	-51.811	1	24	640		adult
1411	NUU11/15_70	NUU1_11	NUU1	no		NUU1_IS	2011	2011-05-11		Nuuk, Greenland	63.931	-51.811	1	26	580		adult
1412	NUU11/15_71	NUU1_12	NUU1	no		NUU1_IS	2011	2011-06-03		Nuuk, Greenland	63.931	-51.811	1	30	920		adult
1413	NUU11/15_72	NUU1_13	NUU1	no		NUU1_IS	2011	2011-06-03		Nuuk, Greenland	63.931	-51.811	1	25	620		adult
1414	NUU11/15_73	NUU1_14	NUU1	no		NUU1_IS	2011	2011-06-03		Nuuk, Greenland	63.931	-51.811	1	27	820		adult
1415	NUU2-1	NUU2_1	NUU2	yes	CLGN_CLGN01	NUU2_GR	2015			Nuuk, Greenland	64.15	-51.6					adult
1416	NUU2-2	NUU2_2	NUU2	yes	CLGN_CLGN02	NUU2_GR	2015			Nuuk, Greenland	64.15	-51.6					adult
1417	NUU2-3	NUU2_3	NUU2	yes	CLGN_CLGN03	NUU2_GR	2015			Nuuk, Greenland	64.15	-51.6					adult
1418	NUU2-4	NUU2_4	NUU2	yes	CLGN_CLGN04	NUU2_GR	2015			Nuuk, Greenland	64.15	-51.6					adult
1419	NUU2-5	NUU2_5	NUU2	yes	CLGN_CLGN05	NUU2_GR	2015			Nuuk, Greenland	64.15	-51.6					adult
1420	NUU2-6	NUU2_6	NUU2	yes	CLGN_CLGN06	NUU2_GR	2015			Nuuk, Greenland	64.15	-51.6					adult
1421	NUU2-7	NUU2_7	NUU2	yes	CLGN_CLGN07	NUU2_GR	2015			Nuuk, Greenland	64.15	-51.6					adult
1422	NUU2-8	NUU2_8	NUU2	yes	CLGN_CLGN08	NUU2_GR	2015			Nuuk, Greenland	64.15	-51.6					adult
1423	NUU2-9	NUU2_9	NUU2	yes	CLGN_CLGN09	NUU2_GR	2015			Nuuk, Greenland	64.15	-51.6					adult
1424	NUU2-10	NUU2_10	NUU2	yes	CLGN_CLGN10	NUU2_GR	2015			Nuuk, Greenland	64.15	-51.6					adult
1425	NUU2-11	NUU2_11	NUU2	no		NUU2_GR	2015			Nuuk, Greenland	64.15	-51.6					adult
1426	NUU2-12	NUU2_12	NUU2	no		NUU2_GR	2015			Nuuk, Greenland	64.15	-51.6					adult
1427	NUU2-13	NUU2_13	NUU2	no		NUU2_GR	2015			Nuuk, Greenland	64.15	-51.6					adult
1428	NUU2-14	NUU2_14	NUU2	no		NUU2_GR	2015			Nuuk, Greenland	64.15	-51.6					adult
1429	NUU2-15	NUU2_15	NUU2	no		NUU2_GR	2015			Nuuk, Greenland	64.15	-51.6					adult
1430	NUU2-16	NUU2_16	NUU2	no		NUU2_GR	2015			Nuuk, Greenland	64.15	-51.6					adult
1431	NUU2-17	NUU2_17	NUU2	no		NUU2_GR	2015			Nuuk, Greenland	64.15	-51.6					adult
1432	NUU2-18	NUU2_18	NUU2	no		NUU2_GR	2015			Nuuk, Greenland	64.15	-51.6					adult
1433	NUU2-19	NUU2_19	NUU2	no		NUU2_GR	2015			Nuuk, Greenland	64.15	-51.6					adult
1434	NUU2-20	NUU2_20	NUU2	no		NUU2_GR	2015			Nuuk, Greenland	64.15	-51.6					adult
1435	SB14_910	UPE1	UPE	no		UPE_GR	2014	2014-06-03		Upernavik, Greenland	72.79	-56.151					adult
1436	SB14_911	UPE2	UPE	yes	CLGU_CLGU01	UPE_GR	2014	2014-06-03		Upernavik, Greenland	72.79	-56.151	male				adult
1437	SB14_912	UPE3	UPE	no		UPE_GR	2014	2014-06-03		Upernavik, Greenland	72.79	-56.151					adult
1438	SB14_913	UPE4	UPE	yes	CLGU_CLGU02	UPE_GR	2014	2014-06-03		Upernavik, Greenland	72.79	-56.151	male				adult
1439	SB14_914	UPE5	UPE	no		UPE_GR	2014	2014-06-03		Upernavik, Greenland	72.79	-56.151					adult
1440	SB14_915	UPE6	UPE	yes	CLGU_CLGU03	UPE_GR	2014	2014-06-03		Upernavik, Greenland	72.79	-56.151	male				adult
1441	SB14_916	UPE7	UPE	no		UPE_GR	2014	2014-06-03		Upernavik, Greenland	72.79	-56.151					adult
1442	SB14_917	UPE8	UPE	no		UPE_GR	2014	2014-06-03		Upernavik, Greenland	72.79	-56.151					adult
1443	SB14_918	UPE9	UPE	yes	CLGU_CLGU04	UPE_GR	2014	2014-06-03		Upernavik, Greenland	72.79	-56.151					adult
1444	SB14_919	UPE10	UPE	yes	CLGU_CLGU05	UPE_GR	2014	2014-06-03		Upernavik, Greenland	72.79	-56.151	male				adult
1445	S14_548	QEQ1	QEQ	no		QEQ_GR	2014	2014-06-04		Qeqertarsuaq, Greenland	69.2206	-53.6979					adult
1446	S14_549	QEQ2	QEQ	no		QEQ_GR	2014	2014-06-04		Qeqertarsuaq, Greenland	69.2206	-53.6979					adult
1447	S14_551	QEQ3	QEQ	no		QEQ_GR	2014	2014-06-04		Qeqertarsuaq, Greenland	69.2206	-53.6979					adult
1448	S14_552	QEQ4	QEQ	no		QEQ_GR	2014	2014-06-04		Qeqertarsuaq, Greenland	69.2206	-53.6979					adult
1449	S14_554	QEQ5	QEQ	no		QEQ_GR	2014	2014-06-04		Qeqertarsuaq, Greenland	69.2206	-53.6979					adult
1450	S14_555	QEQ6	QEQ	no		QEQ_GR	2014	2014-06-04		Qeqertarsuaq, Greenland	69.2206	-53.6979					adult
1451	S14_556	QEQ7	QEQ	no		QEQ_GR	2014	2014-06-04		Qeqertarsuaq, Greenland	69.2206	-53.6979					adult
1452	S14_557	QEQ8	QEQ	no		QEQ_GR	2014	2014-06-04		Qeqertarsuaq, Greenland	69.2206	-53.6979					adult
1453	S14_558	QEQ9	QEQ	no		QEQ_GR	2014	2014-06-04		Qeqertarsuaq, Greenland	69.2206	-53.6979					adult
1454	S14_561	QEQ10	QEQ	no		QEQ_GR	2014	2014-06-04		Qeqertarsuaq, Greenland	69.2206	-53.6979					adult
1455	S14_567	QEQ11	QEQ	no		QEQ_GR	2014	2014-06-04		Qeqertarsuaq, Greenland	69.2206	-53.6979					adult
1456	S14_569	QEQ12	QEQ	no		QEQ_GR	2014	2014-06-04		Qeqertarsuaq, Greenland	69.2206	-53.6979					adult
1457	S14_570	QEQ13	QEQ	no		QEQ_GR	2014	2014-06-04		Qeqertarsuaq, Greenland	69.2206	-53.6979					adult
1458	S14_572	QEQ14	QEQ	no		QEQ_GR	2014	2014-06-04		Qeqertarsuaq, Greenland	69.2206	-53.6979					adult
1459	S14_573	QEQ15	QEQ	no		QEQ_GR	2014	2014-06-04		Qeqertarsuaq, Greenland	69.2206	-53.6979					adult
1460	S14_575	QEQ16	QEQ	no		QEQ_GR	2014	2014-06-04		Qeqertarsuaq, Greenland	69.2206	-53.6979					adult
1461	S14_576	QEQ17	QEQ	no		QEQ_GR	2014	2014-06-04		Qeqertarsuaq, Greenland	69.2206	-53.6979					adult
1462	S14_577	QEQ18	QEQ	no		QEQ_GR	2014	2014-06-04		Qeqertarsuaq, Greenland	69.2206	-53.6979					adult
1463	S14_579	QEQ19	QEQ	no		QEQ_GR	2014	2014-06-04		Qeqertarsuaq, Greenland	69.2206	-53.6979					adult
1464	S13_935	QEQ20	QEQ	no		QEQ_GR	2014			Diskobukta, Greenland							adult
1465	S13_936	QEQ21	QEQ	no		QEQ_GR	2014			Diskobukta, Greenland							adult
1466	S13_946	QEQ22	QEQ	no		QEQ_GR	2014			Diskobukta, Greenland							adult
1467	S13_949	QEQ23	QEQ	no		QEQ_GR	2014			Diskobukta, Greenland							adult
1468	S13_957	QEQ24	QEQ	no		QEQ_GR	2014			Diskobukta, Greenland							adult
1469	S13_963	QEQ25	QEQ	no		QEQ_GR	2014			Diskobukta, Greenland							adult
1470	S15_1417	QAQ1	QAQ	no		QAQ_GR	2015	2015-04-10		Qaqortoq, Greenland	60.737	-45.9651					adult
1471	S15_1418	QAQ2	QAQ	no		QAQ_GR	2015	2015-04-10		Qaqortoq, Greenland	60.737	-45.9651					adult
1472	S15_1419	QAQ3	QAQ	no		QAQ_GR	2015	2015-04-10		Qaqortoq, Greenland	60.737	-45.9651					adult
1473	S15_1420	QAQ4	QAQ	no		QAQ_GR	2015	2015-04-10		Qaqortoq, Greenland	60.737	-45.9651					adult
1474	S15_1421	QAQ5	QAQ	no		QAQ_GR	2015	2015-04-10		Qaqortoq, Greenland	60.737	-45.9651					adult
1475	S15_1422	QAQ6	QAQ	no		QAQ_GR	2015	2015-04-10		Qaqortoq, Greenland	60.737	-45.9651					adult
1476	S15_1423	QAQ7	QAQ	no		QAQ_GR	2015	2015-04-10		Qaqortoq, Greenland	60.737	-45.9651					adult
1477	S15_1424	QAQ8	QAQ	no		QAQ_GR	2015	2015-04-10		Qaqortoq, Greenland	60.737	-45.9651					adult
1478	S15_1425	QAQ9	QAQ	no		QAQ_GR	2015	2015-04-10		Qaqortoq, Greenland	60.737	-45.9651					adult
1479	S15_1428	QAQ10	QAQ	no		QAQ_GR	2015	2015-04-10		Qaqortoq, Greenland	60.737	-45.9651					adult
1480	S15_1429	QAQ11	QAQ	no		QAQ_GR	2015	2015-04-10		Qaqortoq, Greenland	60.737	-45.9651					adult
1481	S15_1430	QAQ12	QAQ	no		QAQ_GR	2015	2015-04-10		Qaqortoq, Greenland	60.737	-45.9651					adult
1482	S15_1431	QAQ13	QAQ	no		QAQ_GR	2015	2015-04-10		Qaqortoq, Greenland	60.737	-45.9651					adult
1483	S15_1433	QAQ14	QAQ	no		QAQ_GR	2015	2015-04-10		Qaqortoq, Greenland	60.737	-45.9651					adult
1484	S15_1435	QAQ15	QAQ	no		QAQ_GR	2015	2015-04-10		Qaqortoq, Greenland	60.737	-45.9651					adult
1485	S15_1436	QAQ16	QAQ	no		QAQ_GR	2015	2015-04-10		Qaqortoq, Greenland	60.737	-45.9651					adult
1486	S15_1437	QAQ17	QAQ	no		QAQ_GR	2015	2015-04-10		Qaqortoq, Greenland	60.737	-45.9651					adult
1487	S15_1438	QAQ18	QAQ	no		QAQ_GR	2015	2015-04-10		Qaqortoq, Greenland	60.737	-45.9651					adult
1488	S15_1439	QAQ19	QAQ	no		QAQ_GR	2015	2015-04-10		Qaqortoq, Greenland	60.737	-45.9651					adult
1489	S15_1440	QAQ20	QAQ	no		QAQ_GR	2015	2015-04-10		Qaqortoq, Greenland	60.737	-45.9651					adult
1490	S15_1441	QAQ21	QAQ	no		QAQ_GR	2015	2015-04-10		Qaqortoq, Greenland	60.737	-45.9651					adult
1491	S15_1443	QAQ22	QAQ	no		QAQ_GR	2015	2015-04-10		Qaqortoq, Greenland	60.737	-45.9651					adult
1492	S15_1444	QAQ23	QAQ	no		QAQ_GR	2015	2015-04-10		Qaqortoq, Greenland	60.737	-45.9651					adult
1493	S15_1445	QAQ24	QAQ	no		QAQ_GR	2015	2015-04-10		Qaqortoq, Greenland	60.737	-45.9651					adult
1494	S15_1446	QAQ25	QAQ	no		QAQ_GR	2015	2015-04-10		Qaqortoq, Greenland	60.737	-45.9651					adult
1495	NEW08-1	NEW1	NEW	yes	CLCA_CLCA01	NEW_CA	2008	2008-06-06		Newfoundland, Canada	51.977	-54.364	2	41	2400		adult
1496	NEW08-2	NEW2	NEW	yes	CLCA_CLCA02	NEW_CA	2008	2008-06-06		Newfoundland, Canada	51.977	-54.364	2	41	2900		adult
1497	NEW08-3	NEW3	NEW	yes	CLCA_CLCA03	NEW_CA	2008	2008-06-06		Newfoundland, Canada	51.977	-54.364	2	41	2800		adult
1498	NEW08-4	NEW4	NEW	yes	CLCA_CLCA04	NEW_CA	2008	2008-06-06		Newfoundland, Canada	51.977	-54.364	2	41	2500		adult
1499	NEW08-5	NEW5	NEW	yes	CLCA_CLCA05	NEW_CA	2008	2008-06-06		Newfoundland, Canada	51.977	-54.364	2	40	2900		adult
1500	NEW08-6	NEW6	NEW	yes	CLCA_CLCA06	NEW_CA	2008	2008-06-06		Newfoundland, Canada	51.977	-54.364	2	38	2800		adult
1501	NEW08-7	NEW7	NEW	yes	CLCA_CLCA07	NEW_CA	2008	2008-06-06		Newfoundland, Canada	51.977	-54.364	2	37	2500		adult
1502	NEW08-8	NEW8	NEW	yes	CLCA_CLCA08	NEW_CA	2008	2008-06-06		Newfoundland, Canada	51.977	-54.364	2	43	3200		adult
1503	NEW08-9	NEW9	NEW	yes	CLCA_CLCA09	NEW_CA	2008	2008-06-06		Newfoundland, Canada	51.977	-54.364	2	38	2200		adult
1504	NEW08-10	NEW10	NEW	yes	CLCA_CLCA10	NEW_CA	2008	2008-06-06		Newfoundland, Canada	51.977	-54.364	2	38	2600		adult
1505	NEW08-11	NEW11	NEW	no		NEW_CA	2008	2008-06-06		Newfoundland, Canada	51.977	-54.364	2	34	2200		adult
1506	NEW08-12	NEW12	NEW	no		NEW_CA	2008	2008-06-06		Newfoundland, Canada	51.977	-54.364	2	42	3100		adult
1507	NEW08-13	NEW13	NEW	no		NEW_CA	2008	2008-06-06		Newfoundland, Canada	51.977	-54.364	2	36	2200		adult
1508	NEW08-14	NEW14	NEW	no		NEW_CA	2008	2008-06-06		Newfoundland, Canada	51.977	-54.364	2	40	2500		adult
1509	NEW08-15	NEW15	NEW	no		NEW_CA	2008	2008-06-06		Newfoundland, Canada	51.977	-54.364	2	45	4000		adult
1510	NEW08-16	NEW16	NEW	no		NEW_CA	2008	2008-06-06		Newfoundland, Canada	51.977	-54.364	2	38	2700		adult
1511	NEW08-17	NEW17	NEW	no		NEW_CA	2008	2008-06-06		Newfoundland, Canada	51.977	-54.364	2	33	2300		adult
1512	NEW08-18	NEW18	NEW	no		NEW_CA	2008	2008-06-06		Newfoundland, Canada	51.977	-54.364	2	39	2500		adult
1513	NEW08-19	NEW19	NEW	no		NEW_CA	2008	2008-06-06		Newfoundland, Canada	51.977	-54.364	2	37	2400		adult
1514	NEW08-20	NEW20	NEW	no		NEW_CA	2008	2008-06-06		Newfoundland, Canada	51.977	-54.364	2	41	3100		adult
1515	GSL19-1	GSL1	GSL	no		GSL_CA	2019	2019-08-16		Gulf of St. Lawrence, Canada	47.8747	-60.4605	NA	8.8	34.1		juvenile	443
1516	GSL19-2	GSL2	GSL	no		GSL_CA	2019	2019-08-16		Gulf of St. Lawrence, Canada	47.7417	-60.59	NA	8.1	25.5		juvenile	211
1517	GSL19-3	GSL3	GSL	no		GSL_CA	2019	2019-08-19		Gulf of St. Lawrence, Canada	49.4783	-59.3395	female	32.9	1175		adult	241
1518	GSL19-4	GSL4	GSL	no		GSL_CA	2019	2019-08-20		Gulf of St. Lawrence, Canada	51.3945	-56.7677	NA	8	21.9		juvenile	87
1519	GSL19-5	GSL5	GSL	no		GSL_CA	2019	2019-08-21		Gulf of St. Lawrence, Canada	51.4933	-56.4392	male	26.6	836		adult	61
1520	GSL19-6	GSL6	GSL	no		GSL_CA	2019	2019-08-22		Gulf of St. Lawrence, Canada	50.5718	-58.0862	NA	7.4	17.8		juvenile	180
1521	GSL19-7	GSL7	GSL	no		GSL_CA	2019	2019-08-22		Gulf of St. Lawrence, Canada	50.2358	-58.614	male	25.8	160		adult	302
1522	GSL19-8	GSL8	GSL	no		GSL_CA	2019	2019-08-22		Gulf of St. Lawrence, Canada	50.0843	-58.9475	female	28.9	877		adult	260
1523	GSL19-9	GSL9	GSL	no		GSL_CA	2019	2019-08-24		Gulf of St. Lawrence, Canada	49.6378	-60.7717	NA	9.2	30.5		juvenile	287
1524	GSL19-10	GSL10	GSL	no		GSL_CA	2019	2019-08-24		Gulf of St. Lawrence, Canada	49.506	-61.1793	female	7.9	35		juvenile	269
1525	GSL19-11	GSL11	GSL	no		GSL_CA	2019	2019-08-26		Gulf of St. Lawrence, Canada	50.0507	-62.6942	female	28.8	981		adult	125
1526	GSL19-12	GSL12	GSL	no		GSL_CA	2019	2019-08-26		Gulf of St. Lawrence, Canada	50.0507	-62.6942	male	21.7	507		adult	125
1527	GSL19-13	GSL13	GSL	no		GSL_CA	2019	2019-08-26		Gulf of St. Lawrence, Canada	50.0507	-62.6942	NA	26.4	758		adult	125
1528	GSL19-14	GSL14	GSL	no		GSL_CA	2019	2019-08-26		Gulf of St. Lawrence, Canada	50.0507	-62.6942	male	23.9	609		adult	125
1529	GSL19-15	GSL15	GSL	no		GSL_CA	2019	2019-08-26		Gulf of St. Lawrence, Canada	50.0507	-62.6942	male	18.5	237		juvenile	125
1530	GSL19-16	GSL16	GSL	no		GSL_CA	2019	2019-08-27		Gulf of St. Lawrence, Canada	49.9935	-64.3235	female	26.6	739		adult	127
1531	GSL19-17	GSL17	GSL	no		GSL_CA	2019	2019-08-27		Gulf of St. Lawrence, Canada	49.9935	-64.3235	female	23.1	540		adult	127
1532	GSL19-18	GSL18	GSL	no		GSL_CA	2019	2019-08-27		Gulf of St. Lawrence, Canada	49.9935	-64.3235	male	20.6	362		adult	127
1533	GSL19-19	GSL19	GSL	no		GSL_CA	2019	2019-08-27		Gulf of St. Lawrence, Canada	49.9935	-64.3235	female	28.5	167		juvenile	127
1534	GSL19-20	GSL20	GSL	no		GSL_CA	2019	2019-08-27		Gulf of St. Lawrence, Canada	49.9507	-64.9903	male	21.5	409.5		adult	169
1535	GSL19-21	GSL21	GSL	no		GSL_CA	2019	2019-08-27		Gulf of St. Lawrence, Canada	49.9507	-64.9903	female	38.1	2136		adult	169
1536	GSL19-22	GSL22	GSL	no		GSL_CA	2019	2019-08-27		Gulf of St. Lawrence, Canada	49.9507	-64.9903	female	33.5	1452		adult	169
1537	GSL19-23	GSL23	GSL	no		GSL_CA	2019	2019-08-27		Gulf of St. Lawrence, Canada	49.9507	-64.9903	female	29.5	1041		adult	169
1538	GSL19-24	GSL24	GSL	no		GSL_CA	2019	2019-08-27		Gulf of St. Lawrence, Canada	49.9507	-64.9903	male	25	598		adult	169
1539	GSL19-25	GSL25	GSL	no		GSL_CA	2019	2019-08-27		Gulf of St. Lawrence, Canada	49.9507	-64.9903	male	21.6	391		adult	169
1540	GSL19-26	GSL26	GSL	no		GSL_CA	2019	2019-08-27		Gulf of St. Lawrence, Canada	50.1808	-65.396	male	23.8	508.5		adult	150
1541	GSL19-27	GSL27	GSL	no		GSL_CA	2019	2019-08-27		Gulf of St. Lawrence, Canada	50.1808	-65.396	male	23	455.5		adult	150
1542	GSL19-28	GSL28	GSL	no		GSL_CA	2019	2019-08-27		Gulf of St. Lawrence, Canada	50.1808	-65.396	female	21.5	448		adult	150
1543	GSL19-29	GSL29	GSL	no		GSL_CA	2019	2019-08-27		Gulf of St. Lawrence, Canada	50.1808	-65.396	male	23.5	619		adult	150
1544	GSL19-30	GSL30	GSL	no		GSL_CA	2019	2019-08-27		Gulf of St. Lawrence, Canada	50.1808	-65.396	male	24	509		adult	150
1545	GSL19-31	GSL31	GSL	no		GSL_CA	2019	2019-08-27		Gulf of St. Lawrence, Canada	50.1808	-65.396	female	28.1	NA		adult	150
1546	GSL19-32	GSL32	GSL	no		GSL_CA	2019	2019-08-27		Gulf of St. Lawrence, Canada	50.1808	-65.396	female	20.9	383		juvenile	150
1547	GSL19-33	GSL33	GSL	no		GSL_CA	2019	2019-08-27		Gulf of St. Lawrence, Canada	50.1808	-65.396	male	25.5	669		adult	150
1548	GSL19-34	GSL34	GSL	no		GSL_CA	2019	2019-08-27		Gulf of St. Lawrence, Canada	50.1808	-65.396	male	22.2	493		adult	150
1549	GSL19-35	GSL35	GSL	no		GSL_CA	2019	2019-08-27		Gulf of St. Lawrence, Canada	50.1415	-65.8228	male	23.1	494		adult	119
1550	GSL19-36	GSL36	GSL	no		GSL_CA	2019	2019-08-27		Gulf of St. Lawrence, Canada	50.1415	-65.8228	male	23	554		adult	119
1551	GSL19-37	GSL37	GSL	no		GSL_CA	2019	2019-08-27		Gulf of St. Lawrence, Canada	50.1415	-65.8228	male	24.9	608		adult	119
1552	GSL19-38	GSL38	GSL	no		GSL_CA	2019	2019-08-28		Gulf of St. Lawrence, Canada	49.9767	-65.5872	male	28.1	919		adult	221
1553	GSL19-39	GSL39	GSL	no		GSL_CA	2019	2019-08-28		Gulf of St. Lawrence, Canada	49.9767	-65.5872	male	24.3	613		adult	221
1554	GSL19-40	GSL40	GSL	no		GSL_CA	2019	2019-08-28		Gulf of St. Lawrence, Canada	49.9767	-65.5872	male	24.7	594		adult	221
1555	GSL19-41	GSL41	GSL	no		GSL_CA	2019	2019-08-28		Gulf of St. Lawrence, Canada	49.9767	-65.5872	NA	11.7	63		juvenile	221
1556	GSL19-42	GSL42	GSL	no		GSL_CA	2019	2019-08-28		Gulf of St. Lawrence, Canada	49.9767	-65.5872	NA	10.8	41		juvenile	221
1557	GSL19-43	GSL43	GSL	no		GSL_CA	2019	2019-08-28		Gulf of St. Lawrence, Canada	49.9767	-65.5872	NA	8.4	18.1		juvenile	221
1558	GSL19-44	GSL44	GSL	no		GSL_CA	2019	2019-08-28		Gulf of St. Lawrence, Canada	49.8048	-65.2425	male	21.3	396		adult	238
1559	GSL19-45	GSL45	GSL	no		GSL_CA	2019	2019-08-28		Gulf of St. Lawrence, Canada	49.8048	-65.2425	male	23	495		adult	238
1560	GSL19-46	GSL46	GSL	no		GSL_CA	2019	2019-08-28		Gulf of St. Lawrence, Canada	49.8048	-65.2425	NA	9.9	34.6		juvenile	238
1561	GSL19-47	GSL47	GSL	no		GSL_CA	2019	2019-08-28		Gulf of St. Lawrence, Canada	49.5887	-66.2322	male	20.5	349		adult	332
1562	GSL19-48	GSL48	GSL	no		GSL_CA	2019	2019-08-28		Gulf of St. Lawrence, Canada	49.7137	-66.4145	NA	10	36.5		juvenile	304
1563	GSL19-49	GSL49	GSL	no		GSL_CA	2019	2019-08-28		Gulf of St. Lawrence, Canada	49.8905	-66.4115	female	19	NA		juvenile	267
1564	GSL19-50	GSL50	GSL	no		GSL_CA	2019	2019-08-29		Gulf of St. Lawrence, Canada	49.6988	-66.8302	NA	10.2	38.2		juvenile	250
1565	GSL19-51	GSL51	GSL	no		GSL_CA	2019	2019-08-29		Gulf of St. Lawrence, Canada	49.6988	-66.8302	male	20.3	302		juvenile	250
1566	GSL19-52	GSL52	GSL	no		GSL_CA	2019	2019-08-29		Gulf of St. Lawrence, Canada	49.5563	-66.7238	NA	10.7	42		juvenile	233
1567	GSL19-53	GSL53	GSL	no		GSL_CA	2019	2019-08-29		Gulf of St. Lawrence, Canada	49.5563	-66.7238	NA	8.5	22.9		juvenile	233
1568	GSL19-54	GSL54	GSL	no		GSL_CA	2019	2019-08-29		Gulf of St. Lawrence, Canada	48.8448	-67.7708	NA	10	44		juvenile	121
1569	GSL19-55	GSL55	GSL	no		GSL_CA	2019	2019-08-29		Gulf of St. Lawrence, Canada	48.8237	-67.9682	female	13.6	95.5		juvenile	249
1570	GSL19-56	GSL56	GSL	no		GSL_CA	2019	2019-09-01		Gulf of St. Lawrence, Canada	49.6848	-64.2822	male	31	NA		adult	67
1571	GSL19-57	GSL57	GSL	no		GSL_CA	2019	2019-09-01		Gulf of St. Lawrence, Canada	49.5437	-63.9537	female	37	1730		adult	165
1572	GSL19-58	GSL58	GSL	no		GSL_CA	2019	2019-09-01		Gulf of St. Lawrence, Canada	49.5437	-63.9537	male	22.6	492		adult	165
1573	GSL19-59	GSL59	GSL	no		GSL_CA	2019	2019-08-18		Gulf of St. Lawrence, Canada	51.101	-57.0146	male	19.2	246.7		adult	56.6928
1574	GSL19-60	GSL60	GSL	no		GSL_CA	2019	2019-08-20		Gulf of St. Lawrence, Canada	51.4763	-56.7353	female	9	24.36		juvenile	65.8368
1575	GSL19-61	GSL61	GSL	no		GSL_CA	2019	2019-08-21		Gulf of St. Lawrence, Canada	51.4642	-56.4076	male	28.2	856.3		adult	42.9768
1576	GSL19-62	GSL62	GSL	no		GSL_CA	2019	2019-08-21		Gulf of St. Lawrence, Canada	51.4642	-56.4076	male	25.5	552.6		adult	42.9768
1577	GSL19-63	GSL63	GSL	no		GSL_CA	2019	2019-08-21		Gulf of St. Lawrence, Canada	51.4642	-56.4076	male	25	557.7		adult	42.9768
1578	GSL19-64	GSL64	GSL	no		GSL_CA	2019	2019-08-21		Gulf of St. Lawrence, Canada	51.4642	-56.4076	male	26.4	697.4		adult	42.9768
1579	GSL19-65	GSL65	GSL	no		GSL_CA	2019	2019-07-03		Gulf of St. Lawrence, Canada	NA	NA	male	19.5	288.2		adult
1580	GSL19-66	GSL66	GSL	no		GSL_CA	2019	2019-06-29		Gulf of St. Lawrence, Canada	49.2933	-64.4433	NA	5.1	4.87		juvenile	388
1581	GSL19-67	GSL67	GSL	no		GSL_CA	2019	2018-07-16		Gulf of St. Lawrence, Canada	49.81	-59.72	NA	22.1	NA		adult	197
1582	GSL19-68	GSL68	GSL	no		GSL_CA	2019	2018-07-26		Gulf of St. Lawrence, Canada	49.545	-63.9917	female	20.8	357.7		adult	173
1583	GSL19-69	GSL69	GSL	no		GSL_CA	2019	2018-07-21		Gulf of St. Lawrence, Canada	50.1033	-65.4733	male	23.1	500.5		adult	134
1584	GSL19-70	GSL70	GSL	no		GSL_CA	2019	2018-07-21		Gulf of St. Lawrence, Canada	50.1033	-65.4733	female	38.6	2823		adult	134
1585	GSL19-71	GSL71	GSL	no		GSL_CA	2019	2018-07-21		Gulf of St. Lawrence, Canada	50.1033	-65.4733	female	41.4	3097		adult	134
1586	GSL19-72	GSL72	GSL	no		GSL_CA	2019	2018-07-21		Gulf of St. Lawrence, Canada	49.7817	-66.4017	male	21.3	370.4		adult	313
1587	GSL19-73	GSL73	GSL	no		GSL_CA	2019	2018-07-23		Gulf of St. Lawrence, Canada	49.1667	-66.875	male	22.7	433.7		adult	284
1588	GSL19-74	GSL74	GSL	no		GSL_CA	2019	2018-07-27		Gulf of St. Lawrence, Canada	50.195	-65.655	female	11	53.1		juvenile	190
1589	GSL19-75	GSL75	GSL	no		GSL_CA	2019	2018-07-27		Gulf of St. Lawrence, Canada	50.195	-65.655	female	28	1074		adult	190
1590	GSL19-76	GSL76	GSL	no		GSL_CA	2019	2018-07-27		Gulf of St. Lawrence, Canada	50.195	-65.655	female	33.2	1340.5		adult	190
1591	GSL19-77	GSL77	GSL	no		GSL_CA	2019	2018-07-27		Gulf of St. Lawrence, Canada	50.0767	-64.92	NA	8.2	23.5		juvenile	164
1592	GSL19-78	GSL78	GSL	no		GSL_CA	2019	2019-06-29		Gulf of St. Lawrence, Canada	49.2933	-64.4433	NA	5.3	5.35		juvenile	388
1593	GSL19-79	GSL79	GSL	no		GSL_CA	2019	2019-06-29		Gulf of St. Lawrence, Canada	49.2933	-64.4433	NA	6.2	8.57		juvenile	388
1594	GSL19-80	GSL80	GSL	no		GSL_CA	2019	2019-06-29		Gulf of St. Lawrence, Canada	49.2933	-64.4433	NA	7.4	16.21		juvenile	388
1595	GSL19-81	GSL81	GSL	no		GSL_CA	2019	2019-06-29		Gulf of St. Lawrence, Canada	49.2317	-64.8317	NA	6.4	7.4		juvenile	249
1596	GSL19-82	GSL82	GSL	no		GSL_CA	2019	2019-06-29		Gulf of St. Lawrence, Canada	49.0667	-64.3417	NA	5.1	5.54		juvenile	251
1597	GSL19-83	GSL83	GSL	no		GSL_CA	2019	2019-06-29		Gulf of St. Lawrence, Canada	49.1717	-64.4917	NA	5.8	7.84		juvenile	319
1598	GSL19-84	GSL84	GSL	no		GSL_CA	2019	2019-06-29		Gulf of St. Lawrence, Canada	49.1717	-64.4917	NA	6.8	11.69		juvenile	319
1599	GSL19-85	GSL85	GSL	no		GSL_CA	2019	2019-07-03		Gulf of St. Lawrence, Canada	50.0167	-66.435	male	16.6	176.25		juvenile	139
1600	GSL19-86	GSL86	GSL	no		GSL_CA	2019	2019-07-03		Gulf of St. Lawrence, Canada	50.0167	-66.435	female	24.6	685.2		adult	139
1601	GSL19-87	GSL87	GSL	no		GSL_CA	2019	2019-07-03		Gulf of St. Lawrence, Canada	50.0167	-66.435	female	23.6	457.2		adult	139
1602	GSL19-88	GSL88	GSL	no		GSL_CA	2019	2019-07-03		Gulf of St. Lawrence, Canada	50.0167	-66.435	male	19.7	289.6		juvenile	139
1603	GSL19-89	GSL89	GSL	no		GSL_CA	2019	2019-07-03		Gulf of St. Lawrence, Canada	50.0167	-66.435	female	18	240.2		juvenile	139
1604	MAI_12030	MAI1_1	MAI1	no		MAI1_US	2012	2012-05-01		Maine (Scantum Basin), USA	42.9488	-70.5842	female	24	660		adult	63
1605	MAI-12031	MAI1_2	MAI1	yes	CLMA_CLMA02	MAI1_US	2012	2012-05-07		Maine (Scantum Basin), USA	43.5853	-70.941	male	23	660		adult	91
1606	MAI-12032	MAI1_3	MAI1	yes	CLMA_CLMA03	MAI1_US	2012	2012-05-07		Maine (Scantum Basin), USA	43.5853	-70.941	female	21	502		adult	91
1607	MAI-12033	MAI1_4	MAI1	yes	CLMA_CLMA04	MAI1_US	2012	2012-05-07		Maine (Scantum Basin), USA	43.5853	-70.941	male	21	503		adult	91
1608	MAI-12041	MAI1_5	MAI1	yes	CLMA_CLMA05	MAI1_US	2012	2012-05-07		Maine (Scantum Basin), USA	43.609	-69.8652	female	23	472		adult	83
1609	MAI-12042	MAI1_6	MAI1	yes	CLMA_CLMA06	MAI1_US	2012	2012-05-07		Maine (Scantum Basin), USA	43.609	-69.8652	female	24	826		adult	83
1610	MAI-12043	MAI1_7	MAI1	yes	CLMA_CLMA07	MAI1_US	2012	2012-05-07		Maine (Scantum Basin), USA	43.609	-69.8652	female	26	893		adult	83
1611	MAI-12044	MAI1_8	MAI1	yes	CLMA_CLMA08	MAI1_US	2012	2012-05-08		Maine (Scantum Basin), USA	43.5578	-69.7869	female	25	878		adult	116
1612	MAI-12045	MAI1_9	MAI1	yes	CLMA_CLMA09	MAI1_US	2012	2012-05-11		Maine (Scantum Basin), USA	43.8603	-69.2705	male	23	528		adult	64
1613	MAI-12046	MAI1_10	MAI1	yes	CLMA_CLMA10	MAI1_US	2012	2012-05-11		Maine (Scantum Basin), USA	43.8603	-69.2705	female	23	558		adult	64
1614	MAI-12047	MAI1_11	MAI1	yes	CLMA_CLMA11	MAI1_US	2012	2012-05-14		Maine (Scantum Basin), USA	43.8747	-69.0352	female	22	560		adult	54
1615	MAI_12048	MAI1_12	MAI1	no		MAI1_US	2012	2012-05-17		Maine (Scantum Basin), USA	43.7521	-68.6787	female	23	663		adult	119
1616	MAI_12049	MAI1_13	MAI1	no		MAI1_US	2012	2012-05-17		Maine (Scantum Basin), USA	43.8549	-68.7348	male	8	26		juvenile	99
1617	MAI_12050	MAI1_14	MAI1	no		MAI1_US	2012	2012-05-18		Maine (Scantum Basin), USA	44.1128	-68.7516	male	22	546		adult	79
1618	MAI_12051	MAI1_15	MAI1	no		MAI1_US	2012	2012-05-23		Maine (Scantum Basin), USA	44.0282	-68.3007	male	18	266		juvenile	93
1619	MAI_12052	MAI1_16	MAI1	no		MAI1_US	2012	2012-05-30		Maine (Scantum Basin), USA	44.2982	-67.5022	male	23	669		adult	111
1620	MAI_12053	MAI1_17	MAI1	no		MAI1_US	2012	2012-05-31		Maine (Scantum Basin), USA	44.4301	-67.1458	female	6	14		juvenile	110
1621	MAI_12054	MAI1_18	MAI1	no		MAI1_US	2012	2012-05-31		Maine (Scantum Basin), USA	44.527	-67.3043	male	21	381		adult	60
1622	MAI_12055	MAI1_19	MAI1	no		MAI1_US	2012			Maine (Scantum Basin), USA			NA				NA
1623	MAI_12056	MAI1_20	MAI1	no		MAI1_US	2012			Maine (Scantum Basin), USA			NA				NA
1624	MAI19-1	MAI2_1	MAI2	no		MAI2_US	2019	2019-04-28		Maine (Scantum Basin), USA			male	NA	695.5		adult
1625	MAI19-2	MAI2_2	MAI2	no		MAI2_US	2019	2019-06-09		Maine (Scantum Basin), USA			female	28	NA		adult
1626	MAI19-3	MAI2_3	MAI2	no		MAI2_US	2019	2019-06-15		Maine (Scantum Basin), USA			female	37	2832.1		adult
1627	MAI19-4	MAI2_4	MAI2	no		MAI2_US	2019	2019-06-18		Maine (Scantum Basin), USA			female	38	3339		adult
1628	MAI19-5	MAI2_5	MAI2	no		MAI2_US	2019	2019-06-18		Maine (Scantum Basin), USA			NA	29	1591.9		adult
1629	MAI19-6	MAI2_6	MAI2	no		MAI2_US	2019	2019-06-19		Maine (Scantum Basin), USA			female	33	1710.8		adult
1630	MAI19-7	MAI2_7	MAI2	no		MAI2_US	2019	2019-06-19		Maine (Scantum Basin), USA			male	33	1384.8		adult
1631	MAI19-8	MAI2_8	MAI2	no		MAI2_US	2019	2019-06-19		Maine (Scantum Basin), USA			female	32	1558.4		adult
1632	MAI19-9	MAI2_9	MAI2	no		MAI2_US	2019	2019-06-19		Maine (Scantum Basin), USA			female	33	1996.5		adult
1633	MAI19-10	MAI2_10	MAI2	no		MAI2_US	2019	2019-06-21		Maine (Scantum Basin), USA			female	44	5400		adult
1634	MAI19-11	MAI2_11	MAI2	no		MAI2_US	2019	2019-06-21		Maine (Scantum Basin), USA			female	40	3000		adult
1635	MAI19-12	MAI2_12	MAI2	no		MAI2_US	2019	2019-06-21		Maine (Scantum Basin), USA			female	24	725.8		adult
1636	MAI19-13	MAI2_13	MAI2	no		MAI2_US	2019	2019-06-21		Maine (Scantum Basin), USA			male	33	NA		adult
1637	MAI19-14	MAI2_14	MAI2	no		MAI2_US	2019	2019-06-24		Maine (Scantum Basin), USA			female	36	2677		adult
1638	MAI19-15	MAI2_15	MAI2	no		MAI2_US	2019	2019-07-01		Maine (Scantum Basin), USA			male	24	501.35		adult
1639	MAI19-16	MAI2_16	MAI2	no		MAI2_US	2019	2019-06-19		Maine (Scantum Basin), USA			female	34	2074.2		adult
1640	MAI19-17	MAI2_17	MAI2	no		MAI2_US	2019	2019-06-19		Maine (Scantum Basin), USA			female	33	1279.8		adult
1641	MAI19-18	MAI2_18	MAI2	no		MAI2_US	2019	2019-06-19		Maine (Scantum Basin), USA			female	25	598.5		adult
1642	MAI19-19	MAI2_19	MAI2	no		MAI2_US	2019	2019-06-19		Maine (Scantum Basin), USA			male	22	438		adult
