# Supplementary material for: Global, regional, and cryptic population structure in a high gene-flow transatlantic fish
Source: PLoS One. 2023 Mar 20;18(3):e0283351. doi: 10.1371/journal.pone.0283351 (PMC10027230; doi:10.1371/journal.pone.0283351)
Supplement: S3 File — (VCF) [file pone.0283351.s004.vcf]

##fileformat=VCFv4.2
##FILTER=<ID=LowQual,Description="Low quality">
##FILTER=<ID=VQSRTrancheSNP99.00to100.00+,Description="Truth sensitivity tranche level for SNP model at VQS Lod < -92.0473">
##FILTER=<ID=VQSRTrancheSNP99.00to100.00,Description="Truth sensitivity tranche level for SNP model at VQS Lod: -92.0473 <= x < 2.7104">
##FORMAT=<ID=AD,Number=R,Type=Integer,Description="Allelic depths for the ref and alt alleles in the order listed">
##FORMAT=<ID=DP,Number=1,Type=Integer,Description="Approximate read depth (reads with MQ=255 or with bad mates are filtered)">
##FORMAT=<ID=GQ,Number=1,Type=Integer,Description="Genotype Quality">
##FORMAT=<ID=GT,Number=1,Type=String,Description="Genotype">
##FORMAT=<ID=PL,Number=G,Type=Integer,Description="Normalized, Phred-scaled likelihoods for genotypes as defined in the VCF specification">
##GATKCommandLine.ApplyRecalibration=<ID=ApplyRecalibration,Version=3.8-0-ge9d806836,Date="Thu Feb 27 07:19:26 CST 2020",Epoch=1582809566392,CommandLineOptions="analysis_type=ApplyRecalibration input_file=[] showFullBamList=false read_buffer_size=null read_filter=[] disable_read_filter=[] intervals=null excludeIntervals=null interval_set_rule=UNION interval_merging=ALL interval_padding=0 reference_sequence=lumpfish_genome/C_lumpus_AG_NMBU_1_cc.fasta nonDeterministicRandomSeed=false disableDithering=false maxRuntime=-1 maxRuntimeUnits=MINUTES downsampling_type=BY_SAMPLE downsample_to_fraction=null downsample_to_coverage=1000 baq=OFF baqGapOpenPenalty=40.0 refactor_NDN_cigar_string=false fix_misencoded_quality_scores=false allow_potentially_misencoded_quality_scores=false useOriginalQualities=false defaultBaseQualities=-1 performanceLog=null BQSR=null quantize_quals=0 static_quantized_quals=null round_down_quantized=false disable_indel_quals=false emit_original_quals=false preserve_qscores_less_than=6 globalQScorePrior=-1.0 secondsBetweenProgressUpdates=10 validation_strictness=SILENT remove_program_records=false keep_program_records=false sample_rename_mapping_file=null unsafe=null use_jdk_deflater=false use_jdk_inflater=false disable_auto_index_creation_and_locking_when_reading_rods=false no_cmdline_in_header=false sites_only=false never_trim_vcf_format_field=false bcf=false bam_compression=null simplifyBAM=false disable_bam_indexing=false generate_md5=false num_threads=12 num_cpu_threads_per_data_thread=1 num_io_threads=0 monitorThreadEfficiency=false num_bam_file_handles=null read_group_black_list=null pedigree=[] pedigreeString=[] pedigreeValidationType=STRICT allow_intervals_with_unindexed_bam=false generateShadowBCF=false variant_index_type=DYNAMIC_SEEK variant_index_parameter=-1 reference_window_stop=0 phone_home= gatk_key=null tag=NA logging_level=INFO log_to_file=null help=false version=false input=[(RodBinding name=input source=primary.vcf)] recal_file=(RodBinding name=recal_file source=primary.recal) tranches_file=recalibrate.tranches out=/scratch/05311/ellika/2brad_lumpfish/data_fastq/recal.vcf ts_filter_level=99.0 useAlleleSpecificAnnotations=false lodCutoff=null ignore_filter=null ignore_all_filters=false excludeFiltered=false mode=SNP filter_reads_with_N_cigar=false filter_mismatching_base_and_quals=false filter_bases_not_stored=false">
##GATKCommandLine.UnifiedGenotyper=<ID=UnifiedGenotyper,Version=3.8-0-ge9d806836,Date="Thu Feb 27 05:14:06 CST 2020",Epoch=1582802046435,CommandLineOptions="analysis_type=UnifiedGenotyper input_file=[CLBS01_S1.fastq.trim.bt2.rg.bam, CLBS02_S2.fastq.trim.bt2.rg.bam, CLBS03_S3.fastq.trim.bt2.rg.bam, CLBS04_S4.fastq.trim.bt2.rg.bam, CLBS05_S5.fastq.trim.bt2.rg.bam, CLBS06_S6.fastq.trim.bt2.rg.bam, CLBS07_S7.fastq.trim.bt2.rg.bam, CLBS08_S8.fastq.trim.bt2.rg.bam, CLBS09_S9.fastq.trim.bt2.rg.bam, CLBS10_S10.fastq.trim.bt2.rg.bam, CLCA01a_S11.fastq.trim.bt2.rg.bam, CLCA01b_S91.fastq.trim.bt2.rg.bam, CLCA02_S12.fastq.trim.bt2.rg.bam, CLCA03_S13.fastq.trim.bt2.rg.bam, CLCA04_S14.fastq.trim.bt2.rg.bam, CLCA05_S15.fastq.trim.bt2.rg.bam, CLCA06_S16.fastq.trim.bt2.rg.bam, CLCA07_S17.fastq.trim.bt2.rg.bam, CLCA08_S18.fastq.trim.bt2.rg.bam, CLCA09_S19.fastq.trim.bt2.rg.bam, CLCA10_S20.fastq.trim.bt2.rg.bam, CLEC01_S21.fastq.trim.bt2.rg.bam, CLEC02_S22.fastq.trim.bt2.rg.bam, CLEC03_S23.fastq.trim.bt2.rg.bam, CLEC04_S24.fastq.trim.bt2.rg.bam, CLEC05_S25.fastq.trim.bt2.rg.bam, CLEC06_S26.fastq.trim.bt2.rg.bam, CLEC07_S27.fastq.trim.bt2.rg.bam, CLEC08_S28.fastq.trim.bt2.rg.bam, CLEC09_S29.fastq.trim.bt2.rg.bam, CLEC10_S30.fastq.trim.bt2.rg.bam, CLGN01_S81.fastq.trim.bt2.rg.bam, CLGN02_S82.fastq.trim.bt2.rg.bam, CLGN03_S83.fastq.trim.bt2.rg.bam, CLGN04_S84.fastq.trim.bt2.rg.bam, CLGN05_S85.fastq.trim.bt2.rg.bam, CLGN06_S86.fastq.trim.bt2.rg.bam, CLGN07_S87.fastq.trim.bt2.rg.bam, CLGN08_S88.fastq.trim.bt2.rg.bam, CLGN09_S89.fastq.trim.bt2.rg.bam, CLGN10_S90.fastq.trim.bt2.rg.bam, CLGU01_S95.fastq.trim.bt2.rg.bam, CLGU02_S96.fastq.trim.bt2.rg.bam, CLGU03_S97.fastq.trim.bt2.rg.bam, CLGU04_S98.fastq.trim.bt2.rg.bam, CLGU05_S99.fastq.trim.bt2.rg.bam, CLIC01a_S31.fastq.trim.bt2.rg.bam, CLIC01b_S92.fastq.trim.bt2.rg.bam, CLIC02_S32.fastq.trim.bt2.rg.bam, CLIC03_S33.fastq.trim.bt2.rg.bam, CLIC04_S34.fastq.trim.bt2.rg.bam, CLIC05_S35.fastq.trim.bt2.rg.bam, CLIC06_S36.fastq.trim.bt2.rg.bam, CLIC07_S37.fastq.trim.bt2.rg.bam, CLIC08_S38.fastq.trim.bt2.rg.bam, CLIC09_S39.fastq.trim.bt2.rg.bam, CLIC10_S40.fastq.trim.bt2.rg.bam, CLMA02_S41.fastq.trim.bt2.rg.bam, CLMA03_S42.fastq.trim.bt2.rg.bam, CLMA04_S43.fastq.trim.bt2.rg.bam, CLMA05_S44.fastq.trim.bt2.rg.bam, CLMA06_S45.fastq.trim.bt2.rg.bam, CLMA07_S46.fastq.trim.bt2.rg.bam, CLMA08_S47.fastq.trim.bt2.rg.bam, CLMA09_S48.fastq.trim.bt2.rg.bam, CLMA10_S49.fastq.trim.bt2.rg.bam, CLMA11_S50.fastq.trim.bt2.rg.bam, CLNF01a_S51.fastq.trim.bt2.rg.bam, CLNF01b_S93.fastq.trim.bt2.rg.bam, CLNF02_S52.fastq.trim.bt2.rg.bam, CLNF03_S39.fastq.trim.bt2.rg.bam, CLNF04_S54.fastq.trim.bt2.rg.bam, CLNF05_S55.fastq.trim.bt2.rg.bam, CLNF06_S56.fastq.trim.bt2.rg.bam, CLNF07_S57.fastq.trim.bt2.rg.bam, CLNF08_S58.fastq.trim.bt2.rg.bam, CLNF09_S59.fastq.trim.bt2.rg.bam, CLNF10_S60.fastq.trim.bt2.rg.bam, CLNS01a_S61.fastq.trim.bt2.rg.bam, CLNS01b_S94.fastq.trim.bt2.rg.bam, CLNS02_S62.fastq.trim.bt2.rg.bam, CLNS03_S63.fastq.trim.bt2.rg.bam, CLNS04_S64.fastq.trim.bt2.rg.bam, CLNS05_S65.fastq.trim.bt2.rg.bam, CLNS06_S66.fastq.trim.bt2.rg.bam, CLNS07_S69.fastq.trim.bt2.rg.bam, CLNS08_S67.fastq.trim.bt2.rg.bam, CLNS09_S68.fastq.trim.bt2.rg.bam, CLNS10_S70.fastq.trim.bt2.rg.bam, CLOH01_S71.fastq.trim.bt2.rg.bam, CLOH02_S72.fastq.trim.bt2.rg.bam, CLOH03_S73.fastq.trim.bt2.rg.bam, CLOH04_S74.fastq.trim.bt2.rg.bam, CLOH05_S75.fastq.trim.bt2.rg.bam, CLOH06_S76.fastq.trim.bt2.rg.bam, CLOH07_S77.fastq.trim.bt2.rg.bam, CLOH08_S78.fastq.trim.bt2.rg.bam, CLOH09_S79.fastq.trim.bt2.rg.bam, CLOH10_S80.fastq.trim.bt2.rg.bam] showFullBamList=false read_buffer_size=null read_filter=[] disable_read_filter=[] intervals=null excludeIntervals=null interval_set_rule=UNION interval_merging=ALL interval_padding=0 reference_sequence=lumpfish_genome/C_lumpus_AG_NMBU_1_cc.fasta nonDeterministicRandomSeed=false disableDithering=false maxRuntime=-1 maxRuntimeUnits=MINUTES downsampling_type=BY_SAMPLE downsample_to_fraction=null downsample_to_coverage=250 baq=OFF baqGapOpenPenalty=40.0 refactor_NDN_cigar_string=false fix_misencoded_quality_scores=false allow_potentially_misencoded_quality_scores=false useOriginalQualities=false defaultBaseQualities=-1 performanceLog=null BQSR=null quantize_quals=0 static_quantized_quals=null round_down_quantized=false disable_indel_quals=false emit_original_quals=false preserve_qscores_less_than=6 globalQScorePrior=-1.0 secondsBetweenProgressUpdates=10 validation_strictness=SILENT remove_program_records=false keep_program_records=false sample_rename_mapping_file=null unsafe=null use_jdk_deflater=false use_jdk_inflater=false disable_auto_index_creation_and_locking_when_reading_rods=false no_cmdline_in_header=false sites_only=false never_trim_vcf_format_field=false bcf=false bam_compression=null simplifyBAM=false disable_bam_indexing=false generate_md5=false num_threads=40 num_cpu_threads_per_data_thread=1 num_io_threads=0 monitorThreadEfficiency=false num_bam_file_handles=null read_group_black_list=null pedigree=[] pedigreeString=[] pedigreeValidationType=STRICT allow_intervals_with_unindexed_bam=false generateShadowBCF=false variant_index_type=DYNAMIC_SEEK variant_index_parameter=-1 reference_window_stop=0 phone_home= gatk_key=null tag=NA logging_level=INFO log_to_file=null help=false version=false genotype_likelihoods_model=SNP pcr_error_rate=1.0E-4 computeSLOD=false pair_hmm_implementation=LOGLESS_CACHING min_base_quality_score=17 max_deletion_fraction=0.05 min_indel_count_for_genotyping=5 min_indel_fraction_per_sample=0.25 indelGapContinuationPenalty=10 indelGapOpenPenalty=45 indelHaplotypeSize=80 indelDebug=false ignoreSNPAlleles=false allReadsSP=false ignoreLaneInfo=false reference_sample_calls=(RodBinding name= source=UNBOUND) reference_sample_name=null min_quality_score=1 max_quality_score=40 site_quality_prior=20 min_power_threshold_for_calling=0.95 annotateNDA=false useNewAFCalculator=false heterozygosity=0.001 indel_heterozygosity=1.25E-4 heterozygosity_stdev=0.01 standard_min_confidence_threshold_for_calling=10.0 standard_min_confidence_threshold_for_emitting=30.0 max_alternate_alleles=6 max_genotype_count=1024 max_num_PL_values=100 input_prior=[] sample_ploidy=2 genotyping_mode=DISCOVERY alleles=(RodBinding name= source=UNBOUND) contamination_fraction_to_filter=0.0 contamination_fraction_per_sample_file=null p_nonref_model=null exactcallslog=null output_mode=EMIT_VARIANTS_ONLY allSitePLs=false dbsnp=(RodBinding name= source=UNBOUND) comp=[] out=/scratch/05311/ellika/2brad_lumpfish/data_fastq/primary.vcf onlyEmitSamples=[] debug_file=null metrics_file=null annotation=[] excludeAnnotation=[] filter_reads_with_N_cigar=false filter_mismatching_base_and_quals=false filter_bases_not_stored=false">
##INFO=<ID=AC,Number=A,Type=Integer,Description="Allele count in genotypes, for each ALT allele, in the same order as listed">
##INFO=<ID=AF,Number=A,Type=Float,Description="Allele Frequency, for each ALT allele, in the same order as listed">
##INFO=<ID=AN,Number=1,Type=Integer,Description="Total number of alleles in called genotypes">
##INFO=<ID=BaseQRankSum,Number=1,Type=Float,Description="Z-score from Wilcoxon rank sum test of Alt Vs. Ref base qualities">
##INFO=<ID=DP,Number=1,Type=Integer,Description="Approximate read depth; some reads may have been filtered">
##INFO=<ID=DS,Number=0,Type=Flag,Description="Were any of the samples downsampled?">
##INFO=<ID=Dels,Number=1,Type=Float,Description="Fraction of Reads Containing Spanning Deletions">
##INFO=<ID=END,Number=1,Type=Integer,Description="Stop position of the interval">
##INFO=<ID=ExcessHet,Number=1,Type=Float,Description="Phred-scaled p-value for exact test of excess heterozygosity">
##INFO=<ID=FS,Number=1,Type=Float,Description="Phred-scaled p-value using Fisher's exact test to detect strand bias">
##INFO=<ID=HaplotypeScore,Number=1,Type=Float,Description="Consistency of the site with at most two segregating haplotypes">
##INFO=<ID=InbreedingCoeff,Number=1,Type=Float,Description="Inbreeding coefficient as estimated from the genotype likelihoods per-sample when compared against the Hardy-Weinberg expectation">
##INFO=<ID=MLEAC,Number=A,Type=Integer,Description="Maximum likelihood expectation (MLE) for the allele counts (not necessarily the same as the AC), for each ALT allele, in the same order as listed">
##INFO=<ID=MLEAF,Number=A,Type=Float,Description="Maximum likelihood expectation (MLE) for the allele frequency (not necessarily the same as the AF), for each ALT allele, in the same order as listed">
##INFO=<ID=MQ,Number=1,Type=Float,Description="RMS Mapping Quality">
##INFO=<ID=MQ0,Number=1,Type=Integer,Description="Total Mapping Quality Zero Reads">
##INFO=<ID=MQRankSum,Number=1,Type=Float,Description="Z-score From Wilcoxon rank sum test of Alt vs. Ref read mapping qualities">
##INFO=<ID=NEGATIVE_TRAIN_SITE,Number=0,Type=Flag,Description="This variant was used to build the negative training set of bad variants">
##INFO=<ID=POSITIVE_TRAIN_SITE,Number=0,Type=Flag,Description="This variant was used to build the positive training set of good variants">
##INFO=<ID=QD,Number=1,Type=Float,Description="Variant Confidence/Quality by Depth">
##INFO=<ID=RPA,Number=.,Type=Integer,Description="Number of times tandem repeat unit is repeated, for each allele (including reference)">
##INFO=<ID=RU,Number=1,Type=String,Description="Tandem repeat unit (bases)">
##INFO=<ID=ReadPosRankSum,Number=1,Type=Float,Description="Z-score from Wilcoxon rank sum test of Alt vs. Ref read position bias">
##INFO=<ID=SOR,Number=1,Type=Float,Description="Symmetric Odds Ratio of 2x2 contingency table to detect strand bias">
##INFO=<ID=STR,Number=0,Type=Flag,Description="Variant is a short tandem repeat">
##INFO=<ID=VQSLOD,Number=1,Type=Float,Description="Log odds of being a true variant versus being false under the trained gaussian mixture model">
##INFO=<ID=culprit,Number=1,Type=String,Description="The annotation which was the worst performing in the Gaussian mixture model, likely the reason why the variant was filtered out">
#CHROM	POS	ID	REF	ALT	QUAL	FILTER	INFO	FORMAT	CLBS_CLBS01	CLBS_CLBS02	CLBS_CLBS03	CLBS_CLBS04	CLBS_CLBS05	CLBS_CLBS06	CLBS_CLBS07	CLBS_CLBS08	CLBS_CLBS09	CLBS_CLBS10	CLCA_CLCA01	CLCA_CLCA02	CLCA_CLCA03	CLCA_CLCA04	CLCA_CLCA05	CLCA_CLCA06	CLCA_CLCA07	CLCA_CLCA08	CLCA_CLCA09	CLCA_CLCA10	CLEC_CLEC01	CLEC_CLEC02	CLEC_CLEC03	CLEC_CLEC04	CLEC_CLEC05	CLEC_CLEC06	CLEC_CLEC07	CLEC_CLEC08	CLEC_CLEC09	CLEC_CLEC10	CLGN_CLGN01	CLGN_CLGN02	CLGN_CLGN03	CLGN_CLGN04	CLGN_CLGN05	CLGN_CLGN06	CLGN_CLGN07	CLGN_CLGN08	CLGN_CLGN09	CLGN_CLGN10	CLGU_CLGU01	CLGU_CLGU02	CLGU_CLGU03	CLGU_CLGU04	CLGU_CLGU05	CLIC_CLIC01	CLIC_CLIC02	CLIC_CLIC03	CLIC_CLIC04	CLIC_CLIC05	CLIC_CLIC06	CLIC_CLIC07	CLIC_CLIC08	CLIC_CLIC09	CLIC_CLIC10	CLMA_CLMA02	CLMA_CLMA03	CLMA_CLMA04	CLMA_CLMA05	CLMA_CLMA06	CLMA_CLMA07	CLMA_CLMA08	CLMA_CLMA09	CLMA_CLMA10	CLMA_CLMA11	CLNF_CLNF01	CLNF_CLNF02	CLNF_CLNF03	CLNF_CLNF04	CLNF_CLNF05	CLNF_CLNF06	CLNF_CLNF07	CLNF_CLNF08	CLNF_CLNF09	CLNF_CLNF10	CLNS_CLNS01	CLNS_CLNS02	CLNS_CLNS03	CLNS_CLNS04	CLNS_CLNS05	CLNS_CLNS06	CLNS_CLNS07	CLNS_CLNS08	CLNS_CLNS09	CLNS_CLNS10	CLOH_CLOH01	CLOH_CLOH02	CLOH_CLOH03	CLOH_CLOH04	CLOH_CLOH05	CLOH_CLOH06	CLOH_CLOH07	CLOH_CLOH08	CLOH_CLOH09	CLOH_CLOH10
jcf7180000027993	16238	.	T	G	99107.1	PASS	AC=168;AF=0.848;AN=198;BaseQRankSum=1.368;DP=3272;Dels=0.00;ExcessHet=0.1122;FS=0.742;HaplotypeScore=0.2189;InbreedingCoeff=0.2162;MLEAC=169;MLEAF=0.854;MQ=41.28;MQ0=0;MQRankSum=-50.991;QD=32.48;ReadPosRankSum=0.859;SOR=0.625;VQSLOD=2.73;culprit=QD	GT:AD:DP:GQ:PL	0/1:23,13:36:99:363,0,767	1/1:0,43:43:99:1710,129,0	1/1:0,23:23:69:892,69,0	1/1:0,38:38:99:1510,114,0	1/1:0,39:40:99:1438,111,0	0/1:16,20:36:99:658,0,498	1/1:0,34:34:96:1280,96,0	1/1:1,36:37:71:1400,71,0	1/1:0,38:38:99:1513,114,0	1/1:0,31:31:90:1179,90,0	1/1:0,42:42:99:1630,123,0	0/1:28,25:53:99:833,0,924	1/1:0,51:51:99:1915,147,0	0/1:36,26:62:99:857,0,1196	0/1:19,8:27:99:242,0,621	0/1:24,31:55:99:1078,0,758	1/1:0,18:18:54:720,54,0	1/1:0,48:48:99:1900,144,0	1/1:0,47:47:99:1822,138,0	0/1:19,21:40:99:625,0,635	1/1:0,22:22:66:870,66,0	1/1:0,13:13:39:510,39,0	0/1:1,11:12:4:404,0,4	1/1:0,12:12:36:465,36,0	1/1:0,17:17:51:680,51,0	1/1:0,19:19:57:750,57,0	1/1:0,11:11:33:429,33,0	1/1:1,15:16:8:523,8,0	1/1:1,19:20:20:720,20,0	1/1:0,21:21:63:775,63,0	1/1:1,28:29:47:1059,47,0	1/1:0,35:35:99:1364,105,0	1/1:0,26:26:78:1040,78,0	1/1:0,34:34:99:1319,102,0	1/1:0,38:38:99:1396,108,0	0/1:16,20:36:99:698,0,458	1/1:0,33:33:96:1267,96,0	1/1:0,42:42:99:1603,123,0	1/1:0,27:27:78:1030,78,0	1/1:0,23:23:66:880,66,0	1/1:0,34:34:99:1302,99,0	0/1:8,5:13:99:164,0,234	1/1:0,17:17:51:670,51,0	0/1:24,31:55:99:1064,0,784	1/1:0,53:53:99:2043,159,0	1/1:0,28:28:81:1070,81,0	1/1:0,33:33:99:1299,99,0	1/1:0,42:42:99:1625,123,0	1/1:0,35:35:99:1304,105,0	1/1:0,31:31:90:1187,90,0	1/1:0,34:34:99:1329,102,0	1/1:1,32:33:53:1150,53,0	1/1:1,29:30:50:1120,50,0	1/1:0,31:31:90:1190,90,0	1/1:0,52:52:99:2046,156,0	0/1:29,25:54:99:841,0,961	0/1:27,21:48:99:688,0,899	0/1:23,20:43:99:677,0,717	0/0:49,1:50:99:0,104,1830	0/0:44,3:47:21:0,21,1630	0/0:34,0:34:99:0,99,1299	0/0:39,1:40:77:0,77,1470	1/1:0,34:34:99:1336,102,0	0/1:16,16:32:99:544,0,544	0/1:23,28:51:99:899,0,722	1/1:0,30:30:87:1153,87,0	1/1:0,38:38:99:1480,111,0	1/1:0,56:56:99:2240,169,0	1/1:0,27:27:78:1009,78,0	0/1:16,12:28:99:396,0,556	1/1:1,34:35:62:1246,62,0	1/1:0,25:25:72:909,72,0	1/1:0,25:25:69:899,69,0	1/1:0,35:35:99:1390,105,0	1/1:0,33:33:99:1310,99,0	1/1:0,42:42:99:1680,126,0	0/1:23,17:40:99:563,0,763	1/1:0,39:39:99:1549,117,0	1/1:0,29:29:87:1139,87,0	0/0:49,0:49:99:0,144,1910	1/1:0,24:24:69:920,69,0	1/1:0,24:24:69:920,69,0	0/1:17,14:31:99:467,0,587	1/1:0,31:31:90:1200,90,0	1/1:0,19:19:54:696,54,0	1/1:0,24:24:69:890,69,0	1/1:0,25:25:75:1000,75,0	1/1:0,22:22:63:804,63,0	0/1:19,9:28:99:268,0,639	1/1:0,23:23:63:830,63,0	1/1:1,25:26:35:901,35,0	1/1:0,26:26:78:965,78,0	1/1:0,26:26:75:1000,75,0	1/1:0,20:20:57:750,57,0	1/1:0,25:25:75:979,75,0
jcf7180000027993	67120	.	A	C	3029.67	PASS	AC=24;AF=0.121;AN=198;BaseQRankSum=1.491;DP=1973;Dels=0.00;ExcessHet=1.4533;FS=0.000;HaplotypeScore=0.1088;InbreedingCoeff=0.0468;MLEAC=24;MLEAF=0.121;MQ=43.79;MQ0=0;MQRankSum=-40.654;QD=7.89;ReadPosRankSum=0.608;SOR=0.895;VQSLOD=3.14;culprit=FS	GT:AD:DP:GQ:PL	0/0:19,0:19:57:0,57,719	0/1:14,2:16:38:38,0,438	0/0:4,0:4:12:0,12,160	0/0:26,0:26:75:0,75,969	0/0:16,1:17:8:0,8,550	0/1:15,4:19:99:103,0,533	1/1:0,11:11:30:390,30,0	0/0:16,0:16:45:0,45,600	0/0:22,0:22:57:0,57,750	0/1:12,4:16:90:90,0,321	0/0:35,0:35:99:0,102,1329	0/0:27,0:27:78:0,78,988	0/0:20,0:20:57:0,57,750	0/0:32,0:32:93:0,93,1209	0/0:17,0:17:48:0,48,640	0/0:21,0:21:48:0,48,609	0/0:17,0:17:48:0,48,619	0/0:23,0:23:48:0,48,619	0/0:28,0:28:81:0,81,1059	0/0:28,0:28:78:0,78,1030	0/1:18,2:20:23:23,0,613	0/1:5,1:6:25:25,0,145	0/0:16,0:16:48:0,48,619	0/0:9,0:9:21:0,21,280	0/1:9,3:12:74:74,0,314	0/0:20,0:20:57:0,57,760	0/1:12,2:14:38:38,0,438	0/0:25,0:25:75:0,75,990	0/0:34,0:34:99:0,102,1339	0/1:8,5:13:99:151,0,281	0/0:20,0:20:45:0,45,600	0/0:20,0:20:51:0,51,659	0/0:25,0:25:69:0,69,889	0/0:15,0:15:45:0,45,579	0/0:18,0:18:51:0,51,670	0/0:20,0:20:57:0,57,736	0/1:16,7:23:99:203,0,523	0/0:16,0:16:45:0,45,600	0/0:17,0:17:48:0,48,630	0/0:14,0:14:33:0,33,440	0/0:10,0:10:27:0,27,350	0/0:3,0:3:9:0,9,110	0/0:5,0:5:15:0,15,200	0/0:7,0:7:21:0,21,280	0/0:12,0:12:30:0,30,390	0/0:29,0:29:78:0,78,1040	0/1:19,7:26:99:197,0,597	0/0:33,0:33:90:0,90,1190	0/0:22,0:22:63:0,63,840	0/1:9,3:12:74:74,0,324	0/0:25,0:25:63:0,63,819	0/0:26,0:26:75:0,75,927	1/1:0,12:12:36:480,36,0	0/0:34,0:34:99:0,99,1289	0/1:15,4:19:66:66,0,536	0/0:30,0:30:84:0,84,1110	0/0:26,0:26:69:0,69,899	0/0:10,0:10:21:0,21,270	0/0:35,0:35:87:0,87,1150	0/0:22,0:22:60:0,60,779	0/0:22,0:22:60:0,60,790	0/0:19,0:19:57:0,57,750	0/0:26,0:26:69:0,69,910	0/0:13,0:13:36:0,36,470	0/0:23,0:23:66:0,66,880	0/0:19,0:19:57:0,57,729	0/0:10,0:10:30:0,30,389	0/1:36,19:55:99:592,0,1153	0/1:11,3:14:81:81,0,361	0/0:17,0:17:48:0,48,599	0/1:7,3:10:96:96,0,176	0/0:12,0:12:36:0,36,480	0/0:27,0:27:72:0,72,939	0/0:18,0:18:45:0,45,579	0/0:19,0:19:45:0,45,590	0/1:11,6:17:99:189,0,379	0/0:18,0:18:54:0,54,720	0/0:34,0:34:93:0,93,1178	0/0:26,0:26:75:0,75,979	0/0:22,0:22:60:0,60,790	0/0:11,0:11:33:0,33,409	0/0:26,0:26:75:0,75,979	0/0:23,0:23:66:0,66,839	0/1:17,3:20:69:69,0,488	0/0:15,0:15:39:0,39,510	0/0:16,0:16:48:0,48,630	0/0:12,0:12:33:0,33,440	0/0:19,0:19:57:0,57,760	0/1:13,6:19:99:186,0,426	0/0:27,0:27:75:0,75,990	0/0:24,0:24:69:0,69,889	0/0:30,0:30:84:0,84,1079	0/1:19,3:22:46:46,0,626	0/0:28,0:28:78:0,78,999	0/0:19,0:19:54:0,54,679
jcf7180000027993	82418	.	G	A	16112.2	PASS	AC=24;AF=0.121;AN=198;BaseQRankSum=-0.335;DP=3700;Dels=0.00;ExcessHet=4.0844;FS=0.000;HaplotypeScore=0.1902;InbreedingCoeff=-0.0451;MLEAC=24;MLEAF=0.121;MQ=43.52;MQ0=0;MQRankSum=-57.266;QD=16.68;ReadPosRankSum=-0.966;SOR=0.691;VQSLOD=4.92;culprit=FS	GT:AD:DP:GQ:PL	0/0:37,0:37:99:0,108,1440	0/0:39,0:39:99:0,117,1550	0/0:42,0:42:99:0,126,1670	0/0:66,0:66:99:0,193,2560	0/0:58,0:58:99:0,175,2279	0/0:46,0:46:99:0,138,1840	0/0:21,0:21:57:0,57,760	0/0:57,0:57:99:0,172,2249	0/0:27,0:27:81:0,81,1080	0/0:13,0:13:39:0,39,513	0/0:33,0:33:99:0,99,1320	0/0:44,0:44:99:0,129,1720	0/0:41,0:41:99:0,123,1640	0/0:64,0:64:99:0,193,2540	0/0:21,0:21:63:0,63,840	0/0:36,0:36:99:0,105,1390	0/0:15,0:15:42:0,42,560	0/0:33,1:34:62:0,62,1270	0/0:35,1:36:68:0,68,1360	0/0:36,0:36:99:0,108,1430	0/1:22,32:54:99:1118,0,707	0/1:9,18:27:99:628,0,268	0/0:23,0:23:63:0,63,819	0/0:15,0:15:42:0,42,550	0/0:41,0:41:99:0,120,1590	0/0:35,0:35:99:0,102,1339	0/1:31,22:53:99:710,0,1070	0/0:35,0:35:99:0,105,1390	0/1:18,14:32:99:416,0,627	0/0:37,0:37:99:0,111,1470	0/1:24,19:43:99:617,0,831	0/0:37,0:37:99:0,111,1480	0/0:45,1:46:98:0,98,1747	0/0:34,0:34:99:0,102,1360	0/1:19,14:33:99:437,0,661	0/0:51,0:51:99:0,153,2009	0/0:39,0:39:99:0,114,1510	0/0:16,0:16:48:0,48,640	0/0:35,1:36:68:0,68,1360	0/0:27,0:28:81:0,81,1070	0/0:20,0:20:60:0,60,779	0/0:3,0:3:9:0,9,120	0/0:5,0:5:15:0,15,200	0/0:5,0:5:12:0,12,160	0/0:15,0:15:45:0,45,600	0/0:49,0:49:99:0,147,1929	0/1:20,19:39:99:643,0,683	0/0:65,0:65:99:0,196,2580	0/0:52,0:52:99:0,157,2060	0/0:33,0:33:96:0,96,1270	0/1:22,17:39:99:563,0,763	0/0:37,0:37:99:0,108,1430	1/1:0,32:32:96:1267,96,0	0/0:57,0:57:99:0,169,2240	0/1:24,21:45:99:694,0,814	0/0:40,0:40:99:0,120,1600	0/0:38,0:38:99:0,111,1470	0/0:38,0:38:99:0,111,1480	0/0:40,0:40:99:0,120,1600	0/0:47,0:47:99:0,141,1870	0/0:36,0:36:99:0,108,1440	0/0:33,0:33:99:0,99,1320	0/0:50,0:50:99:0,150,2000	0/0:32,0:32:96:0,96,1259	0/0:43,0:43:99:0,129,1707	0/1:13,11:24:99:357,0,448	0/1:25,19:44:99:607,0,831	0/0:67,1:68:99:0,165,2640	0/1:14,14:28:99:428,0,479	0/0:20,0:20:60:0,60,800	0/1:13,22:35:99:764,0,415	0/0:28,0:28:84:0,84,1099	0/1:14,17:31:99:573,0,456	0/1:24,13:37:99:372,0,852	0/0:44,0:44:99:0,132,1760	0/0:20,0:20:60:0,60,800	0/0:34,0:34:99:0,102,1360	0/0:33,1:34:62:0,62,1280	0/0:46,0:46:99:0,135,1790	0/0:40,1:41:83:0,83,1560	0/1:23,30:53:99:1041,0,761	0/0:38,1:39:77:0,77,1480	0/1:22,28:50:99:952,0,693	0/1:28,24:52:99:790,0,953	0/0:31,1:32:56:0,56,1190	0/0:47,0:47:99:0,141,1880	0/0:22,0:22:63:0,63,830	0/0:41,0:41:99:0,123,1640	0/1:28,28:56:99:952,0,952	0/0:32,0:32:93:0,93,1230	0/1:31,20:51:99:610,0,1090	0/0:46,0:46:99:0,135,1800	0/1:25,24:49:99:813,0,853	0/0:34,0:34:99:0,102,1360	0/0:36,0:36:99:0,105,1379
jcf7180000027993	159401	.	A	T	1978.83	PASS	AC=2;AF=0.010;AN=198;BaseQRankSum=-1.352;DP=6267;Dels=0.00;ExcessHet=3.0324;FS=0.000;HaplotypeScore=0.3591;InbreedingCoeff=-0.0102;MLEAC=2;MLEAF=0.010;MQ=43.92;MQ0=0;MQRankSum=-51.069;QD=14.99;ReadPosRankSum=-0.540;SOR=0.560;VQSLOD=4.69;culprit=FS	GT:AD:DP:GQ:PL	0/0:52,0:52:99:0,150,1969	0/0:90,0:90:99:0,265,3500	0/0:54,0:54:99:0,163,2150	0/0:75,0:75:99:0,223,2940	0/0:76,0:76:99:0,223,2928	0/0:74,0:74:99:0,220,2910	0/0:56,0:56:99:0,169,2220	0/0:64,0:64:99:0,187,2480	0/0:53,0:53:99:0,157,2070	0/0:46,0:46:99:0,132,1739	0/0:54,0:54:99:0,160,2110	0/0:66,0:66:99:0,199,2609	0/0:78,0:78:99:0,229,3029	0/0:65,0:65:99:0,193,2550	0/0:54,0:54:99:0,163,2140	0/0:65,0:65:99:0,193,2550	0/0:36,0:36:99:0,105,1390	0/0:59,0:59:99:0,178,2329	0/0:68,0:68:99:0,202,2680	0/0:72,0:72:99:0,211,2780	0/0:72,0:72:99:0,208,2750	0/0:54,0:54:99:0,163,2160	0/0:47,0:47:99:0,141,1849	0/0:40,0:40:99:0,117,1539	0/0:52,0:52:99:0,153,2030	0/0:60,0:60:99:0,178,2340	0/0:64,0:64:99:0,193,2529	0/0:64,0:64:99:0,187,2470	0/0:69,1:70:99:0,172,2600	0/0:74,0:74:99:0,223,2950	0/0:64,0:64:99:0,190,2500	0/0:73,0:73:99:0,211,2800	0/0:80,0:80:99:0,235,3110	0/0:77,0:77:99:0,229,3009	0/0:66,0:66:99:0,196,2559	0/0:77,0:77:99:0,226,2949	0/0:58,0:58:99:0,172,2260	0/0:96,0:96:99:0,283,3740	0/0:63,0:63:99:0,187,2470	0/0:61,0:61:99:0,181,2380	0/0:62,0:62:99:0,187,2449	0/0:22,0:22:66:0,66,880	0/0:38,0:38:99:0,114,1520	0/0:70,0:70:99:0,205,2700	0/0:83,0:83:99:0,247,3267	0/0:66,0:66:99:0,199,2630	0/0:56,0:56:99:0,163,2150	0/0:77,0:77:99:0,226,2969	0/0:76,0:76:99:0,223,2909	0/0:54,0:55:99:0,157,2080	0/0:62,0:62:99:0,184,2430	0/0:66,0:66:99:0,196,2590	0/0:56,0:56:99:0,160,2120	0/0:64,0:64:99:0,187,2470	0/0:64,0:64:99:0,190,2489	0/0:72,0:72:99:0,211,2790	0/0:79,0:79:99:0,232,3036	0/0:69,0:69:99:0,202,2639	0/0:84,0:84:99:0,250,3300	0/0:82,0:82:99:0,238,3140	0/0:60,0:60:99:0,178,2360	0/0:48,0:48:99:0,138,1820	0/0:67,0:67:99:0,193,2540	0/0:56,0:56:99:0,169,2230	0/0:60,0:60:99:0,178,2360	0/0:50,0:50:99:0,150,1980	0/0:62,0:62:99:0,187,2470	0/0:103,0:103:99:0,301,3969	0/0:49,0:49:99:0,141,1880	0/0:60,0:60:99:0,172,2280	0/0:59,0:59:99:0,178,2360	0/0:48,0:48:99:0,141,1870	0/0:59,0:59:99:0,178,2350	0/0:60,0:60:99:0,178,2340	0/0:49,0:49:99:0,144,1910	0/0:55,0:55:99:0,166,2200	0/1:31,29:60:99:943,0,1063	0/0:53,0:53:99:0,153,2030	0/0:62,0:62:99:0,184,2399	0/0:76,0:76:99:0,223,2940	0/0:71,0:71:99:0,208,2753	0/0:70,0:70:99:0,205,2710	0/0:77,0:77:99:0,226,2990	0/0:61,0:61:99:0,181,2380	0/0:48,0:48:99:0,144,1920	0/0:65,0:65:99:0,184,2430	0/0:48,0:48:99:0,141,1880	0/0:75,0:75:99:0,223,2950	0/0:72,0:73:99:0,211,2800	0/0:63,0:63:99:0,184,2440	0/0:63,0:63:99:0,187,2460	0/0:65,0:65:99:0,190,2500	0/0:63,0:63:99:0,190,2510	0/1:38,34:72:99:1095,0,1175	0/0:55,0:55:99:0,163,2160
jcf7180000027993	414540	.	C	T	2202.7	PASS	AC=3;AF=0.015;AN=198;BaseQRankSum=0.883;DP=3928;Dels=0.00;ExcessHet=3.0769;FS=0.000;HaplotypeScore=0.4251;InbreedingCoeff=-0.0157;MLEAC=3;MLEAF=0.015;MQ=43.86;MQ0=0;MQRankSum=-41.337;QD=18.05;ReadPosRankSum=0.876;SOR=0.586;VQSLOD=4.16;culprit=FS	GT:AD:DP:GQ:PL	0/0:40,0:40:99:0,120,1600	0/0:61,0:61:99:0,181,2390	0/0:45,0:45:99:0,135,1790	0/0:70,0:70:99:0,208,2740	0/0:48,1:49:98:0,98,1739	0/0:60,1:61:99:0,175,2279	0/0:26,0:26:78:0,78,1040	0/0:49,0:49:99:0,144,1920	0/0:39,0:39:99:0,117,1539	0/0:25,0:25:75:0,75,990	0/0:47,0:47:99:0,141,1849	0/0:55,0:55:99:0,163,2140	0/0:61,0:61:99:0,178,2360	0/0:63,0:63:99:0,190,2500	0/0:31,0:31:93:0,93,1229	0/0:50,0:50:99:0,144,1910	0/0:23,0:23:69:0,69,920	0/0:42,0:43:99:0,126,1680	0/0:38,0:38:99:0,114,1510	0/0:43,0:43:99:0,129,1710	0/0:51,0:51:99:0,153,2030	0/0:15,0:15:45:0,45,579	0/0:18,0:18:54:0,54,720	0/0:15,0:15:42:0,42,560	0/0:40,0:40:99:0,120,1579	0/0:39,0:39:99:0,117,1550	0/0:37,0:37:99:0,111,1439	0/0:29,0:29:84:0,84,1102	0/0:16,0:16:48:0,48,630	0/0:32,0:32:96:0,96,1259	0/0:40,0:40:99:0,120,1577	0/0:54,0:54:99:0,163,2129	0/0:42,0:42:99:0,126,1680	0/0:36,0:36:99:0,108,1430	0/0:31,0:31:93:0,93,1240	0/0:44,0:44:99:0,132,1739	0/0:39,0:39:99:0,117,1550	0/0:37,0:37:99:0,111,1480	0/0:38,0:38:99:0,114,1520	0/0:29,0:29:87:0,87,1147	0/0:30,0:30:87:0,87,1160	0/0:4,0:4:12:0,12,160	0/0:21,0:21:63:0,63,840	0/0:23,0:23:69:0,69,920	0/0:38,0:38:99:0,114,1510	0/1:28,31:59:99:1063,0,922	0/0:52,0:52:99:0,157,2060	0/0:68,0:68:99:0,205,2710	0/0:52,0:52:99:0,157,2070	0/0:31,0:31:87:0,87,1160	0/0:37,0:37:99:0,111,1470	0/0:39,0:39:99:0,117,1539	0/0:41,0:41:99:0,114,1510	0/0:54,0:54:99:0,163,2150	0/0:59,0:59:99:0,175,2279	0/0:47,0:47:99:0,141,1880	0/0:49,0:49:99:0,144,1909	0/0:49,0:49:99:0,144,1910	0/0:47,0:47:99:0,141,1870	0/0:51,0:51:99:0,150,2000	0/0:37,0:37:99:0,105,1400	0/0:38,0:38:99:0,114,1510	0/0:49,0:49:99:0,144,1910	0/0:26,0:26:78:0,78,1019	0/0:46,0:47:99:0,135,1790	0/0:29,0:29:84:0,84,1110	0/0:23,0:23:69:0,69,910	0/0:68,0:69:99:0,199,2640	0/0:19,0:19:57:0,57,760	0/0:39,0:39:99:0,117,1560	0/0:23,0:23:69:0,69,910	0/0:14,0:14:42:0,42,560	0/0:37,0:37:99:0,111,1480	0/0:26,0:26:78:0,78,1040	0/0:32,0:32:93:0,93,1240	0/0:32,0:32:93:0,93,1240	0/0:44,0:44:99:0,129,1699	0/0:45,0:45:99:0,135,1800	0/0:50,0:50:99:0,150,1979	0/0:53,0:53:99:0,157,2070	0/0:53,0:53:99:0,160,2100	0/0:43,0:43:99:0,129,1720	0/0:66,0:66:99:0,199,2620	0/0:53,0:53:99:0,160,2100	0/1:8,15:23:99:534,0,214	0/0:31,0:31:93:0,93,1240	0/0:13,0:13:36:0,36,480	0/0:44,0:44:99:0,132,1750	0/0:40,0:40:99:0,120,1579	0/0:30,0:30:90:0,90,1200	0/0:40,0:40:99:0,120,1568	0/0:45,0:45:99:0,135,1800	0/0:53,0:53:99:0,157,2070	0/0:42,0:42:99:0,126,1680	0/0:17,0:17:51:0,51,670
jcf7180000027993	545585	.	C	T	6421.87	PASS	AC=19;AF=0.096;AN=198;BaseQRankSum=1.624;DP=2675;Dels=0.00;ExcessHet=2.3040;FS=1.005;HaplotypeScore=0.1481;InbreedingCoeff=0.0051;MLEAC=18;MLEAF=0.091;MQ=43.68;MQ0=0;MQRankSum=-46.895;QD=13.08;ReadPosRankSum=-0.591;SOR=0.733;VQSLOD=2.87;culprit=QD	GT:AD:DP:GQ:PL	0/1:15,1:16:4:4,0,394	0/0:17,1:18:2:0,2,470	0/0:9,0:9:21:0,21,280	0/0:18,0:18:45:0,45,579	0/0:33,0:33:87:0,87,1119	0/0:20,0:20:54:0,54,689	0/0:30,0:30:81:0,81,1039	0/0:24,0:24:60:0,60,769	0/0:20,0:20:54:0,54,667	0/0:17,0:17:48:0,48,599	0/0:53,0:53:99:0,141,1818	0/0:21,0:21:60:0,60,759	0/0:52,0:52:99:0,135,1695	0/0:43,0:43:99:0,111,1459	0/0:23,0:23:63:0,63,799	0/0:40,0:40:96:0,96,1259	0/0:22,0:22:60:0,60,790	0/0:32,0:32:87:0,87,1098	0/1:31,15:46:99:358,0,929	0/0:32,0:32:78:0,78,988	0/0:18,0:18:48:0,48,619	0/0:16,0:16:36:0,36,470	0/1:10,4:14:47:47,0,306	0/0:9,0:9:24:0,24,310	0/1:17,13:30:99:411,0,431	0/0:16,0:16:42:0,42,539	0/0:13,0:13:36:0,36,470	0/0:19,0:19:39:0,39,499	0/0:24,0:24:57:0,57,739	0/0:28,0:28:81:0,81,1049	0/0:21,0:21:51:0,51,639	0/0:24,0:24:60:0,60,727	0/0:30,0:30:81:0,81,1039	0/0:16,0:16:45:0,45,569	0/0:27,0:27:75:0,75,938	0/1:10,11:21:99:370,0,269	0/0:22,0:22:57:0,57,760	0/0:19,0:19:42:0,42,560	0/0:28,0:28:63:0,63,830	0/0:23,0:23:60:0,60,790	0/1:8,5:13:99:127,0,247	0/0:1,0:1:3:0,3,29	0/0:14,0:14:33:0,33,440	0/0:19,0:19:48:0,48,599	0/0:23,0:23:51:0,51,670	0/0:51,0:51:99:0,135,1696	0/0:46,0:46:99:0,120,1569	0/0:40,0:40:99:0,111,1418	0/1:24,15:39:99:385,0,633	0/0:37,0:37:93:0,93,1219	0/0:29,0:29:66:0,66,849	0/0:44,0:44:99:0,105,1338	1/1:0,27:27:72:916,72,0	0/0:22,0:22:54:0,54,710	0/1:36,31:67:99:962,0,971	0/0:42,0:42:99:0,105,1348	0/0:24,0:24:66:0,66,870	0/0:25,0:25:63:0,63,809	0/0:29,0:29:84:0,84,1047	0/0:35,0:35:93:0,93,1199	0/0:15,0:15:33:0,33,440	0/0:32,0:32:90:0,90,1179	0/0:34,0:34:96:0,96,1270	0/0:28,0:28:69:0,69,879	0/0:26,0:26:75:0,75,990	0/0:26,0:26:69:0,69,847	0/1:6,4:10:99:102,0,102	0/0:60,0:60:99:0,181,2400	0/0:20,0:20:45:0,45,590	0/1:12,14:26:99:332,0,292	0/1:10,15:25:99:436,0,236	0/0:13,0:13:33:0,33,430	0/0:19,0:19:48:0,48,609	0/0:38,0:38:99:0,108,1399	0/0:24,0:24:63:0,63,788	0/0:22,0:22:54:0,54,720	0/1:21,13:34:99:390,0,579	0/0:25,0:25:63:0,63,830	0/1:17,13:30:99:351,0,470	0/0:48,0:49:99:0,111,1428	0/1:12,8:20:99:189,0,368	0/0:27,0:27:78:0,78,1019	0/1:23,14:37:99:447,0,667	0/0:22,0:22:54:0,54,658	0/0:30,0:30:81:0,81,1028	0/0:22,1:23:22:0,22,637	0/0:18,0:18:39:0,39,489	0/1:12,8:20:99:269,0,288	0/0:33,0:33:90:0,90,1190	0/0:37,0:37:96:0,96,1208	0/1:14,18:32:99:553,0,412	0/0:23,0:23:63:0,63,809	0/0:26,0:26:66:0,66,849	0/0:22,0:22:60:0,60,769	0/0:23,0:23:60:0,60,748
jcf7180000027993	672357	.	G	T	169.42	PASS	AC=2;AF=0.010;AN=196;BaseQRankSum=-1.327;DP=782;Dels=0.00;ExcessHet=3.0326;FS=0.000;HaplotypeScore=0.0714;InbreedingCoeff=-0.0271;MLEAC=2;MLEAF=0.010;MQ=43.93;MQ0=0;MQRankSum=-16.396;QD=12.10;ReadPosRankSum=-0.081;SOR=0.664;VQSLOD=4.27;culprit=FS	GT:AD:DP:GQ:PL	0/0:13,0:13:39:0,39,520	0/0:4,0:4:12:0,12,160	0/0:5,0:5:15:0,15,200	0/0:11,0:11:33:0,33,440	0/0:9,0:9:27:0,27,360	0/0:13,0:13:39:0,39,520	0/0:14,0:14:39:0,39,520	0/0:5,0:5:15:0,15,200	0/0:8,0:8:24:0,24,320	0/0:5,0:5:15:0,15,200	0/0:11,0:11:33:0,33,430	0/0:9,0:9:27:0,27,350	0/0:17,0:17:51:0,51,680	0/0:7,0:7:21:0,21,280	0/0:8,0:8:24:0,24,320	0/0:5,0:5:15:0,15,200	0/0:1,0:1:3:0,3,40	0/0:10,0:10:30:0,30,390	0/0:12,0:12:33:0,33,440	0/1:5,4:9:99:133,0,173	0/0:6,0:6:18:0,18,240	0/0:7,0:7:21:0,21,280	0/0:4,0:4:12:0,12,160	0/0:2,0:2:6:0,6,80	0/0:6,0:6:18:0,18,240	0/0:2,0:2:6:0,6,80	0/0:5,0:5:15:0,15,200	0/0:5,0:5:15:0,15,200	0/0:8,0:8:24:0,24,320	0/0:5,0:5:15:0,15,200	0/0:4,0:4:12:0,12,160	0/0:9,0:9:27:0,27,360	0/0:5,0:5:12:0,12,160	0/0:4,0:4:12:0,12,160	0/0:3,0:3:9:0,9,120	0/0:6,0:6:18:0,18,240	0/0:2,0:2:6:0,6,80	0/0:2,0:2:6:0,6,70	0/0:12,0:12:36:0,36,480	0/0:13,0:13:39:0,39,520	0/0:5,0:5:15:0,15,200	./.:.:.:.:.	0/0:5,0:5:15:0,15,200	0/0:2,0:2:6:0,6,80	0/0:3,0:3:9:0,9,120	0/0:13,0:13:33:0,33,440	0/0:13,0:13:39:0,39,520	0/0:16,0:16:48:0,48,640	0/0:13,0:13:39:0,39,520	0/0:20,0:20:57:0,57,760	0/0:11,0:11:33:0,33,440	0/0:10,0:10:24:0,24,320	0/0:6,0:6:18:0,18,240	0/0:7,0:7:21:0,21,280	0/0:19,0:19:54:0,54,710	0/0:11,0:11:33:0,33,440	0/0:10,0:10:27:0,27,360	0/0:6,0:6:18:0,18,240	0/0:12,0:12:36:0,36,480	0/0:12,0:12:33:0,33,430	0/0:8,0:8:24:0,24,320	0/0:8,0:8:21:0,21,280	0/0:7,0:7:21:0,21,270	0/0:11,0:11:33:0,33,440	0/0:16,0:16:48:0,48,630	0/0:8,0:8:24:0,24,320	0/0:6,0:6:15:0,15,200	0/0:10,0:10:30:0,30,400	0/0:5,0:5:15:0,15,200	0/0:6,0:6:18:0,18,230	0/0:6,0:6:18:0,18,240	0/0:2,0:2:6:0,6,80	0/0:7,0:7:21:0,21,280	0/0:10,0:10:27:0,27,360	0/0:7,0:7:21:0,21,280	0/0:3,0:3:9:0,9,120	0/0:9,0:9:27:0,27,339	0/0:5,0:5:15:0,15,200	0/0:5,0:5:15:0,15,200	0/0:9,0:9:27:0,27,360	0/0:5,0:5:15:0,15,200	0/0:3,0:3:9:0,9,110	0/0:10,0:10:27:0,27,360	0/0:5,0:5:15:0,15,200	0/1:2,3:5:65:95,0,65	0/0:5,0:5:15:0,15,200	0/0:3,0:3:9:0,9,120	0/0:10,0:10:30:0,30,390	0/0:12,0:12:36:0,36,480	0/0:13,0:13:39:0,39,510	0/0:13,0:13:39:0,39,520	0/0:8,0:8:24:0,24,319	0/0:9,0:9:27:0,27,360	0/0:10,0:10:30:0,30,390	0/0:9,0:9:27:0,27,360
jcf7180000027993	814283	.	T	C	1224.78	PASS	AC=3;AF=0.015;AN=198;BaseQRankSum=0.620;DP=2859;Dels=0.00;ExcessHet=3.0769;FS=0.000;HaplotypeScore=0.3411;InbreedingCoeff=-0.0171;MLEAC=3;MLEAF=0.015;MQ=43.91;MQ0=0;MQRankSum=-36.842;QD=18.56;ReadPosRankSum=-0.262;SOR=0.540;VQSLOD=3.80;culprit=FS	GT:AD:DP:GQ:PL	0/0:33,0:33:96:0,96,1270	0/0:19,0:19:57:0,57,739	0/0:14,0:14:42:0,42,560	0/0:35,0:35:99:0,102,1360	0/0:33,0:33:96:0,96,1280	0/0:42,0:42:99:0,126,1659	0/0:24,0:24:69:0,69,920	0/0:44,0:44:99:0,132,1739	0/0:20,0:20:54:0,54,710	0/0:13,0:13:36:0,36,470	0/0:40,0:40:99:0,120,1590	0/0:34,0:34:99:0,102,1360	0/0:34,0:34:99:0,102,1350	0/0:35,0:35:99:0,105,1390	0/0:24,0:24:72:0,72,960	0/0:23,0:23:69:0,69,920	0/0:16,0:16:45:0,45,600	0/0:28,0:28:84:0,84,1099	0/0:31,0:31:90:0,90,1200	0/0:50,0:50:99:0,147,1960	0/0:29,1:30:50:0,50,1120	0/0:20,0:20:60:0,60,800	0/1:12,5:17:99:138,0,429	0/1:3,4:7:99:139,0,99	0/0:16,0:16:45:0,45,600	0/0:15,0:15:45:0,45,600	0/0:21,0:21:63:0,63,829	0/0:17,0:17:51:0,51,670	0/0:35,0:35:99:0,99,1320	0/0:29,0:29:87:0,87,1160	0/0:28,0:28:81:0,81,1059	0/0:30,0:30:90:0,90,1200	0/0:24,0:24:72:0,72,950	0/0:22,0:22:66:0,66,880	0/0:31,0:31:90:0,90,1200	0/0:25,0:25:72:0,72,950	0/0:25,0:25:72:0,72,939	0/0:28,0:28:84:0,84,1120	0/0:30,0:30:84:0,84,1110	0/0:16,0:16:48:0,48,630	0/0:19,0:19:54:0,54,710	0/0:1,0:1:3:0,3,40	0/0:9,0:9:27:0,27,360	0/0:8,0:8:24:0,24,320	0/0:25,0:25:75:0,75,1000	0/0:48,0:48:99:0,138,1799	0/0:47,0:47:99:0,141,1860	0/0:54,0:54:99:0,163,2140	0/0:45,0:45:99:0,132,1750	0/1:13,29:42:99:1022,0,373	0/0:25,0:25:75:0,75,1000	0/0:24,0:24:72:0,72,950	0/0:26,0:26:78:0,78,1030	0/0:24,0:24:69:0,69,920	0/0:48,0:48:99:0,141,1860	0/0:32,0:32:90:0,90,1190	0/0:30,0:30:90:0,90,1200	0/0:25,0:25:75:0,75,990	0/0:40,0:40:99:0,120,1600	0/0:33,0:33:99:0,99,1310	0/0:18,0:18:54:0,54,720	0/0:36,0:36:99:0,108,1430	0/0:29,0:29:87:0,87,1160	0/0:37,0:37:99:0,102,1360	0/0:42,0:42:99:0,126,1659	0/0:32,0:32:96:0,96,1270	0/0:29,0:29:87:0,87,1150	0/0:60,0:60:99:0,181,2400	0/0:22,0:22:60:0,60,779	0/0:29,0:29:84:0,84,1109	0/0:32,0:32:96:0,96,1270	0/0:29,0:29:87:0,87,1160	0/0:15,0:15:45:0,45,600	0/0:32,0:32:93:0,93,1219	0/0:29,0:29:87:0,87,1160	0/0:23,0:23:63:0,63,830	0/0:28,0:28:84:0,84,1110	0/0:29,0:29:84:0,84,1099	0/0:28,0:28:84:0,84,1109	0/0:30,0:30:87:0,87,1150	0/0:19,0:19:57:0,57,760	0/0:39,0:39:99:0,114,1479	0/0:34,0:34:96:0,96,1270	0/0:33,0:33:99:0,99,1310	0/0:40,0:40:99:0,120,1590	0/0:28,0:28:78:0,78,1040	0/0:17,0:17:51:0,51,680	0/0:39,0:39:99:0,117,1550	0/0:35,0:35:99:0,102,1360	0/0:35,0:35:99:0,102,1350	0/0:32,0:32:96:0,96,1249	0/0:39,0:39:99:0,114,1489	0/0:32,0:32:90:0,90,1200	0/0:22,0:22:66:0,66,870	0/0:31,0:31:93:0,93,1219
jcf7180000027993	959507	.	T	C	3388.96	PASS	AC=5;AF=0.025;AN=198;BaseQRankSum=-2.226;DP=3723;Dels=0.00;ExcessHet=3.2348;FS=0.000;HaplotypeScore=0.3635;InbreedingCoeff=-0.0263;MLEAC=5;MLEAF=0.025;MQ=43.85;MQ0=0;MQRankSum=-51.222;QD=14.48;ReadPosRankSum=-0.479;SOR=0.491;VQSLOD=4.78;culprit=FS	GT:AD:DP:GQ:PL	0/0:44,0:44:99:0,126,1680	0/0:38,0:38:99:0,114,1499	0/0:16,1:17:11:0,11,600	0/0:50,0:50:99:0,144,1910	0/0:48,0:48:99:0,141,1870	0/0:42,0:42:99:0,126,1670	0/0:34,1:35:62:0,62,1259	0/0:34,0:34:99:0,102,1360	0/0:40,0:40:99:0,117,1539	0/0:34,0:34:99:0,102,1350	0/0:45,0:45:99:0,123,1640	0/0:32,0:33:93:0,93,1230	0/0:49,0:49:99:0,147,1950	0/0:58,0:58:99:0,172,2239	0/0:33,0:33:87:0,87,1150	0/0:40,0:40:99:0,120,1590	0/0:19,0:19:54:0,54,710	0/0:44,0:44:99:0,126,1659	0/0:33,0:33:99:0,99,1310	0/0:39,0:39:99:0,114,1520	0/0:41,0:41:99:0,120,1569	0/0:13,0:13:39:0,39,520	0/0:13,0:13:39:0,39,520	0/0:11,0:11:33:0,33,430	0/0:29,0:29:84:0,84,1110	0/0:19,0:19:57:0,57,719	0/0:28,0:28:81:0,81,1080	0/0:21,0:21:63:0,63,840	0/0:27,0:27:78:0,78,1030	0/0:26,0:26:78:0,78,1040	0/0:23,0:23:66:0,66,870	0/0:50,0:50:99:0,144,1910	0/0:41,0:41:99:0,120,1590	0/0:37,0:37:99:0,108,1430	0/0:39,0:39:99:0,117,1539	0/0:30,0:30:75:0,75,999	0/0:37,0:37:99:0,105,1400	0/0:30,0:31:90:0,90,1200	0/0:47,0:47:99:0,129,1699	0/0:45,0:45:99:0,135,1790	0/0:37,0:37:99:0,111,1470	0/0:9,0:9:27:0,27,350	0/0:17,0:17:51:0,51,680	0/0:29,0:29:87:0,87,1160	0/0:36,0:36:99:0,102,1339	0/0:47,0:47:99:0,141,1860	0/1:25,28:53:99:873,0,847	0/1:27,26:53:99:728,0,848	0/0:56,0:56:99:0,169,2220	0/0:32,0:32:96:0,96,1270	0/0:46,0:46:99:0,132,1750	0/0:37,1:38:74:0,74,1440	0/0:35,0:35:99:0,105,1390	0/0:30,0:30:87:0,87,1160	0/0:70,0:70:99:0,208,2750	0/0:52,0:52:99:0,154,2040	0/0:48,0:48:99:0,144,1910	0/0:44,0:44:99:0,129,1710	0/0:40,0:40:99:0,114,1510	0/0:41,0:41:99:0,111,1459	0/0:31,0:31:90:0,90,1200	0/0:32,0:32:96:0,96,1259	0/0:39,0:39:99:0,117,1539	0/0:35,0:35:99:0,102,1360	0/0:71,1:72:99:0,181,2700	0/0:44,0:44:99:0,126,1659	0/0:49,0:49:99:0,147,1940	0/0:70,0:70:99:0,211,2790	0/1:21,16:37:99:532,0,681	0/0:31,0:31:87:0,87,1160	0/0:45,0:45:99:0,132,1760	0/0:46,0:46:99:0,138,1830	0/0:44,0:44:99:0,129,1710	0/1:26,22:48:99:662,0,891	0/0:40,0:40:99:0,114,1520	0/0:47,0:47:99:0,135,1790	0/0:33,0:33:96:0,96,1270	0/0:46,0:46:99:0,129,1720	0/0:29,0:29:84:0,84,1120	0/0:44,0:44:99:0,126,1680	0/1:21,22:43:99:695,0,677	0/0:33,0:33:99:0,99,1299	0/0:41,0:41:99:0,117,1539	0/0:28,0:28:81:0,81,1069	0/0:32,0:33:93:0,93,1230	0/0:43,0:43:99:0,123,1640	0/0:25,0:25:72:0,72,939	0/0:40,0:40:99:0,120,1590	0/0:29,0:29:81:0,81,1070	0/0:42,0:42:99:0,126,1659	0/0:29,0:29:81:0,81,1070	0/0:38,0:38:99:0,108,1430	0/0:32,0:32:93:0,93,1209	0/0:30,0:30:90:0,90,1190	0/0:41,0:41:99:0,117,1550
jcf7180000027993	1001422	.	C	T	838.39	PASS	AC=6;AF=0.030;AN=198;BaseQRankSum=0.145;DP=1913;Dels=0.00;ExcessHet=3.3488;FS=0.000;HaplotypeScore=0.1815;InbreedingCoeff=-0.0357;MLEAC=6;MLEAF=0.030;MQ=43.89;MQ0=0;MQRankSum=-31.139;QD=8.83;ReadPosRankSum=0.327;SOR=0.579;VQSLOD=3.84;culprit=FS	GT:AD:DP:GQ:PL	0/0:25,0:25:75:0,75,1000	0/0:9,0:9:27:0,27,350	0/0:8,0:8:24:0,24,320	0/0:22,0:22:66:0,66,880	0/0:23,0:23:69:0,69,910	0/1:15,5:20:99:143,0,503	0/0:17,0:17:51:0,51,680	0/0:21,0:21:60:0,60,759	0/0:12,0:12:36:0,36,470	0/0:15,0:15:45:0,45,590	0/0:33,0:33:99:0,99,1296	0/0:17,0:17:51:0,51,670	0/0:22,0:22:66:0,66,880	0/0:23,0:23:69:0,69,920	0/1:8,2:10:40:40,0,280	0/0:12,0:12:36:0,36,480	0/0:17,0:17:51:0,51,680	0/0:14,0:14:42:0,42,550	0/0:19,0:19:57:0,57,760	0/0:26,1:27:41:0,41,1000	0/0:12,0:12:36:0,36,470	0/0:12,0:12:36:0,36,480	0/0:14,0:14:42:0,42,560	0/0:3,0:3:9:0,9,120	0/0:15,0:15:42:0,42,560	0/0:13,0:13:39:0,39,520	0/0:15,0:15:42:0,42,560	0/1:6,8:14:99:281,0,161	0/0:20,0:20:60:0,60,800	0/0:16,0:16:48:0,48,627	0/0:15,0:15:45:0,45,600	0/0:22,0:22:66:0,66,870	0/0:16,0:16:48:0,48,640	0/0:14,0:14:42:0,42,560	0/0:11,0:11:33:0,33,440	0/0:16,0:16:48:0,48,640	0/0:23,0:23:66:0,66,859	0/0:11,0:11:33:0,33,419	0/0:16,0:16:48:0,48,619	0/0:17,0:17:51:0,51,680	0/0:9,0:9:27:0,27,350	0/0:1,0:1:3:0,3,40	0/0:5,0:5:15:0,15,200	0/0:2,0:2:6:0,6,80	0/0:8,0:8:24:0,24,320	0/0:32,1:33:56:0,56,1190	0/0:38,0:38:99:0,114,1520	0/0:43,0:43:99:0,129,1720	0/0:27,0:27:81:0,81,1080	0/0:15,0:15:45:0,45,600	0/0:21,0:21:63:0,63,840	0/0:18,0:18:54:0,54,720	0/0:13,0:13:39:0,39,520	0/0:13,0:13:33:0,33,440	0/0:50,0:50:99:0,150,2000	0/0:31,0:31:93:0,93,1240	0/0:21,0:21:60:0,60,800	0/0:24,0:24:72:0,72,950	0/0:24,0:24:72:0,72,960	0/1:9,5:14:99:158,0,308	0/1:10,9:19:99:303,0,343	0/1:16,2:18:26:26,0,576	0/0:9,0:9:27:0,27,360	0/0:28,0:28:81:0,81,1049	0/0:31,0:31:93:0,93,1240	0/0:33,0:33:99:0,99,1320	0/0:3,0:3:9:0,9,120	0/0:39,0:39:99:0,117,1550	0/0:23,0:23:69:0,69,910	0/0:14,0:14:36:0,36,480	0/0:22,0:22:66:0,66,880	0/0:13,0:13:39:0,39,520	0/0:17,0:17:51:0,51,680	0/0:36,0:36:99:0,108,1430	0/0:11,0:11:33:0,33,440	0/0:21,0:21:63:0,63,840	0/0:23,0:23:69:0,69,920	0/0:29,0:29:87:0,87,1150	0/0:23,0:23:69:0,69,910	0/0:33,0:33:99:0,99,1320	0/0:13,0:13:39:0,39,510	0/0:16,0:16:48:0,48,640	0/0:24,0:24:72:0,72,950	0/0:21,0:21:60:0,60,800	0/0:27,0:27:78:0,78,1040	0/0:23,0:23:66:0,66,880	0/0:7,0:7:21:0,21,280	0/0:24,0:24:72:0,72,960	0/0:28,0:28:81:0,81,1070	0/0:32,0:32:93:0,93,1219	0/0:23,0:23:69:0,69,910	0/0:20,0:20:60:0,60,779	0/0:30,0:30:90:0,90,1190	0/0:19,0:19:57:0,57,760	0/0:20,0:20:51:0,51,680
jcf7180000027993	1180468	.	T	C	7349.6	PASS	AC=15;AF=0.076;AN=198;BaseQRankSum=-0.210;DP=3791;Dels=0.00;ExcessHet=0.2148;FS=0.000;HaplotypeScore=1.4621;InbreedingCoeff=0.2041;MLEAC=15;MLEAF=0.076;MQ=43.65;MQ0=0;MQRankSum=-43.314;QD=15.74;ReadPosRankSum=0.725;SOR=0.701;VQSLOD=4.93;culprit=FS	GT:AD:DP:GQ:PL	0/0:28,0:28:81:0,81,1059	0/0:50,0:50:99:0,150,1980	0/0:18,0:18:51:0,51,680	0/0:42,0:42:99:0,126,1649	0/0:48,0:48:99:0,138,1809	0/0:52,0:52:99:0,154,2040	0/0:42,0:42:99:0,126,1649	0/0:39,0:39:99:0,114,1510	0/0:36,0:36:99:0,108,1430	0/0:29,0:29:87:0,87,1129	0/0:47,0:47:99:0,135,1790	0/0:49,1:50:99:0,101,1800	0/0:52,0:52:99:0,150,1980	0/0:46,0:46:99:0,138,1820	0/0:33,0:33:99:0,99,1320	0/0:36,1:37:71:0,71,1390	0/0:24,0:24:72:0,72,960	0/0:42,0:42:99:0,123,1630	0/0:55,0:55:99:0,166,2190	0/0:50,0:50:99:0,147,1950	0/0:52,0:52:99:0,153,2030	0/0:20,0:20:60:0,60,790	0/0:19,0:19:54:0,54,720	0/0:6,0:6:15:0,15,190	0/0:36,0:36:99:0,102,1360	0/0:26,0:26:75:0,75,968	0/0:38,0:38:99:0,111,1459	0/0:36,0:36:99:0,102,1339	0/0:35,0:35:99:0,105,1379	0/0:30,0:30:84:0,84,1120	0/1:15,19:34:99:600,0,490	0/1:26,21:47:99:651,0,865	0/1:32,19:51:99:607,0,1096	0/0:41,1:42:83:0,83,1550	0/1:29,13:42:99:386,0,986	0/1:20,18:38:99:598,0,649	0/1:32,20:52:99:636,0,1076	0/1:31,23:54:99:761,0,1041	1/1:2,32:34:22:1179,22,0	0/1:16,19:35:99:644,0,535	1/1:1,24:25:32:873,32,0	0/1:5,4:9:99:133,0,173	0/1:14,4:18:99:106,0,496	0/1:16,12:28:99:385,0,556	0/0:40,1:41:80:0,80,1520	0/0:37,0:37:99:0,111,1459	0/0:39,0:39:99:0,117,1560	0/0:45,0:45:99:0,135,1800	0/0:40,0:40:99:0,120,1590	0/0:25,0:25:72:0,72,960	0/0:37,0:37:99:0,108,1409	0/0:44,0:44:99:0,126,1670	0/0:17,1:18:14:0,14,640	0/0:32,0:32:96:0,96,1259	0/0:58,0:58:99:0,163,2150	0/0:53,0:53:99:0,160,2089	0/0:56,0:56:99:0,169,2230	0/0:38,0:38:99:0,105,1369	0/0:43,0:43:99:0,129,1720	0/0:44,0:44:99:0,132,1729	0/0:28,0:28:81:0,81,1080	0/0:39,0:39:99:0,114,1510	0/0:33,0:33:96:0,96,1270	0/0:37,0:37:99:0,108,1440	0/0:50,0:50:99:0,150,2000	0/0:26,0:26:78:0,78,1040	0/0:39,0:39:99:0,114,1520	0/0:76,0:76:99:0,223,2950	0/0:30,0:30:90:0,90,1199	0/0:30,0:30:87:0,87,1160	0/0:30,0:30:81:0,81,1028	0/0:22,0:22:66:0,66,870	0/0:38,0:38:99:0,114,1520	0/0:42,0:42:99:0,126,1670	0/0:32,0:32:93:0,93,1219	0/0:47,0:47:99:0,141,1880	0/0:38,0:38:99:0,114,1510	0/0:46,0:46:99:0,132,1729	0/0:28,0:28:84:0,84,1099	0/0:59,0:59:99:0,178,2350	0/0:39,0:39:99:0,114,1510	0/0:41,0:41:99:0,123,1630	0/0:46,0:46:99:0,135,1790	0/0:36,0:36:99:0,105,1400	0/0:31,0:31:93:0,93,1230	0/0:41,0:41:99:0,123,1602	0/0:31,0:31:93:0,93,1219	0/0:46,0:46:99:0,135,1790	0/0:47,0:47:99:0,135,1780	0/0:41,0:41:99:0,123,1619	0/0:46,0:46:99:0,132,1760	0/0:42,0:42:99:0,126,1670	0/0:33,0:33:99:0,99,1320	0/0:47,0:47:99:0,135,1800	0/0:27,0:27:81:0,81,1070
jcf7180000027994	173623	.	A	T	20022.5	PASS	AC=68;AF=0.343;AN=198;BaseQRankSum=0.851;DP=1648;Dels=0.00;ExcessHet=6.0394;FS=1.922;HaplotypeScore=0.0498;InbreedingCoeff=-0.1051;MLEAC=68;MLEAF=0.343;MQ=42.94;MQ0=0;MQRankSum=-40.141;POSITIVE_TRAIN_SITE;QD=20.29;ReadPosRankSum=0.743;SOR=0.884;VQSLOD=6.31;culprit=QD	GT:AD:DP:GQ:PL	0/0:12,0:12:36:0,36,470	0/0:5,0:5:15:0,15,200	0/1:2,1:3:31:31,0,71	0/0:15,0:15:45:0,45,579	0/0:14,0:14:42:0,42,560	0/0:13,0:13:39:0,39,520	0/0:20,0:20:60:0,60,800	0/0:18,0:18:54:0,54,720	0/0:23,0:23:69:0,69,920	0/1:9,1:10:10:10,0,330	1/1:0,25:25:75:1000,75,0	0/1:16,8:24:99:237,0,568	0/0:20,0:20:60:0,60,800	0/1:13,13:26:99:442,0,442	0/1:5,3:8:96:96,0,175	0/1:9,11:20:99:380,0,300	0/0:18,0:18:54:0,54,710	0/1:11,14:25:99:485,0,365	0/1:11,8:19:99:263,0,383	0/0:23,0:23:69:0,69,920	0/1:7,13:20:99:460,0,209	0/0:13,1:14:2:0,2,470	1/1:0,13:13:39:510,39,0	0/1:8,3:11:87:87,0,287	0/1:7,9:16:99:312,0,232	0/0:10,0:10:30:0,30,400	0/1:4,10:14:99:358,0,118	0/1:4,14:19:99:506,0,106	0/1:16,5:21:99:137,0,577	0/1:9,6:15:99:195,0,315	0/1:16,2:18:29:29,0,549	0/1:8,8:16:99:262,0,272	0/1:2,10:12:34:354,0,34	0/1:8,1:9:13:13,0,293	0/1:8,5:13:99:161,0,281	1/1:1,13:14:2:480,2,0	0/1:12,9:21:99:297,0,406	0/1:5,4:9:99:133,0,173	1/1:0,14:14:42:560,42,0	0/0:12,0:12:36:0,36,480	0/1:1,10:11:7:367,0,7	1/1:0,2:2:6:80,6,0	0/1:2,2:4:68:68,0,68	0/0:1,0:1:3:0,3,40	1/1:0,9:9:27:360,27,0	0/1:13,18:31:99:627,0,427	0/1:10,9:19:99:303,0,343	0/0:15,0:15:45:0,45,600	0/1:9,13:22:99:454,0,294	1/1:0,23:23:66:873,66,0	0/0:28,0:28:84:0,84,1120	0/1:13,11:24:99:368,0,448	0/1:6,14:20:99:500,0,180	0/0:6,0:6:18:0,18,240	0/0:28,0:28:81:0,81,1070	0/1:15,14:29:99:473,0,513	0/0:18,0:18:54:0,54,689	0/1:7,12:19:99:413,0,223	0/1:18,12:30:99:356,0,585	0/1:15,8:23:99:251,0,531	0/0:11,0:11:33:0,33,430	0/1:11,4:15:99:115,0,395	0/0:14,0:14:42:0,42,560	1/1:0,20:20:57:760,57,0	0/1:15,13:28:99:436,0,516	0/1:10,11:21:99:377,0,326	0/0:5,0:5:15:0,15,200	0/0:33,0:33:99:0,99,1320	0/0:11,0:11:33:0,33,430	0/0:4,0:4:9:0,9,120	0/0:14,1:15:5:0,5,520	0/0:6,0:6:18:0,18,240	0/0:11,0:11:33:0,33,440	0/0:15,0:15:45:0,45,600	0/0:19,0:19:54:0,54,720	0/1:15,13:28:99:439,0,479	0/0:25,1:26:38:0,38,960	0/0:15,1:16:8:0,8,560	0/0:13,0:13:39:0,39,520	0/0:33,0:33:99:0,99,1320	0/1:5,6:11:99:207,0,167	0/1:6,5:11:99:167,0,207	0/1:6,12:18:99:416,0,175	0/1:9,9:18:99:306,0,306	0/0:13,0:13:39:0,39,520	0/1:5,5:10:99:170,0,170	0/0:10,0:10:30:0,30,390	0/0:22,0:22:66:0,66,880	0/0:7,0:7:21:0,21,280	0/0:14,0:14:42:0,42,560	0/1:7,14:21:99:497,0,217	1/1:0,18:18:54:720,54,0	0/0:26,0:26:78:0,78,1030	0/1:14,18:32:99:606,0,416	0/1:7,7:14:99:238,0,238
jcf7180000027994	285574	.	C	T	3612.74	PASS	AC=7;AF=0.035;AN=198;BaseQRankSum=0.147;DP=1822;Dels=0.00;ExcessHet=3.4866;FS=0.000;HaplotypeScore=0.0807;InbreedingCoeff=-0.0396;MLEAC=7;MLEAF=0.035;MQ=43.74;MQ0=0;MQRankSum=-36.612;QD=18.72;ReadPosRankSum=0.000;SOR=0.757;VQSLOD=4.30;culprit=FS	GT:AD:DP:GQ:PL	0/0:23,0:23:69:0,69,899	0/0:19,0:19:57:0,57,760	0/0:12,0:12:36:0,36,480	0/0:31,0:31:90:0,90,1200	0/0:24,0:24:69:0,69,920	0/0:26,0:26:75:0,75,1000	0/0:18,0:18:54:0,54,720	0/0:19,0:19:57:0,57,739	0/0:15,0:15:45:0,45,600	0/0:11,0:11:33:0,33,440	0/0:28,0:28:84:0,84,1110	0/0:16,0:16:48:0,48,640	0/0:23,0:23:69:0,69,910	0/0:24,0:24:72:0,72,960	0/1:7,6:13:99:164,0,244	0/0:11,0:11:33:0,33,440	0/0:12,0:12:36:0,36,480	0/0:18,0:18:54:0,54,720	0/0:14,0:14:42:0,42,550	0/0:25,0:25:75:0,75,990	0/0:21,0:21:63:0,63,840	0/0:8,0:8:24:0,24,320	0/0:8,0:8:24:0,24,320	0/0:4,0:4:9:0,9,120	0/0:17,0:17:51:0,51,680	0/0:8,0:8:24:0,24,320	0/0:18,0:18:54:0,54,720	0/0:20,0:20:57:0,57,760	0/0:19,0:19:54:0,54,710	0/0:13,0:13:39:0,39,520	0/0:16,0:16:48:0,48,640	0/1:16,21:37:99:729,0,529	0/0:27,0:27:81:0,81,1080	0/0:13,0:13:39:0,39,520	0/0:14,0:14:42:0,42,560	0/0:18,0:19:51:0,51,670	0/0:26,0:26:78:0,78,1040	0/0:19,0:19:57:0,57,760	0/0:27,0:27:81:0,81,1080	0/0:24,0:24:69:0,69,920	0/0:17,0:17:51:0,51,670	0/0:2,0:2:6:0,6,70	0/0:5,0:5:15:0,15,200	0/1:8,11:19:99:383,0,263	0/0:12,0:12:36:0,36,480	0/0:23,0:23:69:0,69,920	0/0:15,0:15:45:0,45,600	0/0:36,0:36:99:0,108,1430	0/1:10,19:29:99:637,0,313	0/0:11,0:11:33:0,33,440	0/0:9,0:9:24:0,24,320	0/0:12,0:12:36:0,36,480	0/0:6,0:6:18:0,18,240	0/0:14,0:14:42:0,42,560	0/0:22,0:22:66:0,66,880	0/0:28,0:28:84:0,84,1120	0/0:16,0:16:48:0,48,640	0/0:17,0:17:51:0,51,680	0/0:24,0:24:72:0,72,960	0/0:24,0:24:72:0,72,960	0/0:9,0:9:27:0,27,360	0/0:7,0:7:21:0,21,280	0/0:20,0:20:57:0,57,760	0/1:7,10:17:99:349,0,229	0/0:18,1:19:17:0,17,680	0/0:17,0:17:51:0,51,667	0/0:11,0:11:33:0,33,430	0/1:21,29:50:99:999,0,690	0/0:16,0:16:48:0,48,630	0/0:24,0:24:72:0,72,960	0/0:17,0:17:48:0,48,640	0/0:15,0:15:45:0,45,600	0/0:19,0:19:57:0,57,760	0/0:15,1:16:8:0,8,560	0/0:11,0:11:33:0,33,440	0/0:13,0:13:39:0,39,520	0/0:16,0:16:48:0,48,640	0/0:21,0:21:63:0,63,840	0/0:26,0:26:78:0,78,1040	0/0:20,0:20:60:0,60,790	0/0:28,0:28:84:0,84,1120	0/0:26,0:26:78:0,78,1030	0/1:14,14:28:99:476,0,476	0/0:18,0:18:54:0,54,710	0/0:13,0:13:39:0,39,520	0/0:22,0:22:66:0,66,880	0/0:9,0:9:27:0,27,360	0/0:17,0:17:48:0,48,640	0/0:22,0:22:66:0,66,880	0/0:27,0:27:81:0,81,1070	0/0:20,0:20:60:0,60,790	0/0:10,0:10:30:0,30,390	0/0:27,0:27:81:0,81,1080	0/0:33,0:33:99:0,99,1310	0/0:17,0:17:51:0,51,680
jcf7180000027994	299829	.	C	T	7170.42	PASS	AC=29;AF=0.148;AN=196;BaseQRankSum=1.072;DP=1273;Dels=0.00;ExcessHet=3.0253;FS=0.000;HaplotypeScore=0.0701;InbreedingCoeff=-0.0162;MLEAC=29;MLEAF=0.148;MQ=39.71;MQ0=0;MQRankSum=23.217;POSITIVE_TRAIN_SITE;QD=19.12;ReadPosRankSum=0.456;SOR=0.633;VQSLOD=4.39;culprit=FS	GT:AD:DP:GQ:PL	0/0:10,0:10:30:0,30,400	0/0:8,0:8:24:0,24,320	0/1:6,1:7:19:19,0,219	0/0:11,0:11:33:0,33,440	0/0:13,0:13:36:0,36,480	0/0:18,0:18:54:0,54,720	0/0:12,0:12:36:0,36,470	0/0:17,0:17:51:0,51,680	0/0:10,0:10:30:0,30,390	0/0:6,0:6:18:0,18,240	0/1:11,11:22:99:337,0,377	0/0:9,0:9:27:0,27,360	0/0:11,0:11:33:0,33,440	0/0:12,0:12:36:0,36,470	0/0:6,0:6:18:0,18,240	0/1:5,1:6:22:22,0,182	0/0:10,0:10:30:0,30,400	0/0:22,0:22:66:0,66,880	0/0:14,0:14:42:0,42,560	0/0:13,0:13:36:0,36,480	0/1:10,9:19:99:292,0,343	0/0:18,0:18:54:0,54,720	0/0:10,0:10:30:0,30,400	0/1:3,2:5:65:65,0,105	0/0:8,0:8:24:0,24,320	0/0:12,0:12:33:0,33,440	0/1:10,7:17:99:229,0,349	0/0:16,0:16:48:0,48,640	0/1:10,13:23:99:440,0,331	0/0:15,0:15:45:0,45,587	0/0:10,0:10:30:0,30,400	0/0:18,0:18:54:0,54,689	0/0:18,0:18:51:0,51,680	0/1:7,1:8:16:16,0,256	0/0:9,0:9:27:0,27,360	0/1:9,6:15:99:195,0,315	0/0:11,0:11:33:0,33,440	0/0:6,0:6:18:0,18,240	0/0:13,0:13:39:0,39,520	0/0:7,0:7:21:0,21,280	0/0:7,0:7:21:0,21,280	./.:.:.:.:.	0/1:1,2:3:31:71,0,31	0/0:2,0:2:6:0,6,80	0/0:7,0:7:21:0,21,280	0/0:17,0:17:51:0,51,680	1/1:0,13:13:39:520,39,0	0/1:13,8:21:99:257,0,457	0/0:17,0:17:51:0,51,670	0/1:12,11:23:99:371,0,411	0/1:3,10:13:81:361,0,81	0/1:4,16:20:99:580,0,100	0/1:4,8:12:99:284,0,114	0/0:16,0:16:48:0,48,640	0/0:14,0:14:42:0,42,550	0/0:7,0:7:21:0,21,270	0/0:11,0:11:30:0,30,400	0/0:13,0:13:39:0,39,520	0/0:17,0:17:51:0,51,680	0/1:6,7:13:99:241,0,201	0/0:12,0:12:36:0,36,480	0/0:8,0:8:24:0,24,320	0/0:6,0:6:18:0,18,240	0/0:19,0:19:57:0,57,760	0/0:15,0:16:45:0,45,589	0/1:5,8:13:99:268,0,161	0/0:7,0:7:21:0,21,280	0/1:19,18:37:99:598,0,649	0/0:8,0:8:24:0,24,320	0/0:11,0:11:33:0,33,440	0/0:12,0:12:36:0,36,480	0/0:10,0:10:30:0,30,400	0/0:18,0:18:54:0,54,720	0/1:6,5:11:99:167,0,207	0/0:18,0:18:51:0,51,680	0/0:12,0:12:36:0,36,480	0/0:19,0:19:57:0,57,760	0/0:16,1:17:11:0,11,600	0/1:6,7:13:99:241,0,201	0/0:19,0:19:57:0,57,750	0/0:18,0:18:54:0,54,720	0/0:8,0:8:24:0,24,320	0/0:19,0:19:57:0,57,760	0/0:19,0:19:57:0,57,760	0/1:8,6:14:99:198,0,278	0/0:10,0:10:30:0,30,390	0/0:9,0:9:27:0,27,360	0/1:4,11:15:99:395,0,115	1/1:0,18:18:54:720,54,0	0/0:7,0:7:21:0,21,280	0/0:13,0:13:39:0,39,510	0/0:14,0:14:42:0,42,560	0/0:10,0:10:30:0,30,400	0/0:10,0:10:30:0,30,400	0/1:6,3:9:93:93,0,203
jcf7180000027994	799107	.	G	C	249.17	PASS	AC=3;AF=0.015;AN=196;BaseQRankSum=0.575;DP=1354;Dels=0.00;ExcessHet=3.0776;FS=0.000;HaplotypeScore=0.0714;InbreedingCoeff=-0.0165;MLEAC=3;MLEAF=0.015;MQ=43.76;MQ0=0;MQRankSum=-26.991;QD=8.31;ReadPosRankSum=0.160;SOR=0.966;VQSLOD=3.27;culprit=QD	GT:AD:DP:GQ:PL	0/0:12,0:12:36:0,36,480	0/0:15,0:15:45:0,45,590	0/0:7,0:7:21:0,21,280	0/0:21,0:21:63:0,63,840	0/0:6,0:6:18:0,18,240	0/0:24,0:24:72:0,72,939	0/0:18,0:18:54:0,54,720	0/0:22,0:22:66:0,66,870	0/0:15,0:15:45:0,45,600	0/0:10,0:10:30:0,30,400	0/0:26,0:26:78:0,78,1040	0/0:22,0:22:66:0,66,880	0/0:24,0:24:72:0,72,960	0/0:20,0:20:60:0,60,800	0/0:11,0:11:33:0,33,440	0/0:23,0:23:69:0,69,910	0/0:11,0:11:33:0,33,440	0/0:17,0:17:51:0,51,680	0/0:12,0:12:36:0,36,480	0/0:21,0:21:63:0,63,840	0/1:7,5:12:92:92,0,244	0/0:4,0:4:12:0,12,160	0/1:6,5:11:95:95,0,197	0/0:1,0:1:3:0,3,30	0/0:1,0:1:3:0,3,40	0/0:8,0:8:24:0,24,320	0/0:12,0:12:36:0,36,480	0/0:18,0:18:54:0,54,720	0/0:11,0:11:33:0,33,440	0/0:18,0:18:54:0,54,720	0/0:6,0:6:18:0,18,240	0/0:16,0:16:48:0,48,640	0/0:10,0:10:30:0,30,400	0/0:8,0:8:24:0,24,320	0/0:15,0:15:45:0,45,600	0/0:17,0:17:51:0,51,680	0/0:14,0:14:42:0,42,550	0/0:18,0:18:54:0,54,720	0/0:11,0:11:33:0,33,440	0/0:10,0:10:30:0,30,400	0/0:6,0:6:18:0,18,240	./.:.:.:.:.	0/0:1,0:1:3:0,3,40	0/0:5,0:5:15:0,15,200	0/0:6,0:6:18:0,18,240	0/0:12,0:12:36:0,36,480	0/0:7,0:7:21:0,21,280	0/0:12,0:12:36:0,36,470	0/0:15,0:15:45:0,45,600	0/0:22,0:22:66:0,66,880	0/0:20,0:20:60:0,60,779	0/0:24,0:24:69:0,69,910	0/0:11,0:11:33:0,33,440	0/0:7,0:7:21:0,21,280	0/0:12,0:12:36:0,36,480	0/0:32,0:32:96:0,96,1280	0/0:17,0:17:51:0,51,680	0/0:18,0:18:54:0,54,720	0/0:22,0:22:66:0,66,880	0/0:35,0:35:99:0,99,1310	0/0:17,0:17:51:0,51,680	0/0:13,0:13:39:0,39,510	0/0:17,0:17:51:0,51,670	0/0:18,0:18:54:0,54,710	0/0:27,0:27:81:0,81,1070	0/0:15,0:15:45:0,45,600	0/0:8,0:8:24:0,24,320	0/0:24,0:24:72:0,72,960	0/0:14,0:14:42:0,42,560	0/0:6,0:6:18:0,18,240	0/0:16,0:16:48:0,48,640	0/0:14,0:14:42:0,42,559	0/0:6,0:6:18:0,18,240	0/0:15,0:15:45:0,45,600	0/0:7,0:7:21:0,21,280	0/0:8,0:9:24:0,24,320	0/0:8,0:8:24:0,24,320	0/0:6,0:6:18:0,18,240	0/0:9,0:9:27:0,27,360	0/0:9,0:9:27:0,27,360	0/0:11,0:11:33:0,33,430	0/0:6,0:6:18:0,18,240	0/0:22,0:22:66:0,66,870	0/0:7,0:7:21:0,21,280	0/1:1,6:7:19:133,0,19	0/0:5,0:5:15:0,15,200	0/0:6,0:6:18:0,18,240	0/0:23,0:23:69:0,69,920	0/0:23,0:23:69:0,69,899	0/0:22,0:22:66:0,66,880	0/0:12,0:12:36:0,36,470	0/0:14,0:14:42:0,42,560	0/0:18,0:18:54:0,54,720	0/0:8,0:8:24:0,24,320	0/0:15,0:15:45:0,45,600
jcf7180000027994	1305291	.	C	T	3563.88	PASS	AC=11;AF=0.056;AN=198;BaseQRankSum=-0.618;DP=2084;Dels=0.00;ExcessHet=4.2849;FS=1.504;HaplotypeScore=0.1479;InbreedingCoeff=-0.0622;MLEAC=11;MLEAF=0.056;MQ=43.79;MQ0=0;MQRankSum=-42.036;QD=16.73;ReadPosRankSum=-0.543;SOR=0.432;VQSLOD=2.81;culprit=QD	GT:AD:DP:GQ:PL	0/0:32,0:32:96:0,96,1259	0/0:15,0:15:42:0,42,550	0/0:8,0:8:24:0,24,310	0/0:25,0:25:75:0,75,979	0/0:26,0:26:72:0,72,950	0/0:20,0:20:60:0,60,790	0/0:15,0:15:45:0,45,569	0/0:19,0:19:54:0,54,710	0/0:31,0:31:90:0,90,1200	0/0:13,0:13:39:0,39,520	0/0:37,0:37:99:0,105,1400	0/0:31,0:31:93:0,93,1230	0/0:26,0:26:78:0,78,1040	0/0:26,0:26:75:0,75,979	0/0:16,0:16:48:0,48,640	0/0:19,0:19:54:0,54,710	0/0:18,0:18:54:0,54,689	0/0:29,0:29:87:0,87,1128	0/0:31,0:31:87:0,87,1160	0/0:27,0:27:75:0,75,990	0/0:29,0:29:84:0,84,1089	0/0:11,0:11:33:0,33,430	0/1:7,9:16:99:312,0,232	0/1:4,10:14:99:321,0,121	0/0:25,0:25:75:0,75,990	0/1:12,13:25:99:445,0,394	0/0:12,0:12:36:0,36,480	0/1:14,14:28:99:405,0,445	0/0:24,0:24:66:0,66,880	0/0:10,0:10:30:0,30,400	0/0:22,0:22:66:0,66,859	0/0:32,0:32:96:0,96,1270	0/0:22,0:22:63:0,63,819	0/0:14,0:14:42:0,42,560	0/0:14,0:14:42:0,42,539	0/0:24,0:24:69:0,69,910	0/0:14,0:14:42:0,42,560	0/0:10,0:10:30:0,30,400	0/0:27,0:27:81:0,81,1080	0/0:17,0:17:48:0,48,619	0/0:7,0:7:21:0,21,280	0/0:1,0:1:3:0,3,40	0/0:7,0:7:21:0,21,280	0/0:2,0:2:6:0,6,80	0/0:5,0:5:15:0,15,200	0/0:22,0:22:66:0,66,869	0/0:25,0:25:75:0,75,979	0/0:28,0:28:84:0,84,1099	0/0:22,0:22:66:0,66,880	0/0:16,0:16:45:0,45,600	0/0:20,0:20:54:0,54,710	0/0:18,0:18:54:0,54,720	0/0:15,0:15:45:0,45,590	0/1:6,5:11:99:170,0,170	0/0:37,0:37:99:0,108,1430	0/0:28,0:28:78:0,78,1040	0/0:32,1:33:59:0,59,1230	0/0:17,0:17:51:0,51,680	0/0:29,0:29:87:0,87,1129	0/0:33,0:33:96:0,96,1280	0/0:9,0:9:27:0,27,360	0/0:21,0:21:60:0,60,776	0/0:9,0:9:27:0,27,360	0/0:19,0:19:54:0,54,720	0/0:26,0:26:78:0,78,1040	0/0:23,0:23:63:0,63,830	0/0:7,0:7:21:0,21,280	0/0:49,0:49:99:0,147,1950	0/0:20,0:20:60:0,60,790	0/0:14,0:14:42:0,42,560	0/0:22,0:22:66:0,66,870	0/0:8,0:8:24:0,24,320	0/0:23,0:23:69:0,69,920	0/1:12,8:20:99:249,0,420	0/0:24,0:24:69:0,69,899	0/0:26,0:26:78:0,78,1040	0/0:27,0:27:78:0,78,999	0/0:30,0:30:84:0,84,1110	0/0:17,0:17:45:0,45,600	0/0:45,0:45:99:0,135,1780	0/1:7,4:11:99:127,0,237	0/0:21,0:21:63:0,63,840	0/0:18,0:18:54:0,54,720	0/1:10,12:22:99:366,0,326	0/0:20,0:20:57:0,57,750	0/0:17,0:17:48:0,48,640	0/1:4,6:10:99:210,0,130	0/0:31,0:31:90:0,90,1169	0/1:11,19:30:99:622,0,353	0/0:27,0:27:81:0,81,1059	0/0:25,0:25:75:0,75,979	0/0:19,0:19:57:0,57,750	0/0:30,0:30:90:0,90,1190	0/1:11,15:27:99:501,0,341	0/0:21,0:21:63:0,63,809
jcf7180000027994	1468360	.	C	T	2091.83	PASS	AC=2;AF=0.010;AN=198;BaseQRankSum=0.330;DP=2579;Dels=0.00;ExcessHet=3.0324;FS=0.000;HaplotypeScore=0.1965;InbreedingCoeff=-0.0103;MLEAC=2;MLEAF=0.010;MQ=43.88;MQ0=0;MQRankSum=-42.030;QD=19.02;ReadPosRankSum=-0.321;SOR=0.681;VQSLOD=3.41;culprit=FS	GT:AD:DP:GQ:PL	0/0:30,0:30:87:0,87,1160	0/0:17,0:17:48:0,48,640	0/0:12,0:12:33:0,33,440	0/0:28,0:28:81:0,81,1070	0/0:25,0:25:72:0,72,960	0/0:26,0:26:78:0,78,1040	0/0:25,0:25:75:0,75,1000	0/0:25,0:25:72:0,72,939	0/0:25,0:25:75:0,75,979	0/0:11,0:11:33:0,33,440	0/0:43,0:43:99:0,126,1680	0/0:35,0:35:99:0,102,1360	0/0:31,0:31:93:0,93,1240	0/0:35,0:35:99:0,102,1319	0/0:16,0:16:45:0,45,600	0/0:22,0:22:60:0,60,800	0/0:16,0:16:42:0,42,560	0/0:31,0:31:90:0,90,1190	0/0:24,0:24:72:0,72,939	0/0:26,0:26:72:0,72,939	0/0:27,0:27:78:0,78,1040	0/0:15,0:15:42:0,42,550	0/0:9,0:9:27:0,27,360	0/0:15,0:15:42:0,42,560	0/0:32,0:32:93:0,93,1219	0/0:12,0:12:36:0,36,480	0/0:10,0:10:30:0,30,390	0/0:12,0:12:36:0,36,480	0/0:14,0:14:42:0,42,560	0/0:18,0:18:51:0,51,680	0/0:27,0:27:81:0,81,1059	0/0:27,0:27:75:0,75,990	0/0:35,0:35:99:0,102,1350	0/0:23,0:23:69:0,69,910	0/0:20,0:20:54:0,54,710	0/0:31,0:31:93:0,93,1240	0/0:26,0:26:78:0,78,1009	0/0:26,0:26:75:0,75,990	0/0:31,0:31:87:0,87,1150	0/0:29,0:29:87:0,87,1160	0/0:15,0:15:45:0,45,590	0/0:8,0:8:24:0,24,320	0/0:16,0:16:48:0,48,640	0/0:17,0:17:48:0,48,619	0/0:24,0:24:66:0,66,839	0/0:42,0:42:99:0,117,1560	0/0:45,0:45:99:0,126,1670	0/1:18,35:53:99:1119,0,569	0/1:27,30:57:99:1032,0,851	0/0:30,0:30:87:0,87,1150	0/0:27,0:27:75:0,75,1000	0/0:24,0:24:69:0,69,910	0/0:34,0:34:99:0,99,1320	0/0:29,0:29:84:0,84,1110	0/0:47,0:47:99:0,138,1809	0/0:29,0:29:87:0,87,1160	0/0:30,0:30:87:0,87,1139	0/0:23,0:23:66:0,66,870	0/0:32,0:32:96:0,96,1259	0/0:28,0:28:84:0,84,1099	0/0:20,0:20:57:0,57,760	0/0:22,0:22:60:0,60,790	0/0:35,0:35:99:0,105,1390	0/0:18,0:18:54:0,54,710	0/0:29,0:29:84:0,84,1110	0/0:22,0:22:57:0,57,760	0/0:22,0:22:63:0,63,840	0/0:52,0:52:99:0,157,2070	0/0:36,0:36:99:0,108,1419	0/0:27,0:27:81:0,81,1049	0/0:22,0:22:66:0,66,859	0/0:15,0:15:42:0,42,560	0/0:24,0:24:63:0,63,819	0/0:26,0:26:72:0,72,950	0/0:21,0:21:63:0,63,809	0/0:25,0:25:75:0,75,990	0/0:29,0:29:87:0,87,1150	0/0:31,0:31:93:0,93,1230	0/0:30,0:30:87:0,87,1150	0/0:26,0:26:75:0,75,979	0/0:24,0:24:63:0,63,840	0/0:23,0:23:66:0,66,870	0/0:29,0:29:87:0,87,1150	0/0:25,0:25:72:0,72,939	0/0:16,0:16:45:0,45,590	0/0:30,0:30:90:0,90,1200	0/0:18,0:18:54:0,54,710	0/0:29,0:29:84:0,84,1120	0/0:25,0:25:69:0,69,910	0/0:29,0:29:84:0,84,1099	0/0:26,0:26:72:0,72,950	0/0:26,0:27:78:0,78,1019	0/0:33,0:33:93:0,93,1240	0/0:23,0:23:63:0,63,830	0/0:14,0:14:39:0,39,499
jcf7180000027994	1585406	.	G	C	61308	PASS	AC=99;AF=0.500;AN=198;BaseQRankSum=-0.173;DP=3575;Dels=0.00;ExcessHet=0.8305;FS=0.546;HaplotypeScore=0.1598;InbreedingCoeff=0.0814;MLEAC=100;MLEAF=0.505;MQ=42.46;MQ0=0;MQRankSum=-58.396;POSITIVE_TRAIN_SITE;QD=22.77;ReadPosRankSum=3.510;SOR=0.801;VQSLOD=5.94;culprit=QD	GT:AD:DP:GQ:PL	1/1:1,36:37:71:1359,71,0	1/1:0,25:25:75:1000,75,0	1/1:0,25:25:72:960,72,0	1/1:0,35:35:99:1355,105,0	1/1:1,43:44:92:1680,92,0	1/1:1,41:42:86:1587,86,0	1/1:0,34:34:99:1323,102,0	1/1:0,39:39:99:1499,114,0	1/1:0,23:23:69:920,69,0	1/1:0,25:25:75:990,75,0	0/1:20,30:50:99:1050,0,650	0/1:22,19:41:99:592,0,723	0/1:21,20:41:99:663,0,706	0/0:36,0:36:99:0,108,1440	0/0:18,1:19:25:0,25,650	0/0:33,0:33:99:0,99,1320	0/0:26,2:28:18:0,18,963	0/0:39,0:39:99:0,117,1550	0/1:18,23:41:99:797,0,597	0/0:33,1:34:59:0,59,1240	0/1:19,19:38:99:634,0,646	0/1:11,8:19:99:213,0,386	1/1:0,23:23:69:910,69,0	1/1:0,21:21:60:800,60,0	0/1:25,21:46:99:693,0,825	1/1:1,25:26:38:949,38,0	0/1:15,20:35:99:684,0,495	1/1:0,37:37:99:1469,111,0	1/1:0,42:42:99:1667,126,0	0/1:28,19:47:99:622,0,931	0/0:25,2:27:1:0,1,920	0/0:44,0:44:99:0,132,1739	0/1:27,25:52:99:770,0,930	0/0:32,2:34:22:0,22,1190	0/0:26,0:26:75:0,75,990	0/0:37,0:37:99:0,111,1470	0/0:31,0:31:93:0,93,1219	0/0:22,1:23:40:0,40,830	0/0:39,0:39:99:0,117,1529	0/1:24,15:39:99:486,0,795	0/0:26,1:27:38:0,38,960	0/1:4,8:12:99:274,0,124	0/1:12,9:21:99:297,0,417	0/0:27,0:27:81:0,81,1070	0/0:34,1:35:65:0,65,1310	0/1:33,18:51:99:543,0,1167	0/0:40,0:40:99:0,120,1600	0/0:45,2:47:58:0,58,1680	1/1:1,41:42:83:1560,83,0	0/1:13,17:30:99:553,0,433	0/0:26,0:26:78:0,78,1040	1/1:0,30:30:90:1200,90,0	1/1:0,12:12:36:480,36,0	1/1:1,27:28:44:1040,44,0	0/1:33,29:62:99:963,0,1134	0/1:18,15:33:99:490,0,621	0/1:19,21:40:99:706,0,640	0/0:30,1:31:53:0,53,1150	0/1:28,24:52:99:804,0,964	0/1:23,17:40:99:560,0,800	1/1:0,31:31:90:1179,90,0	0/1:16,21:37:99:732,0,481	1/1:0,31:31:93:1240,93,0	0/0:27,0:27:81:0,81,1080	0/1:26,24:50:99:810,0,890	0/1:23,18:41:99:600,0,760	0/1:9,8:17:99:261,0,309	1/1:0,69:69:99:2698,205,0	0/1:17,19:36:99:652,0,572	0/0:28,2:30:10:0,10,1040	0/1:26,19:45:99:614,0,894	0/1:17,14:31:99:470,0,550	1/1:0,15:15:45:600,45,0	0/1:27,21:48:99:682,0,936	0/1:15,16:31:99:547,0,493	0/1:19,16:35:99:538,0,618	0/0:33,1:34:59:0,59,1240	1/1:0,31:31:93:1229,93,0	0/1:17,17:35:99:567,0,578	0/1:25,32:57:99:1098,0,829	0/1:25,21:46:99:702,0,862	1/1:0,36:36:99:1440,108,0	0/1:34,20:54:99:614,0,1198	1/1:1,37:38:71:1382,71,0	0/1:10,13:23:99:439,0,331	1/1:2,42:44:49:1560,49,0	0/0:15,0:15:45:0,45,600	0/1:30,28:58:99:946,0,1026	0/0:43,1:44:92:0,92,1670	0/1:20,18:38:99:558,0,689	0/0:48,0:48:99:0,144,1910	0/1:46,4:50:10:10,0,1690	0/1:27,30:57:99:992,0,912	0/1:21,17:38:99:555,0,726	0/1:15,24:39:99:809,0,449
jcf7180000027994	2394818	.	A	G	33312.8	PASS	AC=40;AF=0.204;AN=196;BaseQRankSum=-0.454;DP=3427;Dels=0.00;ExcessHet=1.3565;FS=1.243;HaplotypeScore=0.3170;InbreedingCoeff=0.0585;MLEAC=40;MLEAF=0.204;MQ=43.06;MQ0=0;MQRankSum=-57.212;POSITIVE_TRAIN_SITE;QD=21.60;ReadPosRankSum=0.655;SOR=0.572;VQSLOD=6.64;culprit=QD	GT:AD:DP:GQ:PL	0/0:30,0:30:90:0,90,1190	0/0:9,0:9:27:0,27,350	0/0:15,1:16:8:0,8,560	0/0:38,0:38:99:0,111,1459	0/0:27,0:27:81:0,81,1080	0/0:43,0:43:99:0,129,1709	0/0:23,0:23:69:0,69,920	0/0:37,0:37:99:0,111,1480	0/0:29,0:29:87:0,87,1160	0/0:16,0:16:48:0,48,640	0/0:31,0:31:93:0,93,1240	0/0:28,1:29:47:0,47,1080	0/0:33,0:33:99:0,99,1320	0/0:33,0:33:99:0,99,1320	0/0:15,0:15:45:0,45,600	0/0:39,0:39:99:0,117,1560	0/0:13,0:14:39:0,39,520	0/0:30,0:30:90:0,90,1200	0/0:29,0:29:87:0,87,1160	0/0:41,2:43:49:0,49,1560	0/0:40,0:40:99:0,120,1600	0/1:4,7:11:99:247,0,127	0/0:21,0:21:63:0,63,840	0/0:13,0:13:39:0,39,520	0/0:16,1:17:11:0,11,600	0/0:16,0:16:48:0,48,640	0/1:16,21:37:99:729,0,529	0/0:27,0:27:81:0,81,1070	0/1:13,22:35:99:724,0,418	0/1:16,21:37:99:729,0,529	0/0:36,1:37:68:0,68,1350	0/0:40,0:40:99:0,111,1470	0/1:17,25:42:99:837,0,557	0/1:23,2:25:5:5,0,845	0/0:22,1:23:29:0,29,840	0/0:28,0:28:81:0,81,1080	0/0:35,1:36:65:0,65,1320	0/0:20,0:20:60:0,60,800	0/0:42,0:42:99:0,126,1659	0/1:20,2:22:14:14,0,734	0/0:25,0:25:75:0,75,1000	./.:.:.:.:.	0/1:1,4:5:25:145,0,25	0/0:6,0:6:18:0,18,240	0/0:18,0:18:54:0,54,720	0/0:43,1:44:89:0,89,1630	0/1:20,27:47:99:928,0,648	0/0:43,0:43:99:0,129,1710	0/0:46,0:46:99:0,138,1840	0/0:31,0:31:90:0,90,1200	0/0:27,1:28:44:0,44,1040	0/0:34,1:35:65:0,65,1320	0/1:13,17:30:99:593,0,382	1/1:0,43:43:99:1699,129,0	1/1:1,69:70:99:2623,165,0	0/1:20,33:53:99:1150,0,641	1/1:0,45:45:99:1760,132,0	0/0:35,0:35:99:0,105,1379	0/1:34,41:75:99:1404,0,1097	0/1:28,25:53:99:819,0,903	0/1:16,15:31:99:507,0,547	0/1:19,22:41:99:757,0,637	0/1:15,28:43:99:980,0,471	0/0:36,0:36:99:0,108,1430	1/1:1,64:65:99:2409,150,0	0/1:22,27:49:99:933,0,733	0/0:30,1:31:53:0,53,1160	0/1:32,56:88:99:1967,0,995	0/0:13,0:13:39:0,39,520	0/0:30,0:30:87:0,87,1150	1/1:2,50:52:87:1883,87,0	0/1:28,26:54:99:864,0,958	0/1:19,20:39:99:683,0,632	0/0:40,1:41:80:0,80,1510	0/0:30,1:31:53:0,53,1150	0/1:16,20:36:99:680,0,521	0/1:20,29:49:99:965,0,656	0/0:27,0:27:81:0,81,1080	0/0:31,0:31:93:0,93,1240	0/1:16,35:51:99:1247,0,487	0/1:25,26:51:99:861,0,836	0/0:36,0:36:99:0,102,1360	0/0:40,0:40:99:0,120,1600	0/1:21,30:51:99:996,0,679	0/1:26,26:52:99:846,0,887	0/0:40,1:41:83:0,83,1560	0/0:10,0:10:30:0,30,390	0/0:52,0:52:99:0,153,2020	0/0:33,0:33:93:0,93,1240	0/1:26,30:56:99:1032,0,861	0/1:19,25:44:99:857,0,628	0/0:41,0:41:99:0,123,1630	0/0:38,0:38:99:0,114,1499	0/0:23,0:23:66:0,66,880	0/0:31,0:31:93:0,93,1240
jcf7180000027994	2465755	.	C	G	5429.37	PASS	AC=17;AF=0.086;AN=198;BaseQRankSum=-0.168;DP=2092;Dels=0.00;ExcessHet=6.2690;FS=0.000;HaplotypeScore=0.1895;InbreedingCoeff=-0.0955;MLEAC=17;MLEAF=0.086;MQ=43.69;MQ0=0;MQRankSum=-42.166;QD=13.41;ReadPosRankSum=-0.614;SOR=0.748;VQSLOD=4.78;culprit=FS	GT:AD:DP:GQ:PL	0/0:29,1:30:50:0,50,1110	0/0:24,0:24:72:0,72,939	0/0:16,0:16:48:0,48,630	0/0:25,0:25:75:0,75,979	0/0:19,0:19:57:0,57,750	0/0:29,0:29:87:0,87,1150	0/0:13,0:13:39:0,39,520	0/0:32,0:32:93:0,93,1230	0/0:23,0:23:69:0,69,920	0/0:29,0:29:87:0,87,1160	0/1:18,14:32:99:464,0,613	0/1:12,11:23:99:371,0,411	0/1:20,11:31:99:347,0,696	0/0:26,0:26:78:0,78,1030	0/0:18,0:18:54:0,54,720	0/1:14,16:30:99:550,0,470	0/0:15,0:15:45:0,45,600	0/0:37,0:37:99:0,111,1480	0/0:26,0:26:78:0,78,1030	0/0:23,0:23:69:0,69,920	0/1:15,9:24:99:288,0,528	0/0:18,0:18:54:0,54,710	0/1:12,4:16:99:118,0,358	0/1:6,4:10:99:117,0,200	0/0:16,0:16:48:0,48,640	0/1:6,6:12:99:204,0,204	0/0:26,0:26:78:0,78,1030	0/1:10,7:17:99:232,0,302	0/1:19,8:27:99:228,0,668	0/0:15,0:15:42:0,42,560	0/0:12,0:12:36:0,36,480	0/0:32,0:32:96:0,96,1280	0/0:21,0:21:63:0,63,840	0/1:12,5:17:99:149,0,429	0/0:22,0:22:66:0,66,880	0/0:11,0:11:33:0,33,430	0/0:29,0:29:87:0,87,1150	0/0:28,0:28:84:0,84,1110	0/0:20,0:20:60:0,60,800	0/0:16,1:17:11:0,11,590	0/0:15,0:15:45:0,45,600	0/0:2,0:2:6:0,6,80	0/0:14,0:14:42:0,42,550	0/0:11,0:11:27:0,27,360	0/0:19,0:19:57:0,57,750	0/0:18,0:18:54:0,54,710	0/0:18,0:19:54:0,54,720	0/0:15,0:15:42:0,42,560	0/0:22,0:22:66:0,66,880	0/1:12,16:28:99:545,0,385	0/0:20,0:20:60:0,60,790	0/0:29,0:29:84:0,84,1110	0/1:15,10:25:99:314,0,525	0/0:12,0:12:36:0,36,480	0/0:16,0:16:48:0,48,640	0/0:26,0:26:78:0,78,1040	0/0:24,0:24:72:0,72,960	0/0:21,0:21:63:0,63,840	0/1:16,15:31:99:459,0,539	0/0:24,0:24:72:0,72,950	0/0:17,0:17:51:0,51,680	0/0:30,0:30:81:0,81,1059	0/0:21,0:21:63:0,63,830	0/0:22,0:22:63:0,63,840	0/0:24,0:24:72:0,72,960	0/0:15,0:15:45:0,45,600	0/0:5,0:5:15:0,15,200	0/1:32,26:58:99:805,0,1109	0/0:15,0:15:45:0,45,590	0/0:15,0:15:45:0,45,600	0/0:22,0:22:66:0,66,880	0/0:24,0:24:69:0,69,899	0/0:18,0:18:54:0,54,720	0/0:21,0:21:63:0,63,840	0/0:18,0:18:54:0,54,720	0/0:21,0:22:63:0,63,809	0/0:21,1:22:26:0,26,800	0/0:28,0:28:84:0,84,1110	0/0:19,0:19:57:0,57,760	0/0:26,0:26:78:0,78,1019	0/0:22,0:22:66:0,66,870	0/0:16,0:16:48:0,48,619	0/0:20,0:20:54:0,54,699	0/0:19,0:19:57:0,57,739	0/1:8,1:9:13:13,0,293	0/0:19,0:19:57:0,57,750	0/0:15,0:15:45:0,45,590	0/0:30,0:30:90:0,90,1159	0/0:23,0:23:69:0,69,920	0/0:29,0:29:87:0,87,1160	0/0:14,0:14:42:0,42,560	0/0:24,1:25:35:0,35,920	0/0:22,0:22:66:0,66,870	0/0:14,0:14:42:0,42,539	0/0:15,0:15:45:0,45,600
jcf7180000027994	2798946	.	C	A	727.28	PASS	AC=6;AF=0.030;AN=198;BaseQRankSum=-0.061;DP=3224;Dels=0.00;ExcessHet=0.1686;FS=0.000;HaplotypeScore=0.1896;InbreedingCoeff=0.2940;MLEAC=5;MLEAF=0.025;MQ=43.92;MQ0=0;MQRankSum=-32.677;QD=7.91;ReadPosRankSum=0.396;SOR=1.506;VQSLOD=3.51;culprit=FS	GT:AD:DP:GQ:PL	0/0:34,0:34:99:0,102,1360	0/0:24,0:24:72:0,72,960	0/0:17,0:17:51:0,51,649	0/0:39,0:39:99:0,117,1560	0/0:27,0:27:81:0,81,1070	0/0:57,0:57:99:0,166,2180	0/0:26,0:26:78:0,78,1040	0/0:39,0:39:99:0,114,1510	0/0:28,0:28:81:0,81,1080	0/0:21,0:21:63:0,63,809	0/0:37,0:37:99:0,108,1419	0/0:33,0:33:99:0,99,1310	0/0:39,0:39:99:0,117,1519	0/0:29,0:29:87:0,87,1160	0/0:14,0:14:42:0,42,560	0/0:21,0:21:63:0,63,840	0/0:20,0:20:60:0,60,800	0/0:30,0:30:90:0,90,1200	0/0:22,0:22:66:0,66,880	0/0:45,0:45:99:0,135,1800	0/0:40,0:40:99:0,117,1560	0/0:20,0:20:60:0,60,800	0/0:32,0:32:96:0,96,1259	0/0:18,0:18:54:0,54,720	0/0:22,0:22:66:0,66,870	0/0:38,0:38:99:0,111,1480	0/0:40,0:40:99:0,117,1560	0/0:36,1:37:71:0,71,1400	0/0:28,0:28:84:0,84,1110	0/0:40,0:40:99:0,120,1590	0/1:30,3:33:24:24,0,1064	0/0:41,1:42:86:0,86,1579	0/1:22,8:30:99:219,0,779	0/0:23,1:24:32:0,32,870	0/0:26,0:26:78:0,78,1030	0/0:31,0:31:93:0,93,1230	0/0:42,0:42:99:0,126,1680	0/0:12,0:12:36:0,36,480	0/0:36,0:36:99:0,108,1430	0/0:27,0:27:81:0,81,1059	0/0:29,0:29:87:0,87,1139	0/0:5,0:5:15:0,15,200	1/1:0,4:4:12:160,12,0	0/1:2,1:3:31:31,0,71	0/0:17,0:17:51:0,51,680	0/0:47,0:47:99:0,141,1880	0/0:51,0:51:99:0,153,2020	0/0:50,0:50:99:0,150,2000	0/0:39,0:39:99:0,117,1550	0/0:25,0:25:75:0,75,1000	0/0:30,0:30:90:0,90,1190	0/0:30,0:30:90:0,90,1190	0/0:28,0:28:84:0,84,1110	0/0:32,0:32:96:0,96,1270	0/0:55,0:55:99:0,166,2190	0/0:37,0:37:99:0,111,1480	0/0:32,0:32:93:0,93,1230	0/0:22,0:22:66:0,66,880	0/0:48,0:48:99:0,144,1920	0/0:30,0:30:90:0,90,1200	0/1:13,12:25:99:405,0,445	0/0:26,0:26:78:0,78,1040	0/0:22,0:22:63:0,63,840	0/0:29,0:30:84:0,84,1120	0/0:29,0:29:87:0,87,1150	0/0:36,0:36:99:0,105,1390	0/0:12,0:12:36:0,36,480	0/0:75,0:75:99:0,223,2950	0/0:33,0:33:99:0,99,1320	0/0:40,0:40:99:0,120,1600	0/0:33,0:33:96:0,96,1270	0/0:24,0:24:72:0,72,960	0/0:25,0:25:72:0,72,950	0/0:41,0:41:99:0,120,1600	0/0:25,0:25:72:0,72,950	0/0:41,0:41:99:0,123,1630	0/0:33,0:33:96:0,96,1270	0/0:37,0:37:99:0,111,1480	0/0:37,0:37:99:0,108,1430	0/0:42,0:42:99:0,120,1590	0/0:47,0:47:99:0,135,1790	0/0:32,0:32:93:0,93,1240	0/0:51,0:51:99:0,154,2040	0/0:43,0:43:99:0,126,1670	0/0:38,0:38:99:0,111,1470	0/0:31,0:31:90:0,90,1179	0/0:22,0:22:66:0,66,880	0/0:57,0:57:99:0,172,2270	0/0:44,0:44:99:0,132,1739	0/0:40,0:40:99:0,120,1569	0/0:38,0:38:99:0,114,1520	0/0:48,0:48:99:0,144,1910	0/0:49,0:49:99:0,147,1960	0/0:29,0:29:87:0,87,1160	0/0:22,0:22:66:0,66,880
jcf7180000027994	2956833	.	G	A	1232.88	PASS	AC=2;AF=0.010;AN=198;BaseQRankSum=1.701;DP=2052;Dels=0.00;ExcessHet=3.0324;FS=0.000;HaplotypeScore=0.0998;InbreedingCoeff=-0.0120;MLEAC=2;MLEAF=0.010;MQ=43.85;MQ0=0;MQRankSum=-30.919;QD=17.12;ReadPosRankSum=-3.063;SOR=0.599;VQSLOD=4.42;culprit=FS	GT:AD:DP:GQ:PL	0/1:16,14:30:99:455,0,539	0/0:25,0:25:75:0,75,1000	0/0:22,0:22:63:0,63,840	0/1:18,24:42:99:837,0,546	0/0:27,0:27:78:0,78,1008	0/0:37,0:37:99:0,111,1470	0/0:33,0:33:96:0,96,1280	0/0:29,0:29:87:0,87,1139	0/0:16,0:16:48:0,48,630	0/0:15,0:15:45:0,45,600	0/0:27,0:27:81:0,81,1059	0/0:29,0:29:87:0,87,1150	0/0:43,0:43:99:0,126,1639	0/0:41,0:41:99:0,117,1550	0/0:10,0:10:30:0,30,390	0/0:14,0:14:42:0,42,560	0/0:13,0:13:39:0,39,520	0/0:24,0:24:72:0,72,960	0/0:22,0:22:63:0,63,819	0/0:38,0:38:99:0,111,1459	0/0:33,0:33:93:0,93,1240	0/0:11,0:11:33:0,33,440	0/0:5,0:5:15:0,15,200	0/0:8,0:8:21:0,21,280	0/0:16,0:16:48:0,48,619	0/0:8,0:8:24:0,24,299	0/0:9,0:9:27:0,27,360	0/0:14,0:14:42:0,42,560	0/0:15,0:15:45:0,45,600	0/0:10,0:10:27:0,27,360	0/0:16,0:16:45:0,45,590	0/0:29,0:29:87:0,87,1129	0/0:16,0:16:48:0,48,640	0/0:26,0:26:78:0,78,1019	0/0:23,0:23:63:0,63,840	0/0:32,0:32:93:0,93,1209	0/0:32,0:32:93:0,93,1230	0/0:22,0:22:63:0,63,840	0/0:26,0:26:78:0,78,1040	0/0:21,0:21:63:0,63,809	0/0:16,0:16:48:0,48,640	0/0:2,0:2:6:0,6,80	0/0:5,0:5:15:0,15,200	0/0:9,0:9:27:0,27,360	0/0:21,0:21:60:0,60,769	0/0:16,0:16:42:0,42,560	0/0:13,0:13:36:0,36,459	0/0:31,0:31:93:0,93,1219	0/0:22,0:22:63:0,63,819	0/0:10,0:10:30:0,30,390	0/0:19,0:19:57:0,57,760	0/0:19,0:19:57:0,57,750	0/0:9,0:9:27:0,27,360	0/0:6,0:6:18:0,18,240	0/0:29,0:29:84:0,84,1110	0/0:27,0:27:81:0,81,1080	0/0:30,0:30:90:0,90,1200	0/0:32,0:32:96:0,96,1280	0/0:28,0:28:78:0,78,1009	0/0:31,0:31:90:0,90,1190	0/0:17,0:17:45:0,45,590	0/0:17,0:17:51:0,51,670	0/0:19,0:19:57:0,57,739	0/0:23,0:23:66:0,66,879	0/0:19,0:19:57:0,57,760	0/0:17,0:17:51:0,51,680	0/0:17,0:17:51:0,51,680	0/0:50,0:50:99:0,144,1857	0/0:15,0:15:42:0,42,560	0/0:12,0:12:36:0,36,480	0/0:21,0:21:63:0,63,830	0/0:13,0:13:39:0,39,510	0/0:15,0:15:45:0,45,600	0/0:22,0:22:66:0,66,870	0/0:16,0:16:45:0,45,600	0/0:18,0:18:48:0,48,619	0/0:17,1:18:14:0,14,640	0/0:19,0:19:57:0,57,750	0/0:15,0:15:45:0,45,590	0/0:25,1:26:38:0,38,939	0/0:25,0:25:75:0,75,979	0/0:21,0:21:63:0,63,830	0/0:18,0:18:51:0,51,680	0/0:22,0:22:66:0,66,880	0/0:16,0:16:48:0,48,630	0/0:17,0:17:48:0,48,619	0/0:14,0:14:39:0,39,520	0/0:24,0:24:72:0,72,960	0/0:25,0:25:75:0,75,969	0/0:20,0:20:57:0,57,760	0/0:26,0:26:78:0,78,1019	0/0:21,0:21:63:0,63,830	0/0:16,0:16:48:0,48,640	0/0:22,0:22:66:0,66,839	0/0:14,0:14:39:0,39,520
jcf7180000027994	2959741	.	A	T	1414.83	PASS	AC=2;AF=0.010;AN=198;BaseQRankSum=-0.035;DP=3362;Dels=0.00;ExcessHet=3.0324;FS=0.000;HaplotypeScore=0.1287;InbreedingCoeff=-0.0103;MLEAC=2;MLEAF=0.010;MQ=43.91;MQ0=0;MQRankSum=-40.819;QD=17.25;ReadPosRankSum=-0.281;SOR=0.577;VQSLOD=4.27;culprit=FS	GT:AD:DP:GQ:PL	0/0:36,0:36:99:0,105,1400	0/1:18,28:46:99:982,0,571	0/1:21,15:36:99:492,0,732	0/0:49,0:49:99:0,147,1950	0/0:34,0:34:99:0,102,1350	0/0:49,0:49:99:0,144,1900	0/0:33,0:33:99:0,99,1310	0/0:30,0:30:90:0,90,1200	0/0:27,0:27:81:0,81,1080	0/0:24,0:24:72:0,72,960	0/0:43,0:43:99:0,126,1680	0/0:32,0:32:96:0,96,1270	0/0:49,0:49:99:0,147,1929	0/0:50,0:50:99:0,150,2000	0/0:35,0:35:99:0,105,1379	0/0:45,0:45:99:0,135,1800	0/0:17,0:17:51:0,51,670	0/0:48,0:48:99:0,144,1907	0/0:43,0:43:99:0,129,1720	0/0:46,0:46:99:0,138,1840	0/0:39,0:39:99:0,111,1480	0/0:18,0:18:54:0,54,720	0/0:19,0:19:57:0,57,750	0/0:14,0:14:39:0,39,520	0/0:27,0:27:81:0,81,1080	0/0:19,0:19:57:0,57,760	0/0:31,0:31:93:0,93,1240	0/0:27,0:27:81:0,81,1080	0/0:21,0:21:63:0,63,840	0/0:21,0:21:63:0,63,840	0/0:28,0:28:84:0,84,1120	0/0:30,0:30:84:0,84,1120	0/0:40,0:40:99:0,117,1560	0/0:40,0:40:99:0,120,1600	0/0:36,0:36:99:0,108,1440	0/0:30,0:30:90:0,90,1190	0/0:38,0:38:99:0,114,1510	0/0:61,0:61:99:0,184,2420	0/0:40,0:40:99:0,120,1579	0/0:36,0:36:99:0,102,1350	0/0:36,0:36:99:0,108,1430	0/0:6,0:6:18:0,18,240	0/0:24,0:24:72:0,72,960	0/0:47,0:47:99:0,141,1880	0/0:53,0:53:99:0,160,2110	0/0:39,0:39:99:0,117,1560	0/0:37,0:37:99:0,111,1470	0/0:41,0:41:99:0,123,1630	0/0:43,0:43:99:0,129,1720	0/0:30,0:30:90:0,90,1200	0/0:34,0:34:99:0,102,1339	0/0:40,0:40:99:0,117,1560	0/0:35,0:35:99:0,105,1400	0/0:29,0:29:87:0,87,1160	0/0:50,0:50:99:0,150,1990	0/0:42,0:42:99:0,126,1680	0/0:40,0:40:99:0,117,1537	0/0:31,0:31:93:0,93,1240	0/0:51,0:51:99:0,153,2030	0/0:41,0:41:99:0,120,1600	0/0:22,0:22:66:0,66,870	0/0:36,0:36:99:0,108,1440	0/0:29,0:29:84:0,84,1110	0/0:26,0:26:78:0,78,1040	0/0:33,0:33:99:0,99,1320	0/0:27,0:27:81:0,81,1080	0/0:33,0:33:99:0,99,1320	0/0:65,0:65:99:0,196,2548	0/0:21,0:21:63:0,63,830	0/0:30,0:30:87:0,87,1160	0/0:40,0:40:99:0,120,1600	0/0:29,0:29:87:0,87,1160	0/0:24,0:24:72:0,72,960	0/0:30,0:30:90:0,90,1190	0/0:30,0:30:90:0,90,1190	0/0:28,0:28:84:0,84,1110	0/0:34,0:34:99:0,102,1360	0/0:31,0:31:93:0,93,1240	0/0:38,0:38:99:0,114,1520	0/0:44,0:44:99:0,132,1760	0/0:26,1:27:78:0,78,1040	0/0:22,0:22:66:0,66,880	0/0:36,0:36:99:0,105,1400	0/0:30,0:30:90:0,90,1200	0/0:10,0:10:30:0,30,390	0/0:39,0:39:99:0,117,1537	0/0:32,0:32:96:0,96,1280	0/0:25,0:25:75:0,75,1000	0/0:28,0:28:84:0,84,1110	0/0:36,0:36:99:0,105,1400	0/0:36,0:36:99:0,108,1430	0/0:31,0:31:87:0,87,1150	0/0:32,0:32:96:0,96,1270	0/0:31,0:31:93:0,93,1219	0/0:28,0:28:84:0,84,1120
jcf7180000027995	38735	.	G	A	35716.2	PASS	AC=106;AF=0.535;AN=198;BaseQRankSum=-1.430;DP=2399;Dels=0.00;ExcessHet=2.0955;FS=0.554;HaplotypeScore=0.2685;InbreedingCoeff=0.0278;MLEAC=106;MLEAF=0.535;MQ=42.64;MQ0=0;MQRankSum=-47.312;POSITIVE_TRAIN_SITE;QD=21.73;ReadPosRankSum=1.468;SOR=0.614;VQSLOD=6.06;culprit=QD	GT:AD:DP:GQ:PL	0/1:12,1:13:1:1,0,441	0/1:16,18:34:99:618,0,527	1/1:1,17:18:11:600,11,0	0/0:29,0:29:84:0,84,1099	0/1:17,9:26:99:258,0,581	1/1:2,28:30:47:1070,47,0	1/1:0,30:30:90:1189,90,0	0/1:20,13:33:99:410,0,701	0/1:17,5:22:99:137,0,577	0/1:10,7:17:99:195,0,315	0/1:17,8:25:99:245,0,594	0/1:13,10:23:99:297,0,417	0/0:46,2:48:55:0,55,1619	1/1:0,32:32:90:1169,90,0	0/0:18,1:19:17:0,17,680	0/0:46,0:46:99:0,138,1827	0/0:17,0:17:51:0,51,680	1/1:0,16:16:45:590,45,0	0/1:18,11:29:99:305,0,625	0/1:20,22:42:99:743,0,616	1/1:0,19:19:57:760,57,0	0/1:11,4:15:99:115,0,385	0/1:9,5:14:99:148,0,308	1/1:0,9:9:27:359,27,0	1/1:0,4:4:12:160,12,0	0/0:18,0:18:51:0,51,656	0/1:13,12:25:99:368,0,448	1/1:0,24:24:72:939,72,0	0/1:10,5:15:99:155,0,355	0/1:25,19:44:99:634,0,794	0/1:11,6:17:99:189,0,389	0/1:12,8:20:99:263,0,372	0/1:9,9:18:99:306,0,306	0/0:29,2:31:13:0,13,1070	1/1:2,29:31:13:1039,13,0	1/1:2,36:38:31:1286,31,0	1/1:2,31:33:19:1139,19,0	0/1:16,19:35:99:618,0,538	0/0:38,1:39:74:0,74,1430	0/1:13,5:18:99:146,0,466	0/1:7,13:20:99:460,0,220	1/1:0,5:5:15:190,15,0	0/1:5,1:6:22:22,0,182	0/1:10,3:13:81:81,0,351	0/1:15,14:29:99:415,0,516	0/1:16,3:19:63:63,0,573	0/1:8,11:19:99:336,0,266	1/1:0,18:18:54:710,54,0	1/1:0,14:14:36:480,36,0	0/1:22,8:30:99:199,0,708	0/0:35,1:36:68:0,68,1349	1/1:0,28:28:81:1059,81,0	0/1:9,14:23:99:470,0,280	0/1:11,9:20:99:229,0,339	1/1:1,18:19:14:627,14,0	0/0:44,0:44:99:0,132,1739	0/0:26,0:26:72:0,72,960	0/0:27,0:27:78:0,78,1030	0/0:42,1:43:89:0,89,1630	0/0:56,0:56:99:0,163,2129	0/0:35,1:36:62:0,62,1249	0/0:30,1:31:53:0,53,1150	0/0:38,0:38:99:0,105,1390	0/0:41,1:42:86:0,86,1568	0/0:41,0:41:99:0,120,1566	0/0:20,0:21:60:0,60,800	0/1:20,18:38:99:595,0,675	1/1:0,35:35:99:1390,105,0	1/1:0,5:5:15:200,15,0	0/1:12,10:22:99:333,0,403	1/1:0,10:10:30:379,30,0	1/1:1,32:33:56:1169,56,0	0/1:22,10:32:99:307,0,747	0/1:12,10:22:99:297,0,406	0/1:12,14:26:99:434,0,405	0/1:10,8:18:99:255,0,336	1/1:0,14:14:42:559,42,0	0/1:5,8:13:99:281,0,161	0/1:7,3:10:53:53,0,253	0/1:2,13:15:24:464,0,24	1/1:1,21:22:26:769,26,0	1/1:0,13:13:36:449,36,0	1/1:0,16:16:48:630,48,0	0/1:7,6:13:99:164,0,244	0/0:23,1:24:32:0,32,870	1/1:0,21:21:60:790,60,0	1/1:0,6:6:18:240,18,0	0/1:15,19:34:99:587,0,467	0/1:22,20:42:99:677,0,696	0/1:14,12:26:99:354,0,485	1/1:0,19:19:51:659,51,0	0/1:11,8:19:99:266,0,336	0/1:8,5:13:99:161,0,281	0/1:8,7:15:99:214,0,244	1/1:0,20:20:60:787,60,0
jcf7180000027995	124184	.	G	T	204.35	PASS	AC=2;AF=0.010;AN=192;BaseQRankSum=0.455;DP=968;Dels=0.00;ExcessHet=3.0331;FS=0.000;HaplotypeScore=0.0718;InbreedingCoeff=-0.0194;MLEAC=2;MLEAF=0.010;MQ=43.93;MQ0=0;MQRankSum=-19.592;QD=10.76;ReadPosRankSum=-0.121;SOR=0.545;VQSLOD=4.30;culprit=FS	GT:AD:DP:GQ:PL	0/0:11,0:11:33:0,33,430	0/0:8,0:8:24:0,24,320	0/0:1,0:1:3:0,3,40	0/0:15,0:15:45:0,45,600	0/0:13,0:13:39:0,39,510	0/0:21,0:21:63:0,63,830	0/0:6,0:6:18:0,18,240	0/0:9,0:9:27:0,27,350	0/0:12,0:12:36:0,36,480	0/0:4,0:4:12:0,12,160	0/0:14,0:14:42:0,42,560	0/1:8,6:14:99:198,0,278	0/0:17,0:18:51:0,51,680	0/0:12,0:12:33:0,33,440	0/0:8,0:8:24:0,24,320	0/0:13,0:13:39:0,39,520	0/0:7,0:7:21:0,21,280	0/0:7,0:7:21:0,21,280	0/0:11,0:11:33:0,33,440	0/0:9,0:9:27:0,27,360	0/0:16,0:16:48:0,48,640	0/0:6,0:6:18:0,18,240	0/0:9,0:9:27:0,27,360	0/0:2,0:2:6:0,6,80	0/0:10,0:10:30:0,30,400	0/0:9,0:9:27:0,27,360	0/0:3,0:3:9:0,9,120	0/0:12,0:12:36:0,36,480	0/0:6,0:6:18:0,18,240	0/0:9,0:9:27:0,27,360	0/0:14,0:14:39:0,39,520	0/0:23,0:23:69:0,69,920	0/0:12,0:12:36:0,36,480	0/0:8,0:8:24:0,24,320	0/0:7,0:7:21:0,21,280	0/0:12,0:12:36:0,36,459	0/0:13,0:13:39:0,39,520	0/0:6,0:6:18:0,18,240	0/0:19,0:19:57:0,57,750	0/0:17,0:17:48:0,48,640	0/1:3,2:5:65:65,0,105	./.:.:.:.:.	0/0:2,0:2:6:0,6,80	./.:.:.:.:.	0/0:4,0:4:12:0,12,160	0/0:12,0:12:36:0,36,480	0/0:5,0:5:15:0,15,190	0/0:9,0:9:27:0,27,360	0/0:15,0:15:45:0,45,600	0/0:8,0:8:24:0,24,320	0/0:14,0:14:42:0,42,550	0/0:10,0:10:30:0,30,400	0/0:5,0:5:15:0,15,200	./.:.:.:.:.	0/0:13,0:13:39:0,39,520	0/0:8,0:8:24:0,24,320	0/0:9,0:9:24:0,24,320	0/0:5,0:5:15:0,15,200	0/0:12,0:12:36:0,36,480	0/0:5,0:5:15:0,15,200	0/0:5,0:5:15:0,15,200	0/0:7,0:7:21:0,21,280	0/0:6,0:6:18:0,18,240	0/0:8,0:8:24:0,24,320	0/0:10,0:10:30:0,30,400	0/0:8,0:8:24:0,24,320	0/0:4,0:4:12:0,12,160	0/0:31,0:31:93:0,93,1240	0/0:6,0:6:18:0,18,230	0/0:12,0:12:33:0,33,440	0/0:13,0:13:39:0,39,520	0/0:4,0:4:12:0,12,160	0/0:7,0:7:21:0,21,280	0/0:8,0:8:24:0,24,320	0/0:3,0:3:9:0,9,120	0/0:5,0:5:15:0,15,200	0/0:11,0:11:33:0,33,440	0/0:13,0:13:39:0,39,510	0/0:6,0:6:18:0,18,230	0/0:16,0:16:48:0,48,640	0/0:15,0:15:45:0,45,600	0/0:11,0:11:33:0,33,440	0/0:21,0:21:63:0,63,840	0/0:9,0:9:27:0,27,339	0/0:9,0:9:27:0,27,360	0/0:7,0:7:21:0,21,280	0/0:6,0:6:18:0,18,240	0/0:9,0:9:27:0,27,360	0/0:16,0:16:45:0,45,600	0/0:10,0:10:30:0,30,400	0/0:11,0:11:30:0,30,400	0/0:17,0:17:48:0,48,640	0/0:19,0:19:57:0,57,750	0/0:11,0:11:33:0,33,440	0/0:11,0:11:33:0,33,440
jcf7180000027995	146888	.	C	T	834.96	PASS	AC=3;AF=0.015;AN=194;BaseQRankSum=-1.553;DP=1792;Dels=0.00;ExcessHet=3.0783;FS=0.000;HaplotypeScore=0.1614;InbreedingCoeff=-0.0163;MLEAC=3;MLEAF=0.015;MQ=43.86;MQ0=0;MQRankSum=-24.502;QD=17.77;ReadPosRankSum=-0.172;SOR=0.794;VQSLOD=3.89;culprit=FS	GT:AD:DP:GQ:PL	0/0:26,0:26:78:0,78,1019	0/0:8,0:8:24:0,24,320	0/0:7,0:7:21:0,21,270	0/0:25,0:25:72:0,72,950	0/0:17,0:17:51:0,51,680	0/0:29,0:29:87:0,87,1150	0/0:18,0:18:48:0,48,630	0/0:30,0:30:90:0,90,1200	0/0:22,0:22:63:0,63,840	0/0:22,0:22:66:0,66,880	0/0:24,0:24:72:0,72,950	0/0:18,0:18:54:0,54,720	0/0:23,0:23:63:0,63,840	0/0:21,0:21:63:0,63,840	0/0:7,0:7:21:0,21,270	0/0:16,0:16:48:0,48,630	0/0:13,0:13:39:0,39,510	0/0:20,0:20:60:0,60,800	0/0:21,0:21:60:0,60,779	0/0:20,0:20:60:0,60,800	0/0:20,0:20:60:0,60,779	0/0:16,0:16:45:0,45,600	0/0:16,0:16:45:0,45,600	0/0:8,0:8:24:0,24,320	0/0:12,0:12:36:0,36,470	0/0:25,0:25:75:0,75,1000	0/0:24,0:24:72:0,72,950	0/0:19,0:19:54:0,54,720	0/0:25,0:25:75:0,75,990	0/0:12,0:12:36:0,36,480	0/0:13,0:13:39:0,39,520	0/0:30,0:30:87:0,87,1150	0/0:25,0:25:72:0,72,960	0/0:14,0:14:42:0,42,560	0/0:14,0:14:42:0,42,560	0/0:18,0:18:54:0,54,710	0/0:22,0:22:63:0,63,840	0/0:15,0:15:45:0,45,590	0/0:20,0:20:57:0,57,760	0/0:14,0:14:39:0,39,520	0/0:7,0:7:18:0,18,240	./.:.:.:.:.	0/0:5,0:5:15:0,15,200	./.:.:.:.:.	0/0:10,0:10:30:0,30,400	0/0:25,0:25:69:0,69,910	0/0:18,0:18:54:0,54,720	0/0:15,0:15:45:0,45,600	0/0:11,0:11:33:0,33,440	0/0:24,0:24:66:0,66,880	0/0:21,0:21:60:0,60,778	0/0:23,0:23:63:0,63,840	0/0:25,0:25:75:0,75,990	0/0:7,0:7:18:0,18,230	0/0:22,0:22:63:0,63,830	0/0:22,0:22:63:0,63,830	0/0:28,0:28:84:0,84,1120	0/0:11,0:11:33:0,33,440	0/0:22,0:22:66:0,66,870	0/0:12,0:12:36:0,36,480	0/0:11,0:11:33:0,33,440	0/0:24,0:24:66:0,66,870	0/0:11,0:11:33:0,33,440	0/0:19,0:19:57:0,57,750	0/0:30,0:30:90:0,90,1190	0/0:20,0:20:60:0,60,800	0/0:8,0:8:24:0,24,320	0/0:44,0:44:99:0,132,1750	0/0:10,0:10:30:0,30,400	0/0:12,0:13:36:0,36,480	0/0:18,0:18:54:0,54,720	0/1:8,7:15:99:225,0,275	0/0:14,0:14:39:0,39,510	0/0:15,0:15:45:0,45,600	0/0:15,0:15:42:0,42,560	0/0:26,0:26:78:0,78,1040	0/0:17,0:17:48:0,48,640	0/0:27,0:27:78:0,78,1030	0/0:19,0:19:57:0,57,760	0/0:30,0:30:90:0,90,1159	0/1:8,9:17:99:299,0,269	0/1:4,11:15:99:385,0,115	0/0:24,0:24:72:0,72,949	0/0:25,0:25:75:0,75,1000	0/0:20,0:20:54:0,54,720	0/0:18,0:18:51:0,51,680	0/0:10,0:10:30:0,30,400	0/0:25,0:25:75:0,75,1000	0/0:17,0:17:48:0,48,640	0/0:24,0:24:69:0,69,920	0/0:18,0:18:51:0,51,670	0/0:17,0:17:51:0,51,680	0/0:27,0:27:81:0,81,1070	0/0:15,0:15:45:0,45,600	0/0:20,0:20:60:0,60,790
jcf7180000027995	184434	.	G	A	3793.38	PASS	AC=28;AF=0.151;AN=186;BaseQRankSum=-1.838;DP=523;Dels=0.00;ExcessHet=0.0747;FS=0.807;HaplotypeScore=0.2568;InbreedingCoeff=0.0741;MLEAC=29;MLEAF=0.156;MQ=43.14;MQ0=0;MQRankSum=-20.013;QD=24.01;ReadPosRankSum=0.000;SOR=0.562;VQSLOD=2.73;culprit=QD	GT:AD:DP:GQ:PL	0/0:8,0:8:24:0,24,320	./.:.:.:.:.	./.:.:.:.:.	0/0:6,0:6:15:0,15,200	0/0:5,0:5:15:0,15,200	0/0:10,0:10:27:0,27,350	0/0:3,0:3:3:0,3,40	0/0:13,0:13:39:0,39,520	0/0:5,0:5:15:0,15,200	0/0:1,0:1:3:0,3,40	0/0:22,0:22:60:0,60,779	0/0:3,0:3:6:0,6,80	0/0:7,0:7:21:0,21,280	0/0:8,0:8:24:0,24,320	0/0:1,0:1:3:0,3,40	0/0:2,0:2:6:0,6,80	0/0:2,0:2:3:0,3,40	0/1:3,9:12:50:290,0,50	0/0:5,0:5:15:0,15,200	0/0:2,0:2:6:0,6,80	0/0:4,0:4:12:0,12,160	0/1:2,3:5:58:68,0,58	1/1:0,1:1:3:40,3,0	./.:.:.:.:.	1/1:0,2:2:6:80,6,0	0/1:3,4:7:89:139,0,89	0/0:4,0:4:12:0,12,160	0/0:1,0:1:3:0,3,40	0/1:1,4:5:28:98,0,28	0/1:1,2:3:31:71,0,31	0/0:3,0:3:9:0,9,120	0/0:12,0:12:36:0,36,470	0/0:6,0:6:18:0,18,240	0/0:4,0:4:9:0,9,120	0/1:3,6:9:99:129,0,99	0/0:3,0:3:9:0,9,120	0/0:2,0:2:6:0,6,70	0/0:2,0:2:6:0,6,80	./.:.:.:.:.	0/0:5,0:5:12:0,12,160	0/0:1,0:1:3:0,3,40	0/1:1,1:2:34:34,0,34	0/0:1,0:1:3:0,3,40	0/0:3,0:3:9:0,9,120	0/0:3,0:3:9:0,9,120	0/0:19,0:19:51:0,51,670	0/0:7,0:7:21:0,21,270	0/0:5,0:5:15:0,15,179	0/0:1,0:1:3:0,3,40	0/0:3,0:3:9:0,9,120	0/0:7,0:7:18:0,18,240	0/0:3,0:3:9:0,9,110	0/0:2,0:2:6:0,6,80	0/0:4,0:4:12:0,12,160	0/0:6,0:6:18:0,18,240	0/0:6,0:6:18:0,18,230	0/0:11,0:11:33:0,33,430	1/1:1,4:5:12:160,12,0	0/1:2,8:10:56:216,0,56	0/1:2,4:6:62:132,0,62	0/0:2,0:2:6:0,6,80	0/1:2,5:7:62:142,0,62	0/0:1,0:1:3:0,3,40	0/0:4,0:4:12:0,12,160	0/0:1,0:1:3:0,3,40	0/0:2,0:2:6:0,6,80	./.:.:.:.:.	0/1:5,20:25:99:717,0,114	0/0:5,0:5:15:0,15,200	0/0:3,0:3:6:0,6,70	0/1:5,1:6:22:22,0,182	0/0:3,0:3:9:0,9,120	0/0:5,0:5:15:0,15,200	0/0:6,0:6:18:0,18,240	0/0:2,0:2:3:0,3,40	0/0:4,0:4:12:0,12,160	0/1:1,6:7:19:219,0,19	0/0:7,0:7:18:0,18,240	0/0:2,0:2:6:0,6,80	1/1:0,19:19:48:609,48,0	0/1:1,1:2:34:34,0,34	0/0:5,0:5:15:0,15,200	1/1:0,7:7:21:280,21,0	0/0:9,0:9:27:0,27,350	0/0:5,0:5:15:0,15,200	0/0:8,0:8:21:0,21,259	0/0:6,0:6:15:0,15,200	0/1:3,5:8:99:126,0,99	0/0:4,0:4:12:0,12,160	0/1:3,1:4:28:28,0,108	0/1:4,5:9:99:173,0,133	./.:.:.:.:.	0/0:5,0:5:15:0,15,200	0/0:9,0:9:27:0,27,350	0/1:2,10:12:53:253,0,53
jcf7180000027995	425353	.	G	A	44808.7	PASS	AC=75;AF=0.379;AN=198;BaseQRankSum=-0.373;DP=2837;Dels=0.00;ExcessHet=0.6174;FS=0.000;HaplotypeScore=0.1669;InbreedingCoeff=0.1003;MLEAC=76;MLEAF=0.384;MQ=42.57;MQ0=0;MQRankSum=-52.023;POSITIVE_TRAIN_SITE;QD=24.31;ReadPosRankSum=-2.634;SOR=0.685;VQSLOD=8.21;culprit=FS	GT:AD:DP:GQ:PL	0/1:20,22:42:99:742,0,653	0/1:41,9:50:99:176,0,1445	0/1:7,12:19:99:412,0,223	1/1:2,54:56:86:2040,86,0	1/1:0,42:42:99:1670,126,0	0/1:22,24:46:99:764,0,745	0/1:29,28:57:99:940,0,941	0/1:37,24:61:99:766,0,1249	0/1:9,18:27:99:628,0,279	0/1:17,24:41:99:805,0,557	0/0:33,0:33:96:0,96,1280	0/0:34,0:34:96:0,96,1270	0/0:37,0:37:99:0,108,1430	0/0:36,0:36:99:0,108,1409	0/0:20,0:20:60:0,60,800	0/1:11,21:32:99:744,0,344	0/0:18,0:18:54:0,54,696	0/0:32,0:32:96:0,96,1280	0/0:27,0:27:81:0,81,1080	0/1:12,25:37:99:878,0,369	1/1:0,32:32:96:1270,96,0	0/1:5,8:13:99:281,0,161	1/1:0,23:23:69:910,69,0	0/1:1,3:4:28:108,0,28	1/1:0,22:22:66:870,66,0	1/1:0,18:18:51:680,51,0	0/0:10,0:10:27:0,27,350	1/1:0,23:23:63:840,63,0	0/1:4,14:18:99:506,0,106	0/1:2,6:8:56:216,0,56	0/0:16,1:17:11:0,11,590	0/0:24,1:25:32:0,32,880	0/0:15,1:16:8:0,8,560	0/1:9,20:29:99:676,0,276	0/1:22,3:25:45:45,0,805	0/0:14,0:14:42:0,42,560	0/1:15,21:36:99:735,0,444	0/1:14,22:36:99:775,0,415	0/0:22,1:23:29:0,29,840	0/0:21,0:21:63:0,63,840	0/0:24,1:25:35:0,35,910	0/0:12,0:12:36:0,36,470	0/0:11,0:11:33:0,33,440	0/0:29,1:30:47:0,47,1080	0/0:42,0:42:99:0,120,1590	0/1:23,28:51:99:933,0,712	1/1:0,53:53:99:2073,159,0	0/1:22,33:55:99:1144,0,694	0/0:30,1:31:47:0,47,1080	0/1:14,11:25:99:368,0,437	0/0:22,1:23:29:0,29,840	1/1:0,29:29:87:1118,87,0	0/0:23,1:24:43:0,43,891	0/1:15,11:26:99:351,0,485	1/1:0,53:53:99:2009,153,0	0/0:22,0:22:66:0,66,880	0/0:20,1:21:23:0,23,760	0/1:9,17:26:99:602,0,282	0/0:38,1:39:77:0,77,1480	0/0:26,1:27:41:0,41,969	0/1:5,12:17:99:429,0,149	0/0:23,0:23:66:0,66,870	0/0:22,0:22:63:0,63,840	0/0:20,0:20:60:0,60,800	0/1:16,23:39:99:752,0,515	0/1:14,21:35:99:735,0,444	0/1:15,17:32:99:573,0,504	0/1:22,40:62:99:1414,0,694	0/1:9,14:23:99:454,0,294	0/1:9,17:26:99:591,0,282	1/1:0,28:28:81:1080,81,0	1/1:0,17:17:51:680,51,0	1/1:1,24:25:32:870,32,0	0/0:31,0:31:93:0,93,1229	0/1:15,18:33:99:597,0,501	0/0:19,0:19:57:0,57,760	0/1:14,18:32:99:624,0,453	1/1:0,34:34:96:1258,96,0	1/1:0,27:27:78:1018,78,0	0/1:20,25:45:99:865,0,665	0/1:4,13:17:99:469,0,109	0/0:23,0:23:66:0,66,880	0/0:22,2:24:0:0,0,771	0/1:14,15:29:99:476,0,476	0/0:16,0:16:48:0,48,630	0/0:24,0:24:72:0,72,960	0/1:8,15:23:99:531,0,251	0/0:26,0:26:78:0,78,1040	0/1:7,13:20:99:450,0,220	0/0:25,2:27:1:0,1,899	0/1:15,17:32:99:510,0,499	1/1:1,24:25:32:869,32,0	0/1:12,16:28:99:556,0,396	1/1:0,30:30:87:1160,87,0	0/0:22,0:22:66:0,66,880
jcf7180000027995	462649	.	C	A	1820.13	PASS	AC=17;AF=0.087;AN=196;BaseQRankSum=-3.163;DP=2303;Dels=0.00;ExcessHet=1.7887;FS=0.000;HaplotypeScore=0.1406;InbreedingCoeff=0.0367;MLEAC=16;MLEAF=0.082;MQ=43.86;MQ0=0;MQRankSum=-40.604;POSITIVE_TRAIN_SITE;QD=7.78;ReadPosRankSum=0.366;SOR=0.747;VQSLOD=6.46;culprit=FS	GT:AD:DP:GQ:PL	0/0:26,0:26:78:0,78,1040	0/0:21,0:21:63:0,63,830	0/0:13,0:13:39:0,39,510	0/0:23,0:23:69:0,69,913	0/0:29,0:29:87:0,87,1160	0/0:36,0:36:99:0,108,1440	0/0:19,0:19:57:0,57,760	0/0:35,0:35:99:0,105,1400	0/0:28,0:28:84:0,84,1099	0/0:27,0:27:81:0,81,1070	0/0:30,0:30:90:0,90,1190	0/0:20,0:20:57:0,57,760	0/0:37,0:37:99:0,111,1470	0/0:25,0:25:75:0,75,1000	0/0:22,0:22:66:0,66,880	0/0:35,0:35:99:0,105,1400	0/0:10,0:10:30:0,30,400	0/0:28,0:28:84:0,84,1120	0/0:15,0:15:45:0,45,589	0/0:33,0:33:96:0,96,1270	0/0:23,0:23:69:0,69,920	0/0:18,1:19:28:0,28,690	0/0:25,0:25:75:0,75,990	0/1:3,1:4:28:28,0,108	./.:.:.:.:.	0/0:22,0:22:66:0,66,880	0/0:25,1:26:38:0,38,960	0/0:24,0:24:72:0,72,960	1/1:0,13:13:39:510,39,0	0/0:31,0:31:93:0,93,1230	0/0:23,0:23:66:0,66,880	0/0:32,0:32:93:0,93,1240	0/0:38,0:38:99:0,111,1480	0/0:26,0:26:75:0,75,1000	0/0:29,0:29:87:0,87,1160	0/0:18,0:18:54:0,54,720	0/0:24,0:24:72:0,72,960	0/0:34,0:34:99:0,102,1360	0/0:26,0:26:75:0,75,990	0/0:21,0:21:63:0,63,840	0/0:24,0:24:72:0,72,960	0/0:2,0:2:6:0,6,80	0/0:5,0:5:15:0,15,200	0/0:7,0:7:21:0,21,280	0/0:22,0:22:66:0,66,870	0/0:24,0:24:72:0,72,960	0/1:12,1:13:1:1,0,441	0/0:24,0:24:72:0,72,960	0/0:24,0:24:72:0,72,960	0/0:32,0:32:96:0,96,1280	0/0:36,0:36:99:0,105,1390	0/1:20,5:25:99:128,0,666	0/0:28,0:28:78:0,78,1040	0/0:8,0:8:21:0,21,280	0/1:21,2:23:14:14,0,734	0/0:34,0:34:99:0,102,1350	0/0:34,0:34:99:0,102,1350	0/0:24,0:24:72:0,72,950	0/0:45,0:45:99:0,132,1760	0/0:34,0:34:99:0,102,1360	0/0:36,0:36:99:0,105,1400	0/0:34,1:35:62:0,62,1249	0/0:28,0:28:84:0,84,1120	0/0:41,0:41:99:0,123,1630	0/1:19,8:27:99:205,0,645	0/1:11,5:16:99:152,0,382	0/1:7,2:9:53:53,0,253	0/0:54,0:54:99:0,160,2110	0/0:18,0:18:54:0,54,720	0/1:4,2:6:62:62,0,142	0/0:30,0:30:87:0,87,1150	0/0:22,0:22:63:0,63,840	0/0:28,0:28:84:0,84,1120	0/0:29,0:29:87:0,87,1150	0/0:23,0:23:69:0,69,920	0/1:13,4:17:99:109,0,459	0/0:12,0:12:36:0,36,480	0/0:24,0:24:72:0,72,960	0/0:20,0:20:60:0,60,800	0/0:15,0:15:45:0,45,600	0/0:25,0:25:75:0,75,1000	0/0:12,0:12:36:0,36,480	0/0:26,0:26:78:0,78,1040	0/0:29,0:29:87:0,87,1150	0/0:26,0:26:78:0,78,1040	0/0:7,0:7:21:0,21,280	0/0:8,0:8:24:0,24,320	0/0:43,0:43:99:0,129,1710	0/1:16,7:23:99:174,0,574	0/1:17,6:23:99:160,0,611	0/0:26,0:26:78:0,78,1040	0/0:17,0:17:51:0,51,680	0/0:13,0:13:39:0,39,520	0/1:5,3:8:96:96,0,176	0/1:8,2:10:50:50,0,290
jcf7180000027995	528490	.	T	C	4500.69	PASS	AC=3;AF=0.015;AN=198;BaseQRankSum=-0.104;DP=6917;Dels=0.00;ExcessHet=3.0769;FS=0.000;HaplotypeScore=0.6447;InbreedingCoeff=-0.0154;MLEAC=3;MLEAF=0.015;MQ=43.87;MQ0=0;MQRankSum=-61.523;QD=15.79;ReadPosRankSum=-0.723;SOR=0.796;VQSLOD=4.21;culprit=FS	GT:AD:DP:GQ:PL	0/0:63,0:63:99:0,190,2520	0/0:93,0:93:99:0,280,3689	0/0:75,0:75:99:0,223,2950	0/0:83,0:83:99:0,250,3300	0/0:71,0:71:99:0,214,2809	0/0:93,0:93:99:0,280,3710	0/0:69,0:69:99:0,208,2740	0/0:85,0:85:99:0,256,3390	0/0:56,0:56:99:0,169,2220	0/0:57,0:57:99:0,169,2240	0/0:62,0:62:99:0,187,2470	0/0:69,0:69:99:0,202,2660	0/0:81,0:81:99:0,241,3190	0/0:77,0:77:99:0,232,3070	0/1:32,30:62:99:1003,0,1094	0/0:70,0:70:99:0,211,2800	0/0:55,0:55:99:0,163,2150	0/0:71,1:72:99:0,177,2780	0/0:66,0:67:99:0,199,2630	0/0:79,0:79:99:0,238,3160	0/0:66,0:66:99:0,199,2620	0/0:62,0:62:99:0,187,2460	0/0:47,0:47:99:0,141,1880	0/0:51,0:51:99:0,144,1920	0/0:63,0:63:99:0,190,2489	0/0:56,0:56:99:0,166,2200	0/0:73,1:74:99:0,180,2789	0/0:78,0:78:99:0,232,3060	0/1:38,33:71:99:1070,0,1289	0/0:83,0:83:99:0,247,3270	0/0:70,0:70:99:0,205,2710	0/0:70,0:70:99:0,211,2790	0/0:84,0:84:99:0,253,3319	0/0:90,0:90:99:0,268,3549	0/0:75,2:77:99:0,149,2880	0/0:86,0:86:99:0,259,3427	0/0:85,0:85:99:0,253,3340	0/0:82,0:82:99:0,244,3209	0/0:77,0:77:99:0,232,3080	0/0:63,0:63:99:0,187,2480	0/0:63,0:63:99:0,184,2430	0/0:18,0:18:51:0,51,670	0/0:35,0:36:99:0,102,1350	0/0:50,0:50:99:0,147,1960	0/0:70,0:70:99:0,205,2710	0/0:70,0:70:99:0,211,2800	0/0:57,0:57:99:0,169,2196	0/0:75,1:76:99:0,189,2940	0/0:80,0:80:99:0,241,3200	0/0:67,0:67:99:0,202,2657	0/0:66,0:66:99:0,199,2630	0/0:68,0:68:99:0,205,2710	0/0:51,1:52:99:0,117,2000	0/0:72,0:72:99:0,214,2820	0/0:69,0:69:99:0,205,2720	0/0:71,0:71:99:0,208,2760	0/0:79,0:79:99:0,232,3070	0/0:77,0:77:99:0,223,2929	0/0:91,0:92:99:0,274,3609	0/0:89,0:89:99:0,268,3532	0/0:61,0:61:99:0,184,2440	0/0:69,0:69:99:0,208,2760	0/0:67,0:67:99:0,202,2670	0/0:64,0:64:99:0,190,2520	0/0:83,0:83:99:0,247,3260	0/0:69,0:69:99:0,205,2710	0/0:65,0:65:99:0,190,2510	0/1:77,75:152:99:2502,0,2512	0/0:58,0:58:99:0,175,2320	0/0:72,0:72:99:0,214,2830	0/0:62,0:62:99:0,184,2430	0/0:51,0:51:99:0,153,2030	0/0:63,0:63:99:0,190,2520	0/0:64,0:64:99:0,193,2560	0/0:71,0:71:99:0,214,2820	0/0:74,0:74:99:0,220,2910	0/0:67,0:67:99:0,202,2660	0/0:59,0:59:99:0,178,2350	0/0:53,0:53:99:0,157,2049	0/0:69,0:69:99:0,208,2760	0/0:83,0:83:99:0,247,3249	0/0:63,0:63:99:0,187,2470	0/0:75,0:75:99:0,223,2940	0/0:88,1:89:99:0,228,3470	0/0:54,0:54:99:0,163,2160	0/0:72,0:73:99:0,217,2870	0/0:49,0:49:99:0,147,1950	0/0:79,0:79:99:0,238,3140	0/0:83,0:83:99:0,244,3230	0/0:69,0:69:99:0,208,2760	0/0:84,0:84:99:0,250,3289	0/0:63,0:63:99:0,190,2500	0/0:77,0:77:99:0,226,2990	0/0:58,0:58:99:0,172,2260	0/0:63,0:63:99:0,190,2520
jcf7180000027995	559817	.	C	T	703.78	PASS	AC=3;AF=0.015;AN=198;BaseQRankSum=-1.187;DP=2195;Dels=0.00;ExcessHet=3.0769;FS=0.000;HaplotypeScore=0.0696;InbreedingCoeff=-0.0176;MLEAC=3;MLEAF=0.015;MQ=43.93;MQ0=0;MQRankSum=-33.699;QD=9.38;ReadPosRankSum=0.331;SOR=0.810;VQSLOD=3.85;culprit=FS	GT:AD:DP:GQ:PL	0/0:38,0:38:99:0,114,1520	0/1:19,3:22:54:54,0,694	0/0:12,0:12:36:0,36,470	0/0:28,0:28:84:0,84,1120	0/0:26,0:26:78:0,78,1040	0/0:25,0:25:75:0,75,969	0/0:15,0:15:45:0,45,600	0/0:26,0:26:78:0,78,1040	0/0:34,0:34:99:0,102,1350	0/0:20,0:20:60:0,60,800	0/0:31,0:31:93:0,93,1240	0/1:22,20:43:99:637,0,746	0/0:27,0:27:81:0,81,1070	0/0:28,0:28:84:0,84,1110	0/0:11,0:11:33:0,33,440	0/0:12,0:12:36:0,36,480	0/0:18,0:18:54:0,54,720	0/0:22,0:22:66:0,66,880	0/0:22,0:22:66:0,66,880	0/0:17,0:17:51:0,51,680	0/0:20,0:20:60:0,60,800	0/0:19,0:19:57:0,57,760	0/0:16,0:16:48:0,48,640	0/0:8,0:8:24:0,24,320	0/0:8,0:8:24:0,24,320	0/0:20,0:20:60:0,60,800	0/0:21,0:21:63:0,63,840	0/0:18,0:18:54:0,54,720	0/0:24,0:24:72:0,72,960	0/0:13,0:13:39:0,39,510	0/0:20,0:20:60:0,60,800	0/0:33,0:33:99:0,99,1320	0/0:27,0:27:78:0,78,1040	0/0:23,0:23:69:0,69,920	0/0:17,0:17:48:0,48,640	0/0:28,0:28:84:0,84,1120	0/0:17,0:17:51:0,51,680	0/0:26,0:26:78:0,78,1040	0/0:22,0:22:66:0,66,880	0/0:25,0:25:75:0,75,990	0/0:12,0:12:30:0,30,400	0/0:2,0:2:6:0,6,80	0/0:9,0:9:27:0,27,360	0/0:2,0:3:6:0,6,80	0/0:13,0:13:39:0,39,520	0/0:30,0:30:90:0,90,1200	0/0:37,0:37:99:0,111,1480	0/0:29,0:29:87:0,87,1150	0/0:25,0:25:75:0,75,1000	0/0:23,0:23:69:0,69,920	0/0:22,0:22:66:0,66,880	0/0:33,0:33:99:0,99,1320	0/0:25,0:25:75:0,75,1000	0/0:13,0:13:39:0,39,520	0/0:28,0:28:84:0,84,1120	0/0:22,0:22:66:0,66,880	0/0:14,0:14:42:0,42,560	0/0:14,0:14:42:0,42,560	0/0:23,0:23:69:0,69,920	0/0:10,0:10:30:0,30,400	0/0:11,0:11:33:0,33,440	0/0:24,0:24:72:0,72,960	0/0:9,0:9:27:0,27,360	0/0:20,0:20:57:0,57,750	0/0:19,0:19:57:0,57,760	0/0:23,0:23:69:0,69,920	0/0:8,0:8:24:0,24,320	0/0:44,0:44:99:0,132,1750	0/0:26,0:26:78:0,78,1040	0/0:16,0:16:48:0,48,640	0/0:14,0:14:42:0,42,560	0/1:8,3:11:87:87,0,287	0/0:13,0:13:39:0,39,520	0/0:23,0:23:69:0,69,920	0/0:25,0:25:75:0,75,1000	0/0:29,0:29:84:0,84,1120	0/0:24,0:24:72:0,72,960	0/0:33,0:33:96:0,96,1280	0/0:17,0:17:51:0,51,680	0/0:43,0:43:99:0,129,1720	0/0:19,0:19:57:0,57,760	0/0:27,0:27:81:0,81,1080	0/0:30,0:30:90:0,90,1190	0/0:36,0:36:99:0,108,1440	0/0:19,0:19:57:0,57,760	0/0:22,0:22:66:0,66,880	0/0:31,0:31:93:0,93,1240	0/0:27,0:27:81:0,81,1080	0/0:24,0:24:69:0,69,920	0/0:35,0:35:99:0,105,1390	0/0:17,0:17:51:0,51,680	0/0:17,0:17:48:0,48,640	0/0:28,0:28:84:0,84,1120	0/0:36,0:36:99:0,108,1427	0/0:24,0:24:72:0,72,939
jcf7180000027995	1339891	.	G	A	22990.5	PASS	AC=27;AF=0.136;AN=198;BaseQRankSum=-0.520;DP=4666;Dels=0.00;ExcessHet=2.5586;FS=0.000;HaplotypeScore=0.2298;InbreedingCoeff=0.0076;MLEAC=27;MLEAF=0.136;MQ=43.51;MQ0=0;MQRankSum=-65.436;POSITIVE_TRAIN_SITE;QD=17.23;ReadPosRankSum=-0.195;SOR=0.733;VQSLOD=8.01;culprit=FS	GT:AD:DP:GQ:PL	0/0:52,0:52:99:0,157,2080	0/0:22,1:23:29:0,29,829	1/1:0,19:19:54:720,54,0	0/0:65,0:65:99:0,190,2520	0/0:54,0:54:99:0,163,2150	0/0:59,0:59:99:0,178,2334	0/0:32,0:32:96:0,96,1280	1/1:1,54:55:99:2113,126,0	0/0:35,1:36:68:0,68,1350	0/0:31,0:31:93:0,93,1230	0/1:30,26:56:99:872,0,1032	0/0:46,0:46:99:0,138,1840	0/0:47,1:48:99:0,101,1780	0/1:32,29:61:99:977,0,1097	0/1:20,13:33:99:410,0,701	0/0:32,0:32:96:0,96,1270	0/0:24,0:24:72:0,72,960	0/0:60,0:60:99:0,181,2400	0/0:41,0:41:99:0,123,1640	0/1:28,27:55:99:901,0,955	0/0:46,0:46:99:0,135,1790	0/0:21,0:21:63:0,63,840	0/0:19,0:19:57:0,57,750	0/0:15,0:15:45:0,45,600	0/0:41,0:41:99:0,123,1640	0/0:24,0:24:69:0,69,920	0/0:38,0:38:99:0,114,1520	0/0:35,0:35:99:0,105,1400	0/0:50,0:50:99:0,150,2000	0/0:28,0:28:84:0,84,1110	0/1:26,28:54:99:958,0,846	0/1:36,39:75:99:1324,0,1214	0/1:32,39:71:99:1333,0,1066	0/0:37,3:40:0:0,0,1360	0/0:44,0:44:99:0,129,1710	0/1:32,24:56:99:781,0,1112	0/0:39,0:39:99:0,117,1560	0/0:42,0:42:99:0,126,1680	0/1:26,25:51:99:847,0,887	0/0:51,0:51:99:0,154,2040	0/1:27,28:55:99:930,0,915	0/1:4,4:8:99:136,0,136	0/0:22,0:22:63:0,63,840	0/1:25,6:31:99:147,0,907	0/1:35,31:66:99:1034,0,1165	0/0:64,1:65:99:0,156,2500	0/0:54,0:54:99:0,163,2150	0/0:64,0:64:99:0,190,2520	0/0:56,0:56:99:0,169,2240	0/0:48,0:48:99:0,144,1920	0/0:51,1:52:99:0,116,1980	0/0:41,0:41:99:0,123,1640	0/1:22,34:56:99:1141,0,694	0/0:39,0:39:99:0,114,1499	0/0:68,0:68:99:0,205,2710	0/1:31,21:52:99:684,0,1084	0/0:38,1:39:88:0,88,1491	0/0:39,0:39:99:0,117,1560	0/1:40,35:75:99:1174,0,1374	0/0:43,0:43:99:0,129,1710	0/0:33,1:34:59:0,59,1240	0/0:53,0:53:99:0,157,2080	0/1:14,21:35:99:698,0,458	0/0:52,0:52:99:0,150,1990	0/0:47,0:47:99:0,141,1880	0/0:47,0:47:99:0,141,1880	0/0:25,0:25:75:0,75,1000	0/0:88,0:88:99:0,265,3510	0/0:37,0:37:99:0,111,1470	0/0:40,0:40:99:0,120,1600	0/0:51,0:51:99:0,153,2030	0/0:32,0:32:96:0,96,1280	0/0:42,0:42:99:0,126,1680	0/0:53,0:53:99:0,160,2120	0/0:53,0:53:99:0,160,2110	0/1:25,28:53:99:927,0,807	0/1:39,24:63:99:771,0,1371	0/0:51,0:51:99:0,154,2040	0/0:42,0:42:99:0,126,1680	0/0:67,0:67:99:0,202,2680	0/0:44,0:44:99:0,129,1720	0/0:52,1:53:99:0,120,2040	0/0:59,0:59:99:0,175,2300	0/0:54,0:54:99:0,163,2160	0/0:37,0:37:99:0,111,1480	0/0:57,0:57:99:0,172,2270	0/0:32,0:32:96:0,96,1280	0/1:43,35:78:99:1165,0,1475	0/0:56,0:56:99:0,169,2240	0/0:59,1:60:99:0,141,2310	0/0:47,1:48:99:0,104,1830	0/0:49,1:50:99:0,147,1960	0/1:28,32:60:99:1100,0,940	0/0:56,0:56:99:0,169,2240	0/0:47,0:47:99:0,141,1870
jcf7180000027995	1392600	.	G	A	110917	PASS	AC=134;AF=0.677;AN=198;BaseQRankSum=2.248;DP=4864;Dels=0.00;ExcessHet=1.0392;FS=1.153;HaplotypeScore=0.4270;InbreedingCoeff=0.0766;MLEAC=134;MLEAF=0.677;MQ=42.01;MQ0=0;MQRankSum=-65.312;QD=26.31;ReadPosRankSum=1.138;SOR=0.575;VQSLOD=2.97;culprit=QD	GT:AD:DP:GQ:PL	1/1:0,47:47:99:1759,135,0	1/1:0,25:25:69:845,69,0	1/1:0,18:18:51:680,51,0	0/1:36,36:72:99:1138,0,1087	1/1:1,50:51:99:1950,113,0	1/1:1,52:53:99:1989,127,0	1/1:0,28:28:84:1079,84,0	1/1:0,52:52:99:2039,156,0	0/1:26,21:47:99:668,0,851	1/1:0,31:31:87:1077,87,0	0/0:62,3:65:80:0,80,2270	0/1:32,22:54:99:706,0,986	0/1:41,28:69:99:916,0,1354	0/1:43,23:66:99:662,0,1403	0/0:41,2:43:49:0,49,1539	0/1:28,25:53:99:798,0,859	0/1:18,13:31:99:399,0,569	0/1:41,23:64:99:720,0,1411	0/0:53,0:53:99:0,153,1987	0/0:63,1:64:99:0,135,2188	1/1:0,47:47:99:1833,141,0	0/1:20,11:31:99:347,0,676	1/1:0,31:31:84:1096,84,0	0/1:14,10:24:99:317,0,488	0/1:30,28:59:99:894,0,934	1/1:0,37:37:99:1439,111,0	1/1:1,46:47:95:1676,95,0	1/1:0,49:49:99:1867,144,0	1/1:0,49:49:99:1889,144,0	0/1:21,20:41:99:585,0,644	0/1:45,4:49:22:22,0,1511	0/0:58,1:59:99:0,116,1948	0/1:31,34:65:99:1046,0,985	0/1:29,14:43:99:392,0,892	0/0:35,2:37:28:0,28,1249	0/0:47,3:50:27:0,27,1668	0/1:39,24:63:99:753,0,1302	0/1:19,18:37:99:551,0,641	0/1:33,23:56:99:715,0,1134	1/1:1,50:51:99:1860,107,0	0/1:30,18:48:99:518,0,1027	0/1:1,1:2:24:34,0,24	0/1:6,6:12:99:207,0,157	0/1:14,7:21:99:223,0,423	0/0:59,4:63:52:0,52,1999	1/1:0,60:60:99:2356,181,0	1/1:0,57:57:99:2196,169,0	1/1:1,76:77:99:2919,189,0	0/1:39,34:73:99:1083,0,1302	0/1:22,30:52:99:1002,0,703	1/1:0,35:35:99:1390,105,0	0/1:25,31:56:99:950,0,793	1/1:0,31:31:93:1230,93,0	1/1:0,50:50:99:1830,138,0	1/1:0,67:67:99:2596,199,0	0/1:34,32:66:99:1050,0,1104	0/1:29,19:48:99:571,0,961	0/1:5,33:38:81:1087,0,81	0/0:67,4:71:79:0,79,2317	1/1:1,46:47:98:1704,98,0	1/1:0,31:31:84:1089,84,0	0/1:33,34:67:99:1090,0,1101	0/1:39,17:56:99:497,0,1260	0/1:27,28:55:99:842,0,873	0/0:52,0:52:99:0,153,2030	1/1:0,47:47:99:1686,129,0	1/1:0,32:32:93:1216,93,0	1/1:0,80:80:99:3129,241,0	1/1:1,45:46:99:1618,126,0	1/1:1,42:43:89:1596,89,0	1/1:0,47:47:99:1778,138,0	1/1:0,44:44:99:1625,126,0	0/1:25,35:60:99:1218,0,698	1/1:1,59:60:99:2219,135,0	0/0:34,0:34:93:0,93,1199	0/1:29,29:58:99:801,0,930	1/1:1,45:46:89:1619,89,0	0/1:30,32:62:99:889,0,952	1/1:1,56:57:99:2146,132,0	0/1:31,29:60:99:928,0,968	1/1:0,46:46:99:1725,135,0	0/1:21,29:50:99:922,0,665	1/1:0,53:53:99:2028,156,0	1/1:0,44:44:99:1588,123,0	1/1:0,42:42:99:1590,120,0	0/1:29,31:60:99:978,0,925	1/1:0,22:22:63:809,63,0	1/1:0,56:56:99:2038,156,0	1/1:1,58:59:99:2199,135,0	0/1:29,35:64:99:1189,0,931	1/1:0,49:49:99:1910,144,0	1/1:0,49:49:99:1820,138,0	1/1:0,46:46:99:1598,123,0	1/1:0,58:58:99:2258,175,0	0/1:33,22:55:99:721,0,1081
jcf7180000027995	1518287	.	A	G	30010.6	PASS	AC=152;AF=0.784;AN=194;BaseQRankSum=-1.109;DP=1004;Dels=0.00;ExcessHet=0.3365;FS=1.467;HaplotypeScore=0.0512;InbreedingCoeff=0.1044;MLEAC=153;MLEAF=0.789;MQ=41.46;MQ0=0;MQRankSum=-29.295;POSITIVE_TRAIN_SITE;QD=31.89;ReadPosRankSum=-0.502;SOR=0.541;VQSLOD=6.07;culprit=QD	GT:AD:DP:GQ:PL	1/1:0,24:24:72:917,72,0	0/0:3,0:3:9:0,9,120	0/1:2,3:5:65:105,0,65	1/1:0,14:14:42:560,42,0	1/1:0,16:16:45:587,45,0	1/1:0,21:21:63:809,63,0	1/1:0,12:12:36:480,36,0	0/1:5,7:12:99:244,0,164	1/1:0,19:19:57:739,57,0	1/1:0,10:10:30:400,30,0	0/1:12,16:28:99:556,0,396	1/1:0,11:11:33:427,33,0	1/1:0,12:12:36:480,36,0	1/1:0,9:9:27:360,27,0	1/1:0,5:5:15:190,15,0	1/1:0,15:15:42:560,42,0	1/1:0,5:5:15:200,15,0	1/1:0,10:10:30:400,30,0	1/1:0,11:11:33:430,33,0	1/1:0,16:16:48:630,48,0	0/1:11,6:17:99:189,0,389	0/1:1,2:3:31:71,0,31	1/1:0,3:3:9:110,9,0	0/1:1,1:2:34:34,0,34	0/1:1,5:6:22:182,0,22	0/0:8,0:8:21:0,21,280	0/1:7,5:12:99:127,0,247	1/1:0,9:9:27:353,27,0	1/1:0,10:10:30:400,30,0	0/1:5,2:7:59:59,0,169	1/1:0,13:13:36:480,36,0	1/1:0,13:13:36:480,36,0	1/1:0,8:8:24:313,24,0	1/1:0,12:12:36:480,36,0	1/1:0,13:13:39:520,39,0	1/1:0,15:15:45:600,45,0	1/1:0,7:7:21:280,21,0	1/1:0,4:4:12:160,12,0	1/1:0,13:13:39:510,39,0	0/1:9,6:15:99:195,0,315	1/1:0,8:8:24:320,24,0	./.:.:.:.:.	1/1:0,3:3:9:120,9,0	1/1:0,1:1:3:40,3,0	0/0:1,0:1:3:0,3,40	1/1:1,13:14:2:470,2,0	0/1:1,4:5:25:145,0,25	0/1:6,5:11:99:157,0,207	0/1:4,2:6:62:62,0,142	1/1:0,15:15:45:579,45,0	1/1:0,8:8:24:320,24,0	1/1:0,7:7:21:280,21,0	0/1:4,3:7:99:99,0,139	./.:.:.:.:.	0/1:11,10:21:99:337,0,377	1/1:0,9:9:27:360,27,0	1/1:0,14:14:42:560,42,0	1/1:0,11:11:33:440,33,0	1/1:1,14:15:42:560,42,0	1/1:0,16:16:48:640,48,0	1/1:0,8:8:24:307,24,0	1/1:0,10:10:30:400,30,0	1/1:0,9:9:24:320,24,0	1/1:0,10:10:27:360,27,0	1/1:0,16:16:48:627,48,0	1/1:0,6:6:18:240,18,0	1/1:0,2:2:6:80,6,0	0/0:22,0:22:66:0,66,880	0/0:5,0:5:15:0,15,200	1/1:0,4:4:12:160,12,0	1/1:0,6:6:18:230,18,0	0/1:5,3:8:86:86,0,176	0/0:11,0:11:33:0,33,440	0/1:7,6:13:99:201,0,231	0/1:2,5:7:59:179,0,59	0/1:3,4:7:99:139,0,99	1/1:0,10:10:30:400,30,0	0/1:10,4:14:99:118,0,358	1/1:0,10:10:30:400,30,0	1/1:0,16:16:48:640,48,0	0/0:10,0:10:30:0,30,400	0/1:4,4:8:99:99,0,139	1/1:0,11:11:30:400,30,0	0/1:7,10:17:99:349,0,229	0/1:2,6:8:56:216,0,56	1/1:0,7:7:21:258,21,0	1/1:0,10:10:30:400,30,0	0/1:8,5:13:99:161,0,281	1/1:0,6:6:18:240,18,0	1/1:0,7:7:21:280,21,0	1/1:0,11:11:33:440,33,0	1/1:0,4:4:12:160,12,0	0/1:6,10:16:99:352,0,192	0/1:2,5:7:59:179,0,59	1/1:0,12:12:36:470,36,0
jcf7180000027995	1612089	.	G	A	959.85	PASS	AC=2;AF=0.010;AN=198;BaseQRankSum=-0.013;DP=2528;Dels=0.00;ExcessHet=3.0324;FS=0.000;HaplotypeScore=0.2437;InbreedingCoeff=-0.0108;MLEAC=2;MLEAF=0.010;MQ=43.91;MQ0=0;MQRankSum=-34.137;QD=13.52;ReadPosRankSum=-0.276;SOR=0.520;VQSLOD=4.36;culprit=FS	GT:AD:DP:GQ:PL	0/0:13,0:13:39:0,39,510	0/0:22,0:22:66:0,66,880	0/0:6,0:6:18:0,18,240	0/0:36,0:36:99:0,105,1379	0/0:26,0:26:78:0,78,1040	0/0:40,0:40:99:0,117,1560	0/0:11,0:11:33:0,33,440	0/0:26,0:26:78:0,78,1030	0/0:10,0:10:30:0,30,400	0/0:10,0:10:30:0,30,400	0/0:19,0:19:54:0,54,720	0/0:10,0:10:30:0,30,379	0/0:12,0:12:36:0,36,480	0/0:16,0:16:48:0,48,640	0/0:9,0:9:27:0,27,360	0/0:16,0:16:45:0,45,600	0/0:11,0:11:30:0,30,400	0/0:23,0:23:69:0,69,920	0/0:9,0:9:27:0,27,360	0/0:7,0:7:21:0,21,280	0/0:56,0:56:99:0,163,2160	0/0:17,0:17:51:0,51,680	0/0:23,0:23:69:0,69,920	0/0:15,0:15:42:0,42,560	0/0:47,0:47:99:0,138,1840	0/0:30,0:30:87:0,87,1150	0/0:33,0:33:99:0,99,1320	0/0:34,0:34:99:0,102,1360	0/0:8,0:8:24:0,24,320	0/0:39,0:39:99:0,117,1550	0/0:32,0:32:96:0,96,1270	0/0:55,0:55:99:0,163,2150	0/0:45,0:45:99:0,135,1800	0/1:18,19:37:99:638,0,572	0/0:28,0:28:84:0,84,1120	0/0:43,0:43:99:0,126,1670	0/0:29,0:29:84:0,84,1120	0/0:35,0:35:99:0,99,1320	0/0:33,0:33:99:0,99,1320	0/0:31,0:31:93:0,93,1240	0/0:20,0:20:60:0,60,790	0/0:4,0:4:12:0,12,160	0/0:9,0:9:27:0,27,360	0/0:31,0:31:93:0,93,1240	0/0:51,0:51:99:0,150,1990	0/0:26,0:26:78:0,78,1030	0/0:21,0:21:63:0,63,830	0/0:35,0:35:99:0,105,1390	0/0:26,0:26:78:0,78,1040	0/0:12,0:12:36:0,36,480	0/0:20,0:20:60:0,60,790	0/0:22,0:22:66:0,66,880	0/0:11,0:11:33:0,33,440	0/0:24,0:24:69:0,69,920	0/0:31,0:31:93:0,93,1240	0/0:13,0:13:36:0,36,459	0/0:27,0:27:81:0,81,1070	0/0:20,0:20:60:0,60,800	0/0:27,0:27:81:0,81,1049	0/0:19,0:20:54:0,54,720	0/0:15,0:15:45:0,45,600	0/0:18,0:18:54:0,54,720	0/0:12,0:12:36:0,36,480	0/0:13,0:13:39:0,39,520	0/0:27,0:27:81:0,81,1080	0/0:34,0:34:99:0,102,1360	0/0:27,0:27:81:0,81,1080	0/0:57,0:57:99:0,169,2220	0/0:19,0:19:57:0,57,760	0/0:27,0:27:81:0,81,1080	0/0:26,0:27:78:0,78,1009	0/0:31,0:31:87:0,87,1150	0/0:29,0:29:87:0,87,1150	0/0:37,0:37:99:0,111,1480	0/0:20,0:20:60:0,60,800	0/0:20,0:20:57:0,57,760	0/0:11,0:11:33:0,33,440	0/0:24,0:24:72:0,72,950	0/0:28,0:28:84:0,84,1110	0/0:28,0:28:84:0,84,1099	0/0:38,0:38:99:0,111,1459	0/0:37,0:37:99:0,105,1390	0/1:22,12:34:99:381,0,741	0/0:29,0:29:87:0,87,1129	0/0:6,0:6:18:0,18,240	0/0:27,0:27:78:0,78,1030	0/0:20,0:20:60:0,60,800	0/0:45,0:45:99:0,135,1790	0/0:27,0:27:78:0,78,1040	0/0:30,0:30:90:0,90,1190	0/0:41,0:41:99:0,123,1630	0/0:36,1:37:82:0,82,1411	0/0:41,0:41:99:0,123,1640	0/0:37,0:37:99:0,111,1480	0/0:32,0:32:96:0,96,1280
jcf7180000027995	1629949	.	T	A	116871	PASS	AC=153;AF=0.773;AN=198;BaseQRankSum=1.285;DP=4103;Dels=0.00;ExcessHet=0.6438;FS=0.613;HaplotypeScore=0.2180;InbreedingCoeff=0.1076;MLEAC=153;MLEAF=0.773;MQ=41.62;MQ0=0;MQRankSum=-61.317;QD=30.76;ReadPosRankSum=2.355;SOR=0.804;VQSLOD=2.87;culprit=QD	GT:AD:DP:GQ:PL	1/1:0,33:33:99:1288,99,0	0/1:27,28:55:99:958,0,878	1/1:0,32:32:90:1200,90,0	1/1:1,47:48:99:1777,101,0	1/1:0,44:44:99:1739,132,0	1/1:0,53:53:99:2110,160,0	1/1:0,53:53:99:2120,160,0	1/1:0,41:41:99:1630,123,0	1/1:0,41:41:99:1579,120,0	1/1:0,29:29:84:1096,84,0	0/0:42,0:42:99:0,126,1670	1/1:0,43:43:99:1667,126,0	1/1:1,51:52:99:1950,113,0	1/1:0,42:42:99:1657,126,0	0/0:27,0:28:81:0,81,1080	0/1:24,30:54:99:1038,0,787	0/1:13,5:18:99:146,0,466	1/1:0,39:39:99:1550,117,0	1/1:0,38:39:99:1509,114,0	1/1:0,45:45:99:1774,135,0	1/1:1,46:47:98:1760,98,0	0/0:25,1:26:38:0,38,960	0/1:9,12:21:99:417,0,297	0/1:7,9:16:99:315,0,195	0/1:9,16:25:99:565,0,285	1/1:0,28:28:84:1107,84,0	1/1:0,35:35:99:1400,105,0	1/1:0,29:29:87:1160,87,0	0/1:28,24:52:99:804,0,964	0/0:41,0:41:99:0,123,1640	0/1:18,21:39:99:723,0,592	0/1:25,29:54:99:1000,0,801	0/1:6,45:51:87:1598,0,87	1/1:2,35:37:31:1320,31,0	1/1:0,36:36:99:1427,108,0	1/1:0,39:39:99:1560,117,0	1/1:1,60:61:99:2347,144,0	1/1:0,39:39:99:1560,117,0	1/1:1,44:45:95:1697,95,0	1/1:0,36:36:99:1347,102,0	1/1:1,29:30:50:1107,50,0	1/1:0,4:4:12:160,12,0	0/1:6,3:9:93:93,0,213	1/1:0,38:38:99:1499,114,0	1/1:0,56:56:99:2230,169,0	1/1:0,40:40:99:1587,120,0	1/1:1,27:28:44:1027,44,0	0/1:31,25:56:99:810,0,1072	1/1:0,43:43:99:1710,129,0	1/1:1,39:40:80:1520,80,0	0/1:23,25:48:99:829,0,776	0/1:28,30:58:99:1015,0,946	0/1:26,18:44:99:588,0,908	1/1:0,23:23:69:920,69,0	1/1:0,31:31:93:1240,93,0	1/1:0,55:55:99:2149,163,0	1/1:0,46:46:99:1840,138,0	1/1:1,43:44:92:1680,92,0	0/0:66,0:66:99:0,193,2529	0/1:35,32:67:99:1042,0,1202	0/1:25,20:45:99:665,0,844	1/1:0,50:50:99:2000,150,0	1/1:1,46:47:99:1766,101,0	1/1:0,41:41:99:1640,123,0	0/1:40,31:71:99:1026,0,1376	1/1:0,38:38:99:1498,114,0	1/1:0,26:26:78:1016,78,0	0/1:42,34:76:99:1121,0,1415	1/1:0,24:24:72:950,72,0	1/1:1,26:27:41:990,41,0	0/1:26,26:52:99:850,0,850	1/1:0,32:32:96:1270,96,0	1/1:0,48:48:99:1857,141,0	1/1:0,49:49:99:1950,147,0	1/1:1,43:44:92:1680,92,0	0/1:19,23:42:99:794,0,634	1/1:0,31:31:93:1216,93,0	1/1:1,29:30:50:1098,50,0	1/1:0,38:38:99:1499,114,0	0/1:32,21:53:99:673,0,1084	0/0:44,3:47:32:0,32,1640	0/1:14,16:30:99:550,0,459	0/1:22,26:48:99:891,0,651	1/1:0,31:31:87:1160,87,0	0/1:22,20:42:99:660,0,754	0/1:17,13:30:99:433,0,553	0/1:14,8:22:99:254,0,494	1/1:1,59:60:99:2310,141,0	1/1:1,64:65:99:2436,153,0	0/1:34,29:63:99:971,0,1160	1/1:0,44:44:99:1670,126,0	0/1:31,29:60:99:919,0,1042	1/1:0,53:53:99:2088,160,0	0/1:21,21:42:99:703,0,714	1/1:0,33:33:99:1320,99,0
jcf7180000027995	1839541	.	C	G	2386.83	PASS	AC=2;AF=0.010;AN=198;BaseQRankSum=-1.221;DP=6748;Dels=0.00;ExcessHet=3.0324;FS=0.000;HaplotypeScore=0.7270;InbreedingCoeff=-0.0102;MLEAC=2;MLEAF=0.010;MQ=43.89;MQ0=0;MQRankSum=-47.807;QD=16.13;ReadPosRankSum=0.539;SOR=1.018;VQSLOD=4.54;culprit=FS	GT:AD:DP:GQ:PL	0/0:67,0:67:99:0,202,2670	0/0:93,0:93:99:0,280,3678	0/0:64,0:64:99:0,193,2540	0/0:73,0:73:99:0,217,2849	0/0:78,0:78:99:0,232,3070	0/0:82,0:82:99:0,247,3260	0/0:59,0:59:99:0,172,2260	0/0:71,0:71:99:0,214,2820	0/0:61,0:61:99:0,184,2420	0/0:53,0:53:99:0,157,2060	0/0:65,0:65:99:0,196,2590	0/0:71,0:71:99:0,214,2830	0/0:77,0:77:99:0,232,3080	0/0:76,0:76:99:0,229,3030	0/0:46,0:46:99:0,138,1830	0/0:77,0:77:99:0,232,3060	0/0:34,0:34:99:0,102,1350	0/0:62,0:62:99:0,187,2480	0/0:66,0:66:99:0,199,2609	0/0:84,0:84:99:0,253,3350	0/0:71,0:71:99:0,214,2799	0/0:44,0:44:99:0,132,1750	0/0:43,0:43:99:0,129,1720	0/0:40,0:40:99:0,120,1590	0/0:79,0:80:99:0,238,3119	0/0:58,0:58:99:0,169,2220	0/0:58,1:59:99:0,135,2227	0/0:69,0:69:99:0,208,2760	0/0:60,0:60:99:0,178,2350	0/0:80,0:80:99:0,241,3172	0/0:74,0:74:99:0,223,2960	0/0:73,0:73:99:0,217,2870	0/0:84,0:84:99:0,253,3340	0/0:80,0:80:99:0,238,3150	0/0:70,0:70:99:0,208,2740	0/0:73,0:73:99:0,217,2870	0/0:91,0:91:99:0,274,3586	0/0:103,0:103:99:0,307,4067	0/0:76,1:77:99:0,192,2980	0/0:66,0:66:99:0,199,2620	0/0:63,0:63:99:0,190,2520	0/0:16,0:16:48:0,48,630	0/0:38,0:38:99:0,114,1489	0/0:81,0:81:99:0,238,3150	0/0:99,0:99:99:0,295,3910	0/0:70,0:70:99:0,208,2729	0/0:58,0:58:99:0,175,2300	0/0:87,0:87:99:0,259,3420	0/0:73,0:74:99:0,220,2910	0/0:45,0:45:99:0,135,1790	0/0:62,0:62:99:0,181,2400	0/0:64,0:64:99:0,190,2510	0/0:46,0:46:99:0,135,1780	0/0:57,0:57:99:0,169,2209	0/0:89,0:89:99:0,262,3460	0/0:77,0:77:99:0,232,3060	0/0:66,0:66:99:0,196,2580	0/0:68,0:68:99:0,205,2700	0/0:93,0:93:99:0,277,3660	0/0:95,0:95:99:0,280,3710	0/1:33,30:63:99:1000,0,1131	0/0:64,0:64:99:0,193,2540	0/0:72,0:72:99:0,214,2830	0/0:59,0:59:99:0,175,2310	0/1:41,44:85:99:1446,0,1384	0/0:51,0:51:99:0,150,2000	0/0:68,0:68:99:0,202,2646	0/0:105,0:105:99:0,316,4190	0/0:50,0:50:99:0,150,1990	0/0:69,0:69:99:0,208,2750	0/0:63,0:63:99:0,187,2470	0/0:55,0:55:99:0,163,2160	0/0:65,0:65:99:0,193,2529	0/0:59,0:59:99:0,175,2320	0/0:69,0:69:99:0,208,2740	0/0:65,1:66:99:0,156,2500	0/0:73,0:73:99:0,220,2899	0/0:55,0:55:99:0,166,2200	0/0:69,0:69:99:0,208,2719	0/0:73,0:73:99:0,214,2820	0/0:74,0:74:99:0,220,2920	0/0:65,1:66:99:0,156,2520	0/0:63,0:64:99:0,190,2520	0/0:68,0:68:99:0,205,2710	0/0:61,0:61:99:0,184,2430	0/0:70,0:70:99:0,205,2710	0/0:50,0:50:99:0,147,1960	0/0:79,0:79:99:0,238,3140	0/0:88,0:88:99:0,265,3500	0/0:69,0:69:99:0,205,2700	0/0:71,0:72:99:0,214,2840	0/0:77,0:77:99:0,229,3040	0/0:82,0:82:99:0,247,3270	0/0:70,0:70:99:0,208,2750	0/0:71,0:71:99:0,208,2729
jcf7180000027995	1881634	.	G	T	2919.83	PASS	AC=2;AF=0.010;AN=198;BaseQRankSum=0.750;DP=4701;Dels=0.00;ExcessHet=3.0324;FS=0.000;HaplotypeScore=0.3004;InbreedingCoeff=-0.0102;MLEAC=2;MLEAF=0.010;MQ=43.90;MQ0=0;MQRankSum=-53.180;QD=20.86;ReadPosRankSum=0.482;SOR=0.624;VQSLOD=2.79;culprit=FS	GT:AD:DP:GQ:PL	0/0:60,0:60:99:0,181,2400	0/0:81,0:81:99:0,241,3190	0/0:59,0:59:99:0,178,2340	0/0:75,0:75:99:0,214,2806	0/0:61,0:61:99:0,181,2400	0/0:77,1:78:99:0,195,3040	0/0:55,0:55:99:0,166,2200	0/0:58,0:58:99:0,175,2300	0/0:56,0:56:99:0,166,2190	0/0:44,0:44:99:0,129,1720	0/0:48,0:48:99:0,144,1900	0/0:46,0:46:99:0,138,1830	0/0:59,0:60:99:0,178,2350	0/0:66,0:66:99:0,199,2630	0/0:35,0:35:99:0,105,1400	0/0:45,0:45:99:0,135,1800	0/0:27,0:27:81:0,81,1070	0/0:59,0:59:99:0,178,2349	0/0:51,0:51:99:0,154,2040	0/0:54,0:54:99:0,163,2140	0/0:46,0:46:99:0,138,1840	0/0:38,0:38:99:0,114,1520	0/0:17,0:17:51:0,51,670	0/0:28,0:28:84:0,84,1110	0/0:55,0:55:99:0,166,2180	0/0:36,0:36:99:0,108,1430	0/0:41,0:41:99:0,123,1630	0/0:38,0:38:99:0,114,1520	0/0:47,0:47:99:0,141,1880	0/0:44,0:44:99:0,132,1760	0/0:33,0:33:99:0,99,1320	0/0:53,0:53:99:0,160,2100	0/0:56,0:56:99:0,169,2240	0/0:61,0:61:99:0,184,2430	0/0:53,0:53:99:0,160,2110	0/0:48,0:48:99:0,144,1910	0/0:50,0:50:99:0,150,2000	0/0:59,0:59:99:0,178,2340	0/0:41,0:41:99:0,123,1619	0/0:40,0:40:99:0,120,1590	0/0:46,0:46:99:0,138,1840	0/0:14,0:14:42:0,42,560	0/0:22,0:22:66:0,66,880	0/0:46,0:46:99:0,138,1840	0/0:55,0:55:99:0,166,2200	0/0:49,0:49:99:0,147,1919	0/0:45,0:45:99:0,135,1800	0/0:45,1:46:99:0,106,1731	0/0:57,0:57:99:0,166,2190	0/0:46,0:46:99:0,138,1830	0/0:44,0:44:99:0,132,1760	0/0:42,0:42:99:0,126,1680	0/0:28,0:28:84:0,84,1110	0/0:46,0:46:99:0,135,1780	0/0:51,0:51:99:0,150,2000	0/0:62,1:63:99:0,147,2380	0/0:67,0:67:99:0,202,2670	0/0:63,0:63:99:0,190,2520	0/0:68,0:68:99:0,202,2670	0/1:31,51:82:99:1793,0,983	0/0:43,0:43:99:0,129,1710	0/1:24,34:58:99:1186,0,786	0/0:50,0:50:99:0,150,2000	0/0:43,0:43:99:0,129,1710	0/0:54,0:54:99:0,163,2160	0/0:30,0:30:90:0,90,1200	0/0:44,0:44:99:0,129,1720	0/0:45,0:45:99:0,132,1750	0/0:49,1:50:99:0,107,1870	0/0:42,0:42:99:0,126,1670	0/0:45,0:45:99:0,135,1800	0/0:34,0:34:99:0,102,1350	0/0:37,0:37:99:0,111,1470	0/0:35,0:35:99:0,102,1360	0/0:55,0:55:99:0,166,2190	0/0:52,0:52:99:0,154,2040	0/0:44,0:44:99:0,132,1739	0/0:51,0:51:99:0,150,1989	0/0:36,0:36:99:0,108,1430	0/0:43,0:43:99:0,129,1699	0/0:45,0:45:99:0,135,1790	0/0:41,0:41:99:0,123,1630	0/0:45,0:45:99:0,135,1759	0/0:39,0:39:99:0,117,1560	0/0:34,0:34:99:0,102,1350	0/0:55,0:55:99:0,163,2160	0/0:28,0:28:84:0,84,1120	0/0:53,0:53:99:0,160,2120	0/0:66,0:66:99:0,199,2606	0/0:45,0:45:99:0,135,1777	0/0:46,0:46:99:0,138,1840	0/0:43,0:43:99:0,126,1659	0/0:55,0:55:99:0,166,2159	0/0:38,0:38:99:0,114,1510	0/0:33,0:33:99:0,99,1320
jcf7180000027995	1902152	.	C	T	15567	PASS	AC=32;AF=0.162;AN=198;BaseQRankSum=2.096;DP=3043;Dels=0.00;ExcessHet=4.2529;FS=3.158;HaplotypeScore=0.7419;InbreedingCoeff=-0.0489;MLEAC=31;MLEAF=0.157;MQ=43.42;MQ0=0;MQRankSum=-50.789;POSITIVE_TRAIN_SITE;QD=16.42;ReadPosRankSum=-0.864;SOR=1.100;VQSLOD=5.64;culprit=QD	GT:AD:DP:GQ:PL	0/0:40,0:40:99:0,120,1600	0/0:23,0:23:69:0,69,920	0/0:20,0:20:60:0,60,800	0/0:39,0:39:99:0,117,1539	0/0:39,0:39:99:0,114,1520	0/1:24,21:45:99:708,0,788	0/0:25,0:25:75:0,75,990	0/0:24,0:24:69:0,69,910	0/1:15,7:22:99:214,0,523	0/0:24,0:24:69:0,69,910	0/1:18,19:37:99:649,0,598	0/1:19,11:30:99:336,0,649	0/0:37,0:37:99:0,111,1480	0/1:19,19:38:99:598,0,612	0/1:16,13:29:99:433,0,542	0/0:21,1:22:26:0,26,800	0/0:17,0:17:51:0,51,680	0/1:12,19:31:99:667,0,387	0/1:14,14:28:99:465,0,476	0/0:42,0:42:99:0,126,1680	0/0:44,0:44:99:0,129,1698	0/0:24,0:24:72:0,72,939	0/0:35,0:35:99:0,105,1400	0/0:13,0:13:39:0,39,520	0/0:38,0:38:99:0,114,1520	0/0:34,0:34:99:0,99,1299	0/0:48,0:48:99:0,141,1870	0/0:44,0:44:99:0,129,1710	0/0:23,0:23:69:0,69,920	0/0:37,0:37:99:0,108,1440	0/1:24,20:44:99:668,0,828	0/0:43,1:44:86:0,86,1590	0/1:27,19:46:99:595,0,942	0/1:21,15:36:99:491,0,721	0/1:15,19:34:99:647,0,461	0/1:23,14:37:99:438,0,772	0/0:40,0:40:99:0,117,1550	0/0:29,0:29:87:0,87,1160	0/0:34,0:34:99:0,99,1310	0/0:36,0:36:99:0,105,1400	0/0:22,0:22:63:0,63,830	0/0:4,0:4:12:0,12,160	0/1:3,1:4:28:28,0,108	0/0:21,0:21:54:0,54,720	0/1:12,7:19:99:223,0,423	0/0:23,0:23:69:0,69,910	0/0:25,0:25:75:0,75,1000	0/0:26,0:26:78:0,78,1040	0/0:23,0:23:69:0,69,910	0/1:16,11:27:99:359,0,559	0/0:26,1:27:38:0,38,960	0/0:30,0:30:90:0,90,1179	0/0:13,0:13:39:0,39,520	0/0:16,0:16:48:0,48,630	0/0:39,0:39:99:0,117,1560	0/1:16,18:34:99:618,0,527	0/1:2,19:21:17:684,0,17	0/0:29,0:29:87:0,87,1160	1/1:0,32:32:93:1240,93,0	0/0:32,0:32:96:0,96,1259	0/0:25,1:26:35:0,35,920	0/1:19,14:33:99:450,0,661	0/1:15,12:27:99:399,0,508	0/1:12,15:27:99:519,0,399	1/1:2,28:30:10:1030,10,0	0/0:26,0:26:78:0,78,1040	0/0:31,1:32:56:0,56,1169	0/0:79,0:79:99:0,238,3129	0/0:21,0:21:63:0,63,840	0/0:21,0:21:63:0,63,840	0/0:26,0:26:78:0,78,1040	0/0:22,0:22:66:0,66,880	0/0:25,0:25:75:0,75,1000	0/0:37,0:37:99:0,108,1430	0/1:11,12:23:99:400,0,371	0/1:18,16:34:99:527,0,618	0/0:22,0:22:66:0,66,880	0/0:34,0:34:99:0,102,1360	0/1:25,11:36:99:338,0,818	0/0:22,0:22:63:0,63,830	0/0:27,0:27:81:0,81,1080	0/0:25,1:26:38:0,38,950	0/0:35,0:35:99:0,99,1320	0/0:32,0:32:93:0,93,1209	0/0:27,0:27:81:0,81,1080	0/0:31,0:31:93:0,93,1230	0/0:25,1:26:38:0,38,950	0/1:30,18:48:99:576,0,1035	0/0:42,0:42:99:0,120,1579	0/0:44,0:44:99:0,132,1739	0/0:43,0:43:99:0,129,1720	0/1:20,21:41:99:717,0,677	0/0:41,0:41:99:0,123,1640	0/0:34,0:34:99:0,102,1350	0/0:26,0:26:78:0,78,1030
jcf7180000027995	1918271	.	T	G	137229	PASS	AC=143;AF=0.722;AN=198;BaseQRankSum=0.627;DP=5327;Dels=0.00;ExcessHet=9.7572;FS=0.000;HaplotypeScore=0.2589;InbreedingCoeff=-0.1329;MLEAC=143;MLEAF=0.722;MQ=41.84;MQ0=0;MQRankSum=-70.293;POSITIVE_TRAIN_SITE;QD=27.11;ReadPosRankSum=0.384;SOR=0.712;VQSLOD=7.29;culprit=FS	GT:AD:DP:GQ:PL	0/1:26,24:50:99:799,0,890	1/1:0,61:61:99:2377,181,0	1/1:0,50:50:99:2000,150,0	1/1:1,64:65:99:2457,153,0	0/1:38,25:63:99:777,0,1297	1/1:2,64:66:99:2460,119,0	1/1:0,56:56:99:2147,163,0	1/1:1,49:50:99:1939,147,0	1/1:0,50:50:99:1980,150,0	1/1:0,35:35:99:1400,105,0	1/1:1,49:50:99:1920,110,0	1/1:0,53:53:99:2120,160,0	1/1:0,60:60:99:2326,178,0	1/1:1,54:55:99:2060,123,0	1/1:0,39:39:99:1539,117,0	0/1:31,27:58:99:909,0,1008	1/1:0,30:30:84:1120,84,0	1/1:0,43:43:99:1710,129,0	1/1:2,48:50:67:1753,67,0	1/1:1,59:60:99:2259,138,0	0/1:29,30:59:99:1015,0,946	0/1:21,15:36:99:492,0,732	1/1:0,29:29:84:1120,84,0	0/1:16,18:34:99:618,0,538	0/1:38,29:67:99:888,0,1288	1/1:1,40:41:83:1550,83,0	0/1:28,23:51:99:746,0,967	1/1:0,41:41:99:1579,120,0	0/1:25,29:54:99:987,0,838	0/1:35,26:61:99:839,0,1206	1/1:2,47:49:67:1800,67,0	0/1:38,34:72:99:1092,0,1296	0/1:40,37:77:99:1248,0,1358	0/1:6,43:49:62:1481,0,62	1/1:1,56:57:99:2180,132,0	1/1:1,56:57:99:2169,132,0	0/1:29,27:56:99:912,0,981	0/1:41,40:81:99:1336,0,1386	1/1:2,50:52:73:1862,73,0	1/1:0,51:51:99:1962,150,0	1/1:0,35:35:99:1390,105,0	0/1:4,7:11:99:247,0,127	0/1:14,12:26:99:402,0,482	0/1:5,29:34:99:1020,0,101	1/1:2,51:53:79:1926,79,0	0/0:56,1:57:99:0,129,2140	1/1:1,59:60:99:2214,135,0	0/1:34,39:73:99:1272,0,1107	0/1:42,37:79:99:1248,0,1358	1/1:1,47:48:99:1800,101,0	0/1:22,15:37:99:489,0,748	1/1:0,45:45:99:1800,135,0	1/1:0,45:45:99:1800,135,0	0/1:33,38:71:99:1307,0,1096	0/1:34,37:71:99:1243,0,1147	1/1:0,54:54:99:2150,163,0	1/1:1,45:46:98:1737,98,0	0/1:25,29:54:99:977,0,780	1/1:2,57:59:95:2123,95,0	1/1:0,63:63:99:2429,184,0	1/1:0,41:41:99:1640,123,0	1/1:0,47:47:99:1857,141,0	0/1:27,35:62:99:1177,0,886	0/1:26,19:45:99:617,0,868	0/1:33,24:57:99:768,0,1149	0/1:18,21:39:99:709,0,582	0/0:60,1:61:99:0,141,2300	1/1:0,78:78:99:3060,232,0	1/1:2,47:49:64:1750,64,0	0/1:34,30:64:99:997,0,1168	0/1:41,32:73:99:1029,0,1373	0/0:45,0:45:99:0,135,1800	1/1:0,47:47:99:1840,138,0	0/1:32,29:61:99:980,0,1060	1/1:0,52:52:99:2020,153,0	0/1:37,23:60:99:740,0,1289	1/1:2,48:50:67:1800,67,0	0/1:30,22:52:99:690,0,999	1/1:0,54:54:99:2147,163,0	1/1:1,58:59:99:2252,138,0	0/1:37,31:68:99:1025,0,1255	0/1:35,34:69:99:1153,0,1161	0/1:38,37:75:99:1254,0,1294	1/1:0,47:47:99:1800,135,0	0/1:23,27:50:99:896,0,770	0/0:52,0:52:99:0,157,2080	0/1:23,24:47:99:819,0,758	0/1:29,39:68:99:1345,0,956	0/1:36,39:75:99:1334,0,1204	0/1:30,30:60:99:1026,0,925	1/1:0,60:60:99:2390,181,0	0/1:35,31:66:99:1005,0,1193	1/1:1,43:44:92:1659,92,0	0/1:28,31:59:99:1030,0,943	1/1:0,51:51:99:2030,153,0
jcf7180000027995	2298764	.	C	A	286.1	PASS	AC=4;AF=0.020;AN=198;BaseQRankSum=0.549;DP=1962;Dels=0.00;ExcessHet=0.0666;FS=0.000;HaplotypeScore=0.0202;InbreedingCoeff=0.2490;MLEAC=3;MLEAF=0.015;MQ=43.95;MQ0=0;MQRankSum=-25.250;QD=7.34;ReadPosRankSum=0.145;SOR=1.085;VQSLOD=3.11;culprit=FS	GT:AD:DP:GQ:PL	0/0:7,0:7:21:0,21,280	0/0:24,0:24:72:0,72,950	0/0:22,0:22:66:0,66,870	0/0:25,0:25:75:0,75,990	0/0:18,0:18:54:0,54,699	0/0:43,0:43:99:0,126,1670	0/0:31,0:31:93:0,93,1240	0/0:26,0:26:78:0,78,1030	0/0:24,0:24:66:0,66,870	0/0:18,0:18:54:0,54,720	0/0:18,0:18:54:0,54,720	0/0:16,0:16:48:0,48,640	0/0:40,0:40:99:0,120,1579	0/0:35,0:35:99:0,105,1400	0/0:25,0:25:75:0,75,1000	0/0:43,0:43:99:0,129,1699	0/0:9,0:9:24:0,24,320	0/0:33,0:33:99:0,99,1320	0/0:25,0:25:75:0,75,1000	0/0:44,0:44:99:0,132,1760	0/0:21,0:21:63:0,63,840	0/0:15,0:15:45:0,45,590	0/0:17,0:17:51:0,51,680	0/0:1,0:1:3:0,3,40	1/1:0,1:1:3:40,3,0	0/0:11,0:11:33:0,33,440	0/0:26,0:26:78:0,78,1030	0/0:18,0:18:54:0,54,699	0/0:20,0:20:60:0,60,800	0/0:39,0:39:99:0,117,1529	0/0:20,0:20:60:0,60,790	0/0:12,0:12:36:0,36,480	0/0:25,0:25:75:0,75,1000	0/0:28,0:28:84:0,84,1120	0/0:25,0:25:75:0,75,1000	0/0:28,0:28:84:0,84,1110	0/0:35,0:35:99:0,105,1390	0/0:34,0:34:99:0,102,1360	0/0:19,0:19:57:0,57,760	0/0:11,0:11:33:0,33,440	0/0:24,0:24:72:0,72,960	0/0:2,0:2:6:0,6,80	0/0:7,0:7:21:0,21,280	0/1:9,7:16:99:232,0,312	0/0:33,0:33:96:0,96,1270	0/0:10,0:10:30:0,30,400	0/0:4,0:4:12:0,12,160	0/0:9,0:9:27:0,27,350	0/0:9,0:9:27:0,27,360	0/0:25,0:25:75:0,75,979	0/0:29,0:29:87:0,87,1160	0/1:19,4:23:91:91,0,681	0/0:18,0:18:54:0,54,720	0/0:13,0:13:39:0,39,510	0/0:2,0:2:6:0,6,80	0/0:32,0:32:96:0,96,1280	0/0:19,1:20:17:0,17,680	0/0:16,0:16:48:0,48,640	0/0:32,0:32:96:0,96,1280	0/0:48,0:48:99:0,144,1920	0/0:30,0:30:87:0,87,1139	0/0:19,0:19:57:0,57,750	0/0:27,0:27:81:0,81,1080	0/0:14,0:14:42:0,42,560	0/0:32,0:32:96:0,96,1280	0/0:12,0:12:36:0,36,480	0/0:38,0:38:99:0,114,1520	0/0:26,0:26:75:0,75,1000	0/0:3,0:3:9:0,9,120	0/0:9,0:9:27:0,27,360	0/0:14,0:14:42:0,42,560	0/0:22,0:22:63:0,63,840	0/0:25,0:25:75:0,75,1000	0/0:10,0:10:30:0,30,400	0/0:19,0:19:57:0,57,760	0/0:12,0:12:36:0,36,480	0/0:14,0:14:42:0,42,560	0/0:3,0:3:9:0,9,120	0/0:11,0:11:33:0,33,440	0/0:2,0:2:6:0,6,80	0/0:17,0:17:51:0,51,680	0/0:9,0:9:27:0,27,360	0/0:18,0:18:54:0,54,720	0/0:13,0:13:39:0,39,520	0/0:11,0:11:33:0,33,440	0/0:5,0:5:15:0,15,200	0/0:8,0:8:24:0,24,320	0/0:37,0:37:99:0,111,1480	0/0:28,0:28:84:0,84,1120	0/0:17,0:17:51:0,51,680	0/0:21,0:21:63:0,63,840	0/0:10,0:10:30:0,30,400	0/0:20,0:20:60:0,60,800	0/0:15,0:15:45:0,45,600	0/0:14,0:14:42:0,42,550
jcf7180000027995	2311266	.	G	A	3819.85	PASS	AC=7;AF=0.035;AN=198;BaseQRankSum=-2.972;DP=3307;Dels=0.00;ExcessHet=3.4866;FS=0.000;HaplotypeScore=0.2682;InbreedingCoeff=-0.0373;MLEAC=7;MLEAF=0.035;MQ=43.79;MQ0=0;MQRankSum=-44.037;QD=15.40;ReadPosRankSum=1.746;SOR=0.577;VQSLOD=4.58;culprit=FS	GT:AD:DP:GQ:PL	0/0:27,0:27:81:0,81,1080	0/0:39,0:39:99:0,102,1338	0/0:26,0:26:75:0,75,979	0/0:37,0:37:99:0,105,1400	0/0:34,0:34:90:0,90,1138	0/0:55,0:55:99:0,153,1999	0/0:33,0:33:96:0,96,1280	0/0:36,0:36:99:0,99,1279	0/0:29,0:29:81:0,81,1070	0/0:35,0:35:96:0,96,1270	0/0:44,0:44:99:0,126,1649	0/0:49,0:49:99:0,135,1769	0/0:51,0:51:99:0,147,1940	0/1:27,35:63:99:1168,0,820	0/0:29,0:29:81:0,81,1080	0/0:39,0:39:99:0,111,1449	0/0:27,0:27:75:0,75,990	0/0:43,0:43:99:0,126,1659	0/0:38,0:38:99:0,108,1409	0/0:39,0:39:99:0,111,1449	0/0:46,0:46:99:0,126,1659	0/0:24,0:24:72:0,72,929	0/0:21,0:21:60:0,60,779	0/0:16,1:17:8:0,8,560	0/0:31,0:31:87:0,87,1150	0/0:24,0:24:66:0,66,880	0/0:39,0:39:99:0,105,1390	0/0:22,0:22:54:0,54,720	0/0:20,0:20:57:0,57,729	0/0:41,0:41:99:0,111,1449	0/0:46,0:46:99:0,135,1769	0/0:51,0:52:99:0,144,1868	0/0:46,0:46:99:0,132,1729	0/0:37,1:38:65:0,65,1310	0/0:31,0:31:84:0,84,1079	0/0:38,3:41:40:0,40,1368	0/0:51,0:51:99:0,147,1940	0/0:30,0:30:87:0,87,1160	0/0:47,0:47:99:0,138,1799	0/0:31,0:31:78:0,78,1019	0/0:22,1:23:29:0,29,830	0/1:7,1:8:16:16,0,246	0/0:16,1:17:45:0,45,569	0/0:15,0:15:42:0,42,550	0/0:22,0:22:60:0,60,769	0/0:30,0:30:81:0,81,1059	0/0:28,0:28:78:0,78,1009	0/1:22,24:46:99:643,0,662	0/0:29,0:29:78:0,78,1030	0/0:24,0:24:72:0,72,950	0/0:23,0:23:66:0,66,859	0/0:33,0:33:90:0,90,1190	0/0:23,0:23:66:0,66,859	0/0:15,0:15:39:0,39,520	0/0:51,0:51:99:0,144,1868	0/0:32,0:32:90:0,90,1200	0/0:27,0:27:78:0,78,1030	0/0:43,0:43:99:0,129,1689	0/0:48,0:48:99:0,132,1708	0/0:46,0:46:99:0,132,1729	0/1:15,18:33:99:476,0,476	0/0:29,0:29:78:0,78,988	0/0:30,0:30:90:0,90,1159	0/1:13,16:29:99:405,0,434	0/0:31,0:31:90:0,90,1179	0/0:23,0:23:66:0,66,859	0/1:13,15:28:99:357,0,437	0/0:61,0:61:99:0,184,2420	0/0:21,0:21:42:0,42,560	0/0:30,0:30:87:0,87,1160	0/0:24,0:24:69:0,69,910	0/0:16,0:16:48:0,48,640	0/0:35,0:35:99:0,99,1289	0/0:20,0:20:54:0,54,710	0/0:24,0:24:72:0,72,960	0/0:32,0:32:93:0,93,1209	0/0:31,0:31:84:0,84,1058	0/0:32,0:32:90:0,90,1200	0/0:39,0:39:99:0,102,1339	0/0:36,0:36:99:0,99,1320	0/0:37,0:37:99:0,108,1430	0/0:38,0:38:99:0,102,1360	0/0:40,0:40:99:0,111,1449	0/0:22,0:22:54:0,54,720	0/0:15,0:15:42:0,42,539	0/0:28,0:28:81:0,81,1049	0/0:23,0:23:69:0,69,910	0/1:23,27:50:99:878,0,702	0/0:40,0:40:99:0,111,1449	0/0:38,0:39:99:0,114,1510	0/0:37,0:37:99:0,105,1369	0/0:36,0:37:99:0,99,1299	0/0:44,0:44:99:0,120,1569	0/0:38,0:38:99:0,108,1409	0/0:26,0:26:72:0,72,950
jcf7180000027995	2318952	.	C	T	4818.85	PASS	AC=8;AF=0.040;AN=198;BaseQRankSum=2.149;DP=2824;Dels=0.00;ExcessHet=3.6488;FS=0.000;HaplotypeScore=0.1895;InbreedingCoeff=-0.0433;MLEAC=8;MLEAF=0.040;MQ=43.79;MQ0=0;MQRankSum=-46.413;QD=15.45;ReadPosRankSum=0.692;SOR=0.581;VQSLOD=4.68;culprit=FS	GT:AD:DP:GQ:PL	0/0:24,0:24:69:0,69,899	0/0:28,0:28:84:0,84,1089	0/0:16,0:16:48:0,48,630	0/0:37,1:38:62:0,62,1280	0/0:32,0:32:90:0,90,1179	0/0:40,0:40:99:0,105,1400	0/0:20,0:20:45:0,45,590	0/0:30,0:30:81:0,81,1059	0/0:17,0:17:51:0,51,670	0/0:24,0:24:63:0,63,809	0/0:32,0:32:87:0,87,1129	0/0:38,0:38:99:0,102,1319	0/0:59,0:59:99:0,166,2159	0/0:48,0:49:99:0,135,1780	0/1:20,15:35:99:458,0,698	0/0:37,0:37:99:0,102,1339	0/0:15,0:15:39:0,39,520	0/0:33,0:33:96:0,96,1239	0/0:33,0:33:96:0,96,1239	0/0:34,0:34:93:0,93,1188	0/0:25,0:25:69:0,69,910	0/0:12,0:12:27:0,27,360	0/0:10,0:10:30:0,30,400	0/0:3,0:3:6:0,6,80	0/0:24,0:24:72:0,72,929	0/0:12,0:12:36:0,36,480	0/0:23,0:23:60:0,60,779	0/0:19,0:19:54:0,54,720	0/0:16,0:16:45:0,45,590	0/0:18,0:18:54:0,54,699	0/1:32,4:36:55:55,0,1104	0/0:33,0:33:93:0,93,1240	0/1:21,26:47:99:865,0,644	0/1:27,34:61:99:1132,0,852	0/0:34,1:35:59:0,59,1230	0/0:29,0:29:87:0,87,1129	0/1:24,28:52:99:896,0,736	0/0:42,1:43:74:0,74,1419	0/0:32,0:32:87:0,87,1160	0/0:32,0:32:96:0,96,1270	0/0:19,0:19:54:0,54,699	0/1:4,15:19:92:522,0,92	0/0:15,0:15:42:0,42,550	0/0:28,0:28:81:0,81,1039	0/0:30,0:30:84:0,84,1110	0/0:39,0:39:96:0,96,1259	0/0:32,0:32:87:0,87,1150	0/0:37,0:37:93:0,93,1230	0/0:19,0:19:48:0,48,640	0/0:28,0:28:78:0,78,1019	0/0:30,0:30:84:0,84,1089	0/0:28,1:29:35:0,35,910	0/0:16,0:16:42:0,42,550	0/0:14,0:14:36:0,36,480	0/0:38,0:38:99:0,105,1379	0/0:41,0:41:99:0,117,1550	0/0:35,0:35:99:0,105,1390	0/0:30,0:30:90:0,90,1190	0/0:42,0:42:99:0,120,1569	0/0:44,0:44:99:0,120,1600	0/1:17,11:28:99:356,0,585	0/0:24,0:24:72:0,72,960	0/1:14,20:34:99:670,0,410	0/0:28,0:28:84:0,84,1099	0/0:33,0:33:99:0,99,1289	0/0:29,0:29:75:0,75,979	0/0:31,0:31:84:0,84,1099	0/0:54,0:54:99:0,160,2110	0/0:25,0:25:69:0,69,889	0/0:27,0:27:75:0,75,990	0/0:27,0:27:78:0,78,1040	0/0:19,0:19:54:0,54,720	0/0:30,0:30:90:0,90,1168	0/0:30,0:30:84:0,84,1099	0/0:27,0:27:69:0,69,899	0/0:24,0:24:66:0,66,849	0/0:24,0:24:66:0,66,848	0/0:32,1:33:50:0,50,1099	0/0:12,0:12:36:0,36,480	0/0:32,0:32:96:0,96,1270	0/0:25,0:25:75:0,75,979	0/0:18,0:18:51:0,51,670	0/0:19,0:19:54:0,54,720	0/0:16,0:16:48:0,48,599	0/0:19,0:19:48:0,48,640	0/0:26,0:26:72:0,72,950	0/0:22,1:23:20:0,20,720	0/0:31,0:31:87:0,87,1129	0/0:25,0:25:72:0,72,939	0/0:23,0:23:63:0,63,830	0/0:34,0:34:99:0,99,1299	0/0:23,0:23:69:0,69,899	0/0:27,0:27:78:0,78,1030	0/0:28,0:28:81:0,81,1059	0/0:26,0:26:69:0,69,899
jcf7180000027996	29195	.	G	A	5934.99	PASS	AC=14;AF=0.071;AN=198;BaseQRankSum=1.148;DP=2815;Dels=0.00;ExcessHet=5.1542;FS=0.000;HaplotypeScore=0.2209;InbreedingCoeff=0.3267;MLEAC=13;MLEAF=0.066;MQ=43.75;MQ0=0;MQRankSum=-48.531;QD=14.95;ReadPosRankSum=1.448;SOR=0.946;VQSLOD=4.84;culprit=FS	GT:AD:DP:GQ:PL	0/0:27,0:28:81:0,81,1070	0/0:15,0:15:45:0,45,600	0/0:22,0:22:66:0,66,880	0/0:40,0:40:99:0,120,1590	0/0:35,0:35:99:0,105,1379	0/0:25,0:25:75:0,75,1000	0/0:22,0:22:66:0,66,880	0/0:39,1:40:80:0,80,1520	0/0:24,0:24:72:0,72,960	0/0:16,0:16:48:0,48,640	0/0:36,0:36:99:0,108,1440	0/0:28,1:29:47:0,47,1080	0/0:51,0:51:99:0,153,2030	0/1:19,21:40:99:720,0,629	0/0:27,0:27:81:0,81,1080	0/0:40,0:40:99:0,117,1560	0/1:13,9:22:99:294,0,454	0/0:32,0:32:96:0,96,1270	0/0:33,0:33:99:0,99,1320	0/0:34,0:34:99:0,102,1360	0/0:32,0:32:93:0,93,1230	0/0:14,0:14:42:0,42,560	0/0:11,0:11:33:0,33,440	0/0:8,0:8:24:0,24,299	0/0:21,0:21:63:0,63,829	0/0:18,0:18:54:0,54,720	0/0:23,1:24:32:0,32,880	0/0:26,0:26:78:0,78,1009	0/0:22,0:22:66:0,66,870	0/0:30,0:30:90:0,90,1190	0/1:11,12:23:99:400,0,360	0/0:39,0:39:99:0,117,1560	0/1:13,15:28:99:482,0,402	0/1:12,13:25:99:445,0,405	0/0:26,1:27:41:0,41,1000	0/1:12,5:17:99:149,0,429	0/1:24,2:26:2:2,0,872	0/0:22,0:22:66:0,66,870	0/1:13,17:30:99:593,0,382	0/0:24,0:24:72:0,72,960	0/0:20,0:20:60:0,60,800	0/0:3,0:3:9:0,9,120	0/0:11,0:11:30:0,30,400	0/1:12,7:19:99:222,0,423	0/0:30,1:31:50:0,50,1110	0/0:43,0:43:99:0,129,1720	0/0:35,0:36:99:0,105,1390	0/0:46,0:46:99:0,135,1800	0/0:38,0:38:99:0,114,1489	0/0:35,0:35:99:0,105,1400	0/0:52,0:52:99:0,153,2020	0/0:55,0:55:99:0,166,2169	0/0:26,0:26:78:0,78,1040	0/0:53,0:53:99:0,160,2100	0/0:47,0:47:99:0,141,1880	0/1:22,21:43:99:711,0,751	0/0:37,0:37:99:0,111,1480	0/0:28,1:29:47:0,47,1080	0/0:50,0:50:99:0,141,1849	0/0:35,0:35:99:0,105,1400	0/0:24,0:24:72:0,72,950	0/0:24,0:24:72:0,72,960	0/1:21,16:37:99:529,0,729	0/0:26,0:26:75:0,75,1000	0/0:43,0:43:99:0,129,1720	0/0:24,0:24:72:0,72,919	0/0:24,0:24:72:0,72,960	0/0:48,0:48:99:0,144,1889	0/0:17,0:17:51:0,51,680	0/0:22,0:22:66:0,66,880	0/0:20,0:20:60:0,60,800	0/0:22,1:23:29:0,29,840	0/1:19,12:31:99:379,0,667	0/0:23,0:23:69:0,69,910	0/0:26,0:26:78:0,78,1040	0/0:18,0:18:54:0,54,720	0/0:28,0:28:84:0,84,1120	0/0:31,0:31:93:0,93,1240	0/0:28,0:28:81:0,81,1080	0/0:26,0:26:78:0,78,1040	0/0:29,0:29:87:0,87,1160	0/0:11,0:11:33:0,33,440	0/0:31,0:31:93:0,93,1240	0/0:38,0:38:99:0,114,1520	0/0:23,0:23:69:0,69,910	0/1:12,12:24:99:408,0,397	0/0:14,0:14:42:0,42,560	0/1:10,22:32:99:784,0,304	0/0:23,0:23:69:0,69,920	0/0:32,0:32:96:0,96,1280	0/0:15,0:15:45:0,45,600	0/0:29,0:29:87:0,87,1160	0/0:31,0:31:93:0,93,1233	0/0:16,0:16:48:0,48,640	0/0:24,0:24:72:0,72,960
jcf7180000027996	116616	.	C	A	2185.7	PASS	AC=3;AF=0.015;AN=198;BaseQRankSum=0.933;DP=4048;Dels=0.00;ExcessHet=3.0769;FS=0.000;HaplotypeScore=0.2197;InbreedingCoeff=-0.0157;MLEAC=3;MLEAF=0.015;MQ=43.90;MQ0=0;MQRankSum=-48.460;QD=12.63;ReadPosRankSum=-0.489;SOR=0.565;VQSLOD=4.15;culprit=FS	GT:AD:DP:GQ:PL	0/0:43,0:43:99:0,126,1670	0/0:56,0:56:99:0,163,2160	0/0:38,0:38:99:0,114,1510	0/0:60,0:60:99:0,181,2380	0/0:46,0:46:99:0,132,1739	0/0:52,0:52:99:0,157,2080	0/0:36,0:36:99:0,108,1440	0/0:41,1:42:83:0,83,1539	0/0:36,0:36:99:0,108,1430	0/0:41,0:41:99:0,123,1619	0/1:30,20:50:99:599,0,1042	0/0:42,0:42:99:0,126,1649	0/0:60,0:60:99:0,181,2390	0/0:58,0:58:99:0,172,2249	0/0:43,0:43:99:0,129,1699	0/0:59,0:59:99:0,172,2280	0/0:20,0:20:60:0,60,800	0/0:44,0:44:99:0,132,1739	0/0:52,0:52:99:0,153,2009	0/0:55,0:55:99:0,163,2116	0/0:53,0:53:99:0,160,2120	0/0:23,0:23:69:0,69,920	0/0:21,0:21:63:0,63,829	0/0:19,0:19:57:0,57,760	0/0:26,0:26:78:0,78,1040	0/0:25,0:25:72:0,72,939	0/0:44,0:44:99:0,129,1689	0/0:40,0:40:99:0,120,1559	0/0:25,0:25:72:0,72,939	0/0:33,0:33:99:0,99,1299	0/0:58,0:58:99:0,175,2289	0/0:54,0:54:99:0,163,2160	0/0:51,0:51:99:0,150,1969	0/0:56,0:56:99:0,166,2200	0/0:45,0:45:99:0,135,1780	0/0:50,0:50:99:0,147,1960	0/0:57,0:57:99:0,172,2228	0/0:64,0:64:99:0,190,2461	0/0:61,0:61:99:0,181,2369	0/0:43,0:43:99:0,129,1699	0/0:35,0:35:99:0,105,1400	0/0:4,0:4:12:0,12,160	0/0:33,1:34:59:0,59,1219	0/0:41,0:41:99:0,123,1609	0/0:52,0:52:99:0,156,2039	0/0:33,0:33:99:0,99,1310	0/0:35,0:35:99:0,99,1299	0/0:39,0:39:99:0,114,1510	0/0:41,0:41:99:0,123,1609	0/0:35,0:35:99:0,105,1400	0/0:40,0:40:99:0,114,1479	0/0:53,0:53:99:0,157,2070	0/0:40,0:40:99:0,120,1590	0/0:32,0:32:93:0,93,1230	0/0:61,0:61:99:0,181,2390	0/0:41,0:41:99:0,123,1630	0/0:38,0:38:99:0,114,1489	0/0:40,0:40:99:0,120,1569	0/0:59,0:59:99:0,175,2279	0/1:43,24:67:99:746,0,1397	0/0:34,0:34:99:0,102,1350	0/0:50,0:50:99:0,150,1990	0/0:37,0:37:99:0,111,1449	0/0:30,0:30:84:0,84,1110	0/0:42,0:42:99:0,126,1670	0/0:38,0:38:99:0,111,1480	0/0:31,0:31:93:0,93,1219	0/0:66,0:66:99:0,184,2430	0/0:26,0:26:75:0,75,990	0/0:24,0:24:72:0,72,960	0/0:29,0:29:87:0,87,1160	0/0:28,0:28:81:0,81,1080	0/0:36,0:36:99:0,105,1379	0/0:32,0:32:96:0,96,1259	0/0:30,0:30:84:0,84,1099	0/0:38,0:38:99:0,114,1510	0/0:32,0:32:90:0,90,1200	0/0:45,0:45:99:0,135,1790	0/0:32,0:32:96:0,96,1249	0/0:47,0:47:99:0,138,1820	0/0:39,0:39:99:0,114,1510	0/0:29,0:29:87:0,87,1150	0/0:45,0:45:99:0,132,1760	0/0:37,0:37:99:0,111,1480	0/0:23,0:23:69:0,69,910	0/0:39,0:39:99:0,111,1449	0/0:26,0:26:75:0,75,1000	0/0:47,0:47:99:0,138,1840	0/0:47,0:47:99:0,138,1840	0/0:40,0:40:99:0,120,1590	0/0:30,0:30:84:0,84,1120	0/0:34,0:34:99:0,102,1339	0/0:41,0:41:99:0,123,1619	0/0:43,0:43:99:0,129,1710	0/0:32,0:32:96:0,96,1259
jcf7180000027996	306109	.	C	T	6847	PASS	AC=23;AF=0.116;AN=198;BaseQRankSum=1.208;DP=1581;Dels=0.00;ExcessHet=1.2323;FS=0.000;HaplotypeScore=0.0896;InbreedingCoeff=0.0563;MLEAC=21;MLEAF=0.106;MQ=43.55;MQ0=0;MQRankSum=-38.284;QD=22.02;ReadPosRankSum=0.564;SOR=0.596;VQSLOD=3.67;culprit=FS	GT:AD:DP:GQ:PL	0/0:27,0:27:81:0,81,1070	0/0:15,0:15:42:0,42,560	0/0:4,0:4:12:0,12,160	0/0:16,0:16:48:0,48,640	0/0:23,0:23:69:0,69,889	0/0:14,0:14:33:0,33,430	0/0:10,0:10:30:0,30,390	0/0:19,0:19:54:0,54,720	0/0:19,1:20:17:0,17,659	0/0:18,0:18:54:0,54,720	0/0:29,1:30:47:0,47,1080	0/0:16,0:16:48:0,48,640	0/0:25,0:25:69:0,69,899	0/0:19,0:19:54:0,54,710	0/0:10,0:10:30:0,30,400	0/1:13,8:21:99:257,0,457	0/0:17,0:17:45:0,45,600	0/0:19,0:19:54:0,54,689	0/0:19,0:19:57:0,57,750	0/0:14,0:14:42:0,42,550	0/1:14,16:30:99:556,0,396	0/0:13,0:13:39:0,39,510	1/1:0,23:23:66:880,66,0	0/0:7,0:7:21:0,21,280	0/1:7,5:12:99:117,0,237	0/1:6,15:21:99:527,0,177	0/1:10,15:25:99:488,0,307	0/1:9,18:27:99:628,0,279	1/1:1,30:31:53:1139,53,0	0/1:5,9:14:99:318,0,148	0/1:11,8:19:99:226,0,376	0/0:23,0:23:66:0,66,880	0/0:22,2:24:29:0,29,830	0/0:14,0:14:39:0,39,510	0/0:16,0:16:48:0,48,630	0/0:15,1:16:8:0,8,550	0/0:15,0:15:42:0,42,550	0/1:10,1:11:7:7,0,357	0/0:18,0:18:54:0,54,689	0/0:16,0:16:45:0,45,590	0/1:2,5:7:59:179,0,59	0/0:1,0:1:3:0,3,40	0/0:4,0:4:9:0,9,120	0/0:4,0:4:12:0,12,160	0/0:10,0:10:30:0,30,390	0/0:3,0:3:9:0,9,120	0/0:6,0:6:18:0,18,230	0/1:8,1:9:13:13,0,283	0/0:7,0:7:21:0,21,270	0/0:18,0:19:51:0,51,670	0/0:10,0:10:27:0,27,360	0/0:13,1:14:2:0,2,480	0/1:3,11:14:41:401,0,41	0/0:3,0:3:9:0,9,120	0/0:8,0:8:21:0,21,280	0/0:20,1:21:17:0,17,670	0/0:22,0:22:63:0,63,840	0/0:25,0:25:75:0,75,979	0/0:26,0:26:78:0,78,1040	0/0:17,0:17:51:0,51,670	0/0:16,0:16:48:0,48,630	0/0:11,0:11:33:0,33,440	0/0:15,0:15:45:0,45,600	0/0:13,0:13:39:0,39,520	0/0:10,0:10:27:0,27,360	0/1:10,1:11:13:13,0,283	0/1:3,6:9:93:203,0,93	0/0:58,0:58:99:0,172,2259	0/0:4,0:4:12:0,12,160	0/1:9,2:11:47:47,0,327	0/0:7,0:7:18:0,18,240	0/0:10,0:10:27:0,27,360	0/0:12,0:12:33:0,33,440	0/0:16,0:16:48:0,48,630	0/0:16,0:16:45:0,45,579	0/0:12,0:12:33:0,33,440	0/0:15,1:16:19:0,19,560	0/0:17,0:17:45:0,45,600	0/1:11,1:12:4:4,0,404	0/0:31,0:31:93:0,93,1219	0/0:16,0:16:45:0,45,569	0/0:20,0:20:57:0,57,760	0/0:13,0:13:39:0,39,510	0/1:9,13:22:99:441,0,294	0/0:14,0:14:39:0,39,520	0/0:14,0:14:39:0,39,520	0/0:14,0:14:42:0,42,550	0/0:21,0:21:57:0,57,760	0/0:18,0:18:54:0,54,720	0/1:6,19:25:99:648,0,168	0/0:22,0:22:57:0,57,760	0/1:11,1:12:4:4,0,404	0/0:17,0:17:51:0,51,680	0/0:12,0:12:36:0,36,459	0/0:13,0:13:36:0,36,470
jcf7180000027996	383436	.	C	T	5203.74	PASS	AC=10;AF=0.051;AN=198;BaseQRankSum=-0.592;DP=3806;Dels=0.00;ExcessHet=0.0009;FS=0.000;HaplotypeScore=0.4104;InbreedingCoeff=0.6189;MLEAC=10;MLEAF=0.051;MQ=43.82;MQ0=0;MQRankSum=-53.082;QD=20.73;ReadPosRankSum=0.529;SOR=0.722;VQSLOD=3.21;culprit=FS	GT:AD:DP:GQ:PL	1/1:1,34:35:59:1230,59,0	0/1:30,14:44:99:389,0,960	0/0:36,0:36:99:0,102,1339	0/1:25,26:51:99:782,0,822	0/0:50,0:50:99:0,135,1759	0/0:41,0:41:99:0,114,1468	1/1:0,27:27:72:939,72,0	1/1:1,36:37:56:1148,56,0	0/1:24,20:44:99:495,0,724	0/1:1,12:13:4:394,0,4	0/0:40,0:40:99:0,105,1348	0/0:39,0:40:99:0,99,1279	0/0:55,0:55:99:0,150,1959	0/0:46,0:46:99:0,132,1719	0/0:35,0:35:84:0,84,1079	0/0:35,0:35:93:0,93,1199	0/0:19,0:19:57:0,57,719	0/0:37,0:37:99:0,102,1308	0/0:48,0:48:99:0,135,1748	0/0:43,0:43:99:0,120,1590	0/0:47,0:47:99:0,126,1628	0/0:17,0:17:45:0,45,579	0/0:12,0:12:36:0,36,470	0/0:24,0:24:72:0,72,887	0/0:22,0:22:63:0,63,809	0/0:27,0:27:78:0,78,988	0/0:28,0:28:63:0,63,830	0/0:27,0:27:75:0,75,959	0/0:41,0:41:99:0,111,1397	0/0:37,0:37:96:0,96,1228	0/0:41,0:41:99:0,117,1519	0/0:35,0:35:99:0,105,1338	0/0:50,0:50:99:0,135,1769	0/0:50,0:50:99:0,138,1768	0/0:49,0:49:99:0,141,1839	0/0:24,0:24:60:0,60,748	0/0:34,0:34:96:0,96,1218	0/0:51,0:51:99:0,147,1888	0/0:28,0:28:78:0,78,999	0/0:55,0:55:99:0,153,1988	0/0:38,0:38:99:0,108,1409	0/0:10,0:10:30:0,30,400	0/0:20,0:20:54:0,54,679	0/0:31,0:31:87:0,87,1150	0/0:37,0:37:93:0,93,1178	0/0:56,0:56:99:0,153,1968	0/0:45,0:45:99:0,123,1619	0/0:60,0:60:99:0,166,2128	0/0:47,0:47:99:0,132,1708	0/0:49,0:49:99:0,129,1679	0/0:49,0:49:99:0,132,1698	0/0:43,0:43:99:0,120,1559	0/0:38,0:38:99:0,108,1378	0/0:44,0:44:99:0,117,1508	0/0:58,0:58:99:0,156,2008	0/0:45,0:45:99:0,123,1630	0/0:45,0:45:99:0,126,1628	0/0:47,0:47:99:0,126,1639	0/0:44,0:44:99:0,114,1489	0/0:57,0:57:99:0,166,2169	0/0:22,0:22:63:0,63,809	0/0:25,0:25:69:0,69,899	0/0:40,0:40:99:0,114,1510	0/0:29,0:29:81:0,81,1022	0/0:41,0:41:99:0,120,1548	0/0:32,0:32:87:0,87,1108	0/0:28,0:28:81:0,81,1059	0/0:67,0:67:99:0,199,2640	0/0:37,0:37:99:0,111,1449	0/0:40,0:40:99:0,105,1379	0/0:34,0:34:90:0,90,1127	0/0:28,0:28:69:0,69,876	0/0:30,0:30:78:0,78,1019	0/0:37,0:37:99:0,99,1279	0/0:28,0:28:69:0,69,920	0/0:38,0:38:99:0,108,1336	0/0:32,0:32:72:0,72,919	0/0:35,0:35:99:0,99,1299	0/0:42,0:42:99:0,108,1409	0/0:57,0:57:99:0,156,2039	0/0:35,0:35:99:0,99,1279	0/0:43,0:43:99:0,126,1618	0/0:32,0:32:90:0,90,1190	0/0:46,0:46:99:0,132,1729	0/0:24,0:24:63:0,63,819	0/0:49,0:49:99:0,126,1659	0/0:27,0:27:72:0,72,919	0/0:44,0:44:99:0,117,1539	0/0:40,0:40:99:0,111,1449	0/0:46,0:46:99:0,132,1677	0/0:53,0:53:99:0,147,1877	0/0:40,0:40:99:0,111,1428	0/0:52,0:52:99:0,138,1809	0/0:35,0:35:99:0,99,1299	0/0:38,0:38:99:0,114,1468
jcf7180000027996	404138	.	G	A	5425.3	PASS	AC=22;AF=0.111;AN=198;BaseQRankSum=0.274;DP=1753;Dels=0.00;ExcessHet=0.0382;FS=0.000;HaplotypeScore=0.0302;InbreedingCoeff=0.2731;MLEAC=21;MLEAF=0.106;MQ=43.69;MQ0=0;MQRankSum=-39.824;QD=20.32;ReadPosRankSum=1.062;SOR=0.648;VQSLOD=3.66;culprit=FS	GT:AD:DP:GQ:PL	0/0:18,0:18:54:0,54,720	0/0:24,0:24:72:0,72,960	0/0:22,0:22:66:0,66,880	0/0:23,0:23:69:0,69,910	0/0:21,0:21:60:0,60,790	0/0:41,0:42:99:0,120,1600	0/0:31,0:31:93:0,93,1230	0/0:21,0:21:63:0,63,840	0/0:18,0:18:54:0,54,720	0/0:14,0:14:42:0,42,560	0/0:24,0:24:72:0,72,960	0/0:22,0:22:66:0,66,880	0/0:29,0:29:87:0,87,1150	0/0:31,0:31:93:0,93,1240	0/0:16,0:16:48:0,48,640	0/0:18,0:18:54:0,54,720	0/0:11,0:11:33:0,33,440	0/0:20,0:20:60:0,60,800	0/0:18,0:18:54:0,54,720	0/0:39,0:39:99:0,117,1550	0/0:20,0:20:60:0,60,800	0/0:11,0:11:33:0,33,440	0/0:5,0:5:15:0,15,200	0/1:3,3:6:99:102,0,102	0/0:17,0:17:51:0,51,680	0/0:12,0:12:36:0,36,480	0/0:15,0:15:45:0,45,600	0/0:15,0:15:45:0,45,600	0/0:30,0:30:87:0,87,1139	0/0:18,0:18:54:0,54,720	0/1:8,7:15:99:235,0,275	0/0:21,0:21:63:0,63,840	0/0:20,0:20:60:0,60,800	0/0:22,0:22:63:0,63,840	0/0:14,0:14:39:0,39,509	0/0:18,0:18:54:0,54,720	0/0:21,0:21:63:0,63,840	0/1:12,9:21:99:297,0,417	0/0:17,0:17:48:0,48,640	0/0:17,0:17:51:0,51,680	0/0:6,0:6:18:0,18,240	1/1:0,3:3:9:120,9,0	0/0:9,0:9:27:0,27,360	0/0:9,0:9:27:0,27,360	0/0:12,0:12:36:0,36,480	0/0:8,0:8:24:0,24,320	0/0:12,0:12:33:0,33,430	0/1:8,14:22:99:493,0,254	0/0:9,0:9:27:0,27,360	0/1:6,12:18:99:426,0,186	1/1:0,14:14:42:560,42,0	0/0:22,0:22:66:0,66,880	0/0:6,0:6:18:0,18,240	0/0:10,0:10:30:0,30,400	0/1:12,11:23:99:371,0,411	0/0:23,0:23:69:0,69,920	0/0:28,0:28:84:0,84,1120	0/0:18,0:18:54:0,54,720	0/0:20,0:20:60:0,60,800	0/0:27,0:27:81:0,81,1080	0/0:13,0:13:39:0,39,520	0/0:14,0:14:42:0,42,560	0/0:14,0:14:42:0,42,560	0/0:12,0:12:36:0,36,480	0/0:22,0:22:66:0,66,880	0/1:4,8:12:99:274,0,124	0/0:23,0:23:69:0,69,920	0/0:40,0:40:99:0,117,1560	0/1:12,7:19:99:223,0,423	0/1:2,7:9:53:253,0,53	1/1:0,11:11:33:440,33,0	0/0:15,0:15:45:0,45,600	0/0:15,0:15:45:0,45,600	0/0:14,0:14:42:0,42,560	0/0:14,0:14:42:0,42,560	0/0:22,1:23:29:0,29,830	0/1:12,6:18:99:186,0,426	0/1:7,11:18:99:349,0,229	0/0:15,0:15:45:0,45,600	0/0:27,0:27:81:0,81,1080	0/0:23,0:23:69:0,69,910	0/0:15,0:15:45:0,45,600	1/1:0,21:21:63:840,63,0	0/0:16,0:16:48:0,48,640	0/1:8,6:14:99:190,0,278	0/1:4,6:10:99:210,0,130	0/0:15,0:15:45:0,45,600	0/0:17,0:17:51:0,51,670	0/0:15,0:15:45:0,45,600	0/0:11,0:11:33:0,33,430	0/0:19,1:20:20:0,20,720	0/0:15,0:15:42:0,42,550	0/0:17,0:17:51:0,51,680	0/0:18,0:18:51:0,51,680	0/0:22,0:22:66:0,66,880
jcf7180000027996	606720	.	C	A	8495.15	PASS	AC=8;AF=0.040;AN=198;BaseQRankSum=-0.814;DP=5394;Dels=0.00;ExcessHet=3.6488;FS=1.285;HaplotypeScore=0.3309;InbreedingCoeff=-0.0416;MLEAC=7;MLEAF=0.035;MQ=43.80;MQ0=0;MQRankSum=-63.288;QD=16.53;ReadPosRankSum=-0.458;SOR=0.871;VQSLOD=2.82;culprit=QD	GT:AD:DP:GQ:PL	0/0:54,0:54:99:0,160,2120	0/0:49,0:49:99:0,147,1950	0/0:30,0:30:90:0,90,1179	0/0:60,0:60:99:0,181,2390	0/0:61,0:61:99:0,184,2440	0/0:71,0:71:99:0,211,2780	0/0:43,0:43:99:0,129,1710	0/0:63,0:63:99:0,190,2510	0/0:55,0:55:99:0,166,2200	0/0:36,0:36:99:0,108,1430	0/0:49,0:49:99:0,147,1928	0/0:47,0:47:99:0,141,1870	0/0:58,0:58:99:0,175,2310	0/0:59,0:59:99:0,178,2360	0/1:20,21:41:99:696,0,677	0/0:57,0:57:99:0,172,2260	0/0:35,0:35:99:0,105,1400	0/0:60,0:60:99:0,181,2380	0/0:49,0:49:99:0,144,1910	0/0:70,0:70:99:0,211,2790	0/0:66,0:66:99:0,199,2620	0/0:40,0:40:99:0,120,1600	0/0:34,0:34:99:0,102,1360	0/0:24,0:24:72:0,72,960	0/0:45,0:45:99:0,135,1800	0/0:33,0:33:99:0,99,1320	0/0:55,0:55:99:0,166,2190	0/0:63,0:63:99:0,187,2480	0/0:55,0:55:99:0,166,2180	0/0:54,0:54:99:0,163,2160	0/0:53,0:53:99:0,160,2120	0/0:59,0:59:99:0,175,2320	0/0:68,0:68:99:0,205,2689	0/1:47,35:82:99:1153,0,1613	0/1:58,5:63:10:10,0,2120	0/1:7,61:68:75:2194,0,75	0/0:61,2:63:99:0,110,2360	0/1:45,45:90:99:1532,0,1482	0/0:65,1:66:99:0,159,2560	0/1:30,29:59:99:983,0,1023	0/0:54,0:54:99:0,163,2140	0/0:8,0:8:24:0,24,320	0/0:34,0:34:99:0,102,1360	0/0:61,2:63:99:0,110,2360	0/0:65,0:65:99:0,196,2569	0/0:62,0:62:99:0,187,2480	0/0:61,0:61:99:0,184,2420	0/0:61,0:61:99:0,184,2408	0/0:67,0:67:99:0,202,2680	0/0:54,0:54:99:0,163,2150	0/0:56,0:56:99:0,169,2199	0/0:48,0:48:99:0,144,1910	0/0:44,0:44:99:0,129,1710	0/0:42,0:42:99:0,126,1670	0/0:68,0:68:99:0,205,2710	0/0:46,0:46:99:0,135,1790	0/0:59,0:59:99:0,175,2279	0/0:47,0:47:99:0,141,1870	0/0:68,0:68:99:0,205,2720	0/0:58,0:58:99:0,175,2320	0/0:40,0:40:99:0,120,1590	0/1:26,42:68:99:1465,0,825	0/0:53,1:54:99:0,123,2060	0/0:57,0:57:99:0,172,2280	0/0:49,1:50:99:0,110,1889	0/0:53,0:53:99:0,160,2110	0/0:38,0:38:99:0,114,1520	0/0:100,0:100:99:0,298,3937	0/0:47,0:47:99:0,141,1870	0/0:44,1:45:95:0,95,1710	0/0:50,0:50:99:0,150,1980	0/0:48,0:48:99:0,144,1910	0/0:52,0:52:99:0,157,2070	0/0:53,0:53:99:0,160,2109	0/0:59,0:59:99:0,178,2319	0/0:56,0:56:99:0,169,2199	0/0:45,0:45:99:0,135,1790	0/0:56,0:56:99:0,166,2190	0/0:47,0:47:99:0,141,1880	0/0:60,0:60:99:0,181,2400	0/0:62,0:62:99:0,187,2459	0/0:45,0:45:99:0,135,1800	0/0:69,1:70:99:0,171,2699	0/0:46,0:46:99:0,138,1840	0/0:47,0:47:99:0,141,1870	0/0:53,0:53:99:0,160,2120	0/1:24,19:43:99:594,0,823	0/0:72,0:72:99:0,214,2840	0/0:75,0:75:99:0,226,2990	0/0:67,0:67:99:0,202,2649	0/0:72,0:72:99:0,211,2780	0/0:57,0:57:99:0,172,2228	0/0:60,0:60:99:0,181,2380	0/0:53,0:53:99:0,157,2080	0/0:48,0:48:99:0,144,1920
jcf7180000027996	812868	.	T	G	59.16	PASS	AC=3;AF=0.015;AN=196;BaseQRankSum=0.404;DP=847;Dels=0.00;ExcessHet=3.0776;FS=0.000;HaplotypeScore=0.0306;InbreedingCoeff=-0.0304;MLEAC=1;MLEAF=5.102e-03;MQ=43.95;MQ0=0;MQRankSum=-18.992;QD=8.45;ReadPosRankSum=-0.070;SOR=3.666;VQSLOD=3.49;culprit=FS	GT:AD:DP:GQ:PL	0/0:7,0:7:21:0,21,280	0/0:11,0:11:33:0,33,440	0/0:8,0:8:24:0,24,320	0/0:8,0:8:21:0,21,280	0/0:8,0:8:21:0,21,280	0/0:9,0:9:27:0,27,360	0/0:7,0:7:21:0,21,280	0/0:14,0:14:42:0,42,560	0/0:9,0:9:27:0,27,360	0/0:10,0:10:30:0,30,400	0/0:8,0:8:24:0,24,320	0/1:8,1:9:13:13,0,293	0/0:21,0:21:63:0,63,840	0/0:18,0:18:54:0,54,710	0/0:7,0:7:18:0,18,240	0/0:18,0:18:54:0,54,710	0/0:7,0:7:21:0,21,280	0/0:8,0:8:24:0,24,320	0/0:13,1:14:2:0,2,480	0/0:11,0:11:33:0,33,440	0/0:17,0:17:51:0,51,680	0/0:8,0:8:24:0,24,320	0/0:10,0:10:30:0,30,390	0/0:8,0:8:24:0,24,320	0/0:2,0:2:6:0,6,80	0/0:10,0:10:30:0,30,400	0/0:16,0:16:48:0,48,640	0/0:11,0:11:33:0,33,430	0/0:5,0:5:15:0,15,200	0/0:10,0:10:30:0,30,400	0/0:2,0:2:6:0,6,80	0/0:9,0:9:27:0,27,350	0/0:8,0:8:24:0,24,320	0/0:5,0:5:15:0,15,200	0/0:9,0:9:27:0,27,360	0/0:8,0:8:24:0,24,320	0/0:16,0:16:48:0,48,629	0/0:15,0:15:45:0,45,590	0/0:8,0:8:24:0,24,320	0/0:11,0:11:30:0,30,400	0/0:7,0:7:21:0,21,280	./.:.:.:.:.	0/0:2,0:2:6:0,6,80	0/0:2,0:2:6:0,6,80	0/0:7,0:7:21:0,21,280	0/0:4,0:4:12:0,12,160	0/0:2,0:2:6:0,6,80	0/0:4,0:4:12:0,12,160	0/0:4,0:4:12:0,12,160	0/0:7,0:7:21:0,21,280	0/0:13,0:13:39:0,39,520	0/0:8,0:8:24:0,24,320	0/0:10,0:10:30:0,30,400	0/0:2,0:2:6:0,6,80	0/0:2,0:2:6:0,6,80	0/0:24,0:24:72:0,72,950	0/0:10,0:10:30:0,30,400	0/0:6,0:6:18:0,18,240	0/0:17,0:17:51:0,51,680	0/0:16,0:16:48:0,48,640	0/0:11,0:11:33:0,33,440	0/0:16,0:16:48:0,48,640	0/0:8,0:8:24:0,24,310	0/0:15,0:15:42:0,42,560	0/0:10,0:10:30:0,30,400	0/0:6,0:6:18:0,18,240	0/0:5,0:5:15:0,15,200	0/0:15,0:15:45:0,45,600	0/0:4,0:4:12:0,12,160	0/0:5,0:5:15:0,15,200	0/0:5,0:5:15:0,15,200	0/0:12,0:12:36:0,36,480	0/0:6,0:6:18:0,18,240	0/0:8,0:8:24:0,24,320	0/0:8,0:8:24:0,24,320	0/1:10,1:11:7:7,0,367	0/0:6,0:6:18:0,18,240	0/0:3,0:3:9:0,9,120	0/0:4,0:4:12:0,12,160	0/0:5,0:5:15:0,15,190	0/0:6,0:6:15:0,15,200	0/0:6,0:6:18:0,18,240	0/0:6,0:6:15:0,15,200	0/1:4,3:7:99:99,0,139	0/0:8,0:8:21:0,21,280	0/0:4,0:4:12:0,12,160	0/0:5,0:5:15:0,15,200	0/0:10,0:10:30:0,30,400	0/0:8,0:8:24:0,24,320	0/0:13,0:13:36:0,36,480	0/0:11,0:11:33:0,33,440	0/0:8,0:8:21:0,21,270	0/0:10,0:10:30:0,30,400	0/0:8,0:8:24:0,24,320	0/0:4,0:4:12:0,12,160
jcf7180000027996	946594	.	C	T	1853.62	PASS	AC=7;AF=0.035;AN=198;BaseQRankSum=0.942;DP=2191;Dels=0.00;ExcessHet=3.4866;FS=0.000;HaplotypeScore=0.0704;InbreedingCoeff=-0.0382;MLEAC=7;MLEAF=0.035;MQ=43.84;MQ0=0;MQRankSum=-34.635;QD=11.51;ReadPosRankSum=1.117;SOR=0.892;VQSLOD=4.50;culprit=FS	GT:AD:DP:GQ:PL	0/0:21,0:21:63:0,63,819	0/0:8,0:8:24:0,24,320	0/0:9,0:9:27:0,27,360	0/0:25,0:25:72:0,72,960	0/0:16,0:16:48:0,48,619	0/0:22,0:22:66:0,66,870	0/0:23,0:23:69:0,69,899	0/0:17,0:17:51:0,51,670	0/0:17,0:17:51:0,51,670	0/0:12,0:12:36:0,36,470	0/0:15,0:15:45:0,45,579	0/0:15,0:15:45:0,45,590	0/0:22,0:22:63:0,63,830	0/0:13,0:13:39:0,39,520	0/0:8,0:8:24:0,24,320	0/0:18,0:18:54:0,54,699	0/0:15,0:15:45:0,45,600	0/0:20,0:20:60:0,60,800	0/0:15,0:15:45:0,45,600	0/0:28,1:29:41:0,41,990	0/0:22,0:22:66:0,66,880	0/0:14,0:14:42:0,42,560	0/0:9,0:9:27:0,27,350	0/0:6,0:6:18:0,18,240	0/0:21,0:21:63:0,63,830	0/0:18,0:18:54:0,54,710	0/0:16,0:16:48:0,48,640	0/0:26,0:26:75:0,75,990	0/0:33,0:33:99:0,99,1320	0/0:18,0:18:54:0,54,720	0/0:28,0:28:84:0,84,1120	0/1:19,6:25:99:165,0,674	0/0:28,2:30:10:0,10,1040	0/1:13,11:24:99:360,0,448	0/0:20,0:20:60:0,60,779	0/0:26,0:26:78:0,78,1030	0/0:24,0:24:72:0,72,960	0/0:21,0:21:63:0,63,840	0/0:23,0:23:69:0,69,899	0/0:32,0:32:96:0,96,1270	0/0:16,0:16:48:0,48,640	0/0:3,0:3:9:0,9,120	0/0:5,0:5:15:0,15,200	0/0:13,0:13:39:0,39,520	0/0:24,0:24:72:0,72,960	0/0:19,0:19:54:0,54,699	0/0:14,0:14:42:0,42,560	0/0:24,0:24:72:0,72,960	0/0:31,0:31:87:0,87,1160	0/1:7,2:9:53:53,0,253	0/0:17,0:17:51:0,51,670	0/0:13,0:13:36:0,36,459	0/0:6,0:6:18:0,18,240	0/0:20,0:20:60:0,60,790	0/0:16,0:16:48:0,48,640	0/0:17,0:17:48:0,48,599	0/0:30,0:30:90:0,90,1190	0/0:22,0:22:66:0,66,880	0/1:20,19:39:99:643,0,683	0/0:16,0:16:45:0,45,600	0/0:16,0:16:48:0,48,640	0/1:5,5:10:99:170,0,170	0/0:8,0:8:24:0,24,310	0/1:18,13:31:99:416,0,627	0/0:30,0:30:90:0,90,1200	0/0:34,0:34:99:0,102,1360	0/0:30,0:30:90:0,90,1200	0/0:54,0:54:99:0,160,2079	0/0:26,0:26:78:0,78,1040	0/0:23,0:23:69:0,69,920	0/0:38,0:38:99:0,114,1489	0/0:26,0:26:78:0,78,1019	0/0:24,0:24:72:0,72,950	0/0:48,0:48:99:0,144,1889	0/0:34,0:34:99:0,102,1360	0/0:35,0:35:99:0,105,1400	0/1:17,6:23:99:171,0,611	0/0:22,0:22:66:0,66,880	0/0:21,0:21:63:0,63,840	0/0:26,0:27:75:0,75,1000	0/0:20,0:20:57:0,57,760	0/0:15,0:15:45:0,45,600	0/0:17,0:17:51:0,51,680	0/0:17,0:17:51:0,51,680	0/0:44,0:44:99:0,132,1750	0/0:43,0:43:99:0,129,1699	0/0:26,0:26:78:0,78,1030	0/0:27,0:27:78:0,78,1030	0/0:34,0:34:99:0,102,1350	0/0:45,0:45:99:0,135,1780	0/0:22,0:22:63:0,63,840	0/0:20,0:20:60:0,60,800	0/0:26,0:26:78:0,78,1040	0/0:19,0:19:57:0,57,760	0/0:38,0:38:99:0,114,1520
jcf7180000027996	1111613	.	G	C	587.44	PASS	AC=2;AF=0.010;AN=198;BaseQRankSum=0.767;DP=1487;Dels=0.00;ExcessHet=3.0324;FS=0.000;HaplotypeScore=0.0684;InbreedingCoeff=-0.0144;MLEAC=1;MLEAF=5.051e-03;MQ=43.92;MQ0=0;MQRankSum=-31.115;QD=18.95;ReadPosRankSum=0.257;SOR=0.888;VQSLOD=3.63;culprit=FS	GT:AD:DP:GQ:PL	0/0:13,0:13:39:0,39,510	0/0:5,0:5:15:0,15,200	0/0:5,0:5:15:0,15,200	0/0:14,0:14:39:0,39,520	0/1:7,1:8:16:16,0,256	0/0:22,0:22:66:0,66,880	0/0:11,0:11:33:0,33,430	0/0:10,0:10:30:0,30,400	0/0:8,0:8:24:0,24,320	0/0:12,0:12:36:0,36,480	0/0:16,0:16:48:0,48,640	0/0:17,0:17:51:0,51,670	0/0:26,0:26:78:0,78,1040	0/0:24,0:24:72:0,72,950	0/0:14,0:14:42:0,42,560	0/0:7,0:7:21:0,21,280	0/0:14,0:14:42:0,42,560	0/0:20,0:20:60:0,60,800	0/0:8,0:8:24:0,24,310	0/0:16,0:16:45:0,45,590	0/0:22,0:22:66:0,66,880	0/0:6,0:6:18:0,18,240	0/0:11,0:11:33:0,33,440	0/0:8,0:8:24:0,24,310	0/0:21,0:21:63:0,63,830	0/0:8,0:8:24:0,24,320	0/0:16,0:16:48:0,48,640	0/0:16,0:16:45:0,45,600	0/0:13,0:13:36:0,36,459	0/0:10,0:10:30:0,30,400	0/0:7,0:7:21:0,21,270	0/0:21,0:21:63:0,63,830	0/0:18,0:18:54:0,54,720	0/0:11,0:11:33:0,33,440	0/0:10,0:10:30:0,30,400	0/0:20,0:20:60:0,60,790	0/0:12,0:12:36:0,36,480	0/0:7,0:7:21:0,21,280	0/0:9,0:9:27:0,27,350	0/0:12,0:12:36:0,36,480	0/0:8,0:8:24:0,24,310	0/0:1,0:1:3:0,3,40	0/0:2,0:2:6:0,6,80	0/0:4,0:4:12:0,12,160	0/0:9,0:9:27:0,27,360	0/0:12,0:12:36:0,36,480	0/0:17,0:17:51:0,51,670	0/0:11,0:11:33:0,33,419	0/0:24,0:24:72:0,72,960	0/0:25,0:25:75:0,75,979	0/0:14,0:14:42:0,42,560	0/0:12,0:12:36:0,36,480	0/0:14,0:14:42:0,42,560	0/0:5,0:5:15:0,15,200	0/0:18,0:18:54:0,54,720	0/0:22,0:22:66:0,66,880	0/0:24,0:24:72:0,72,950	0/0:21,0:21:63:0,63,840	0/0:25,0:25:75:0,75,1000	0/0:18,0:18:54:0,54,720	0/0:14,0:14:42:0,42,560	0/0:23,0:23:69:0,69,907	0/0:18,0:18:54:0,54,710	0/0:18,0:18:54:0,54,720	0/0:21,0:21:63:0,63,840	0/0:9,0:9:24:0,24,310	0/0:4,0:4:12:0,12,160	0/0:20,0:20:60:0,60,800	0/0:9,0:9:27:0,27,360	0/0:11,0:11:33:0,33,440	0/0:19,0:19:54:0,54,720	0/0:6,0:6:18:0,18,240	0/0:15,0:15:45:0,45,590	0/0:12,0:12:36:0,36,470	0/0:18,0:18:54:0,54,720	0/0:31,0:31:93:0,93,1230	0/0:20,0:20:60:0,60,790	0/0:19,0:19:57:0,57,750	0/0:16,0:16:48:0,48,630	0/0:47,0:47:99:0,141,1880	0/0:18,0:18:54:0,54,713	0/0:21,0:21:63:0,63,840	0/1:13,18:31:99:627,0,416	0/0:14,0:14:42:0,42,560	0/0:11,0:11:33:0,33,440	0/0:13,0:13:39:0,39,520	0/0:7,0:7:21:0,21,280	0/0:19,0:19:57:0,57,760	0/0:16,0:16:48:0,48,640	0/0:23,0:23:69:0,69,920	0/0:22,0:22:66:0,66,859	0/0:11,0:11:33:0,33,440	0/0:13,0:13:39:0,39,520	0/0:16,0:16:48:0,48,622	0/0:18,0:18:51:0,51,670
jcf7180000027996	1125989	.	G	A	14134	PASS	AC=15;AF=0.076;AN=198;BaseQRankSum=-0.743;DP=3898;Dels=0.00;ExcessHet=1.3188;FS=0.889;HaplotypeScore=0.2984;InbreedingCoeff=0.0648;MLEAC=14;MLEAF=0.071;MQ=43.63;MQ0=0;MQRankSum=-59.471;QD=19.00;ReadPosRankSum=1.230;SOR=0.794;VQSLOD=2.85;culprit=QD	GT:AD:DP:GQ:PL	0/0:51,0:51:99:0,154,2040	1/1:0,54:54:99:2132,163,0	0/1:15,29:44:99:1014,0,468	0/1:35,41:76:99:1338,0,1177	0/0:49,0:49:99:0,147,1929	0/0:65,1:67:99:0,156,2500	0/1:23,28:51:99:967,0,756	0/1:30,42:72:99:1427,0,986	0/1:21,18:39:99:555,0,726	0/0:27,0:27:81:0,81,1059	0/0:53,0:53:99:0,160,2100	0/0:51,2:53:77:0,77,1920	0/0:54,0:54:99:0,163,2129	0/0:48,0:48:99:0,144,1910	0/0:23,0:23:66:0,66,880	0/0:36,0:36:99:0,105,1390	0/0:24,0:24:72:0,72,939	0/0:51,0:51:99:0,154,2040	0/0:38,1:39:71:0,71,1400	0/0:58,0:59:99:0,175,2300	0/0:49,0:49:99:0,147,1950	0/0:16,0:16:48:0,48,640	0/0:11,0:11:33:0,33,440	0/0:9,0:9:27:0,27,360	0/0:37,0:37:99:0,111,1470	0/0:14,0:14:42:0,42,560	0/0:23,0:23:66:0,66,880	0/0:29,0:29:84:0,84,1120	0/0:29,1:30:87:0,87,1150	0/0:29,0:29:87:0,87,1139	0/0:37,2:39:37:0,37,1379	0/0:49,0:49:99:0,147,1950	0/1:25,45:70:99:1569,0,779	0/1:35,3:38:6:6,0,1286	0/0:46,1:47:99:0,101,1787	0/0:45,0:45:99:0,126,1680	0/0:35,0:35:99:0,105,1378	0/1:20,29:49:99:1013,0,653	0/0:41,1:42:83:0,83,1539	0/0:47,1:48:99:0,101,1790	0/0:29,0:29:87:0,87,1150	0/0:5,0:5:15:0,15,200	0/0:17,0:17:51:0,51,680	0/0:26,0:26:78:0,78,1040	0/0:42,0:42:99:0,126,1680	0/0:29,0:29:87:0,87,1150	0/0:35,0:35:99:0,105,1390	0/0:36,0:36:99:0,108,1440	0/0:26,0:26:78:0,78,1040	0/0:18,0:18:54:0,54,720	0/0:23,0:23:69:0,69,910	0/0:26,0:26:78:0,78,1040	0/1:7,17:24:99:608,0,208	0/0:20,1:21:60:0,60,800	0/0:57,0:57:99:0,172,2280	0/0:52,0:52:99:0,157,2060	0/0:55,0:55:99:0,163,2150	0/0:58,0:58:99:0,172,2260	0/0:59,0:59:99:0,175,2310	0/0:56,0:56:99:0,163,2129	0/1:21,15:36:99:492,0,732	0/0:24,0:24:72:0,72,939	0/0:31,0:31:93:0,93,1240	0/1:19,18:37:99:582,0,649	0/0:31,0:31:93:0,93,1240	0/0:34,0:34:99:0,102,1360	0/0:31,0:31:93:0,93,1230	0/1:51,53:104:99:1790,0,1680	0/0:35,0:35:99:0,105,1379	0/0:28,1:29:44:0,44,1040	0/0:40,0:40:99:0,120,1600	0/0:26,0:26:78:0,78,1030	0/0:39,0:39:99:0,117,1550	0/0:32,0:32:96:0,96,1280	0/0:40,0:40:99:0,120,1590	0/0:38,0:38:99:0,114,1510	0/0:40,0:40:99:0,120,1600	0/0:44,0:44:99:0,132,1760	0/0:35,0:35:99:0,105,1400	0/0:53,0:53:99:0,160,2100	0/1:24,26:50:99:841,0,813	0/0:33,0:33:99:0,99,1320	0/0:41,0:41:99:0,120,1600	0/0:35,0:35:99:0,105,1379	0/0:34,0:34:99:0,99,1320	0/0:45,0:45:99:0,132,1760	0/0:24,0:24:69:0,69,920	0/0:37,0:37:99:0,111,1480	0/0:59,0:59:99:0,178,2340	0/0:36,0:36:99:0,105,1369	0/0:42,0:42:99:0,120,1600	0/0:47,0:47:99:0,138,1840	0/0:36,0:36:99:0,108,1440	0/0:44,0:44:99:0,132,1750	0/0:38,1:39:77:0,77,1470
jcf7180000027996	1147750	.	C	T	383	PASS	AC=4;AF=0.020;AN=198;BaseQRankSum=0.490;DP=1118;Dels=0.00;ExcessHet=3.1443;FS=0.000;HaplotypeScore=0.0493;InbreedingCoeff=-0.0371;MLEAC=4;MLEAF=0.020;MQ=43.90;MQ0=0;MQRankSum=-21.495;QD=10.94;ReadPosRankSum=-0.198;SOR=0.946;VQSLOD=4.40;culprit=FS	GT:AD:DP:GQ:PL	0/0:10,0:10:30:0,30,390	0/0:11,0:11:33:0,33,419	0/0:16,0:16:42:0,42,550	0/0:35,0:35:99:0,102,1319	0/0:17,0:17:51:0,51,659	0/0:6,0:6:18:0,18,240	0/0:10,0:10:30:0,30,400	0/0:17,0:17:51:0,51,670	0/0:9,0:9:27:0,27,349	0/0:3,0:3:9:0,9,110	0/0:9,0:9:27:0,27,350	0/0:10,0:10:27:0,27,350	0/0:9,0:9:27:0,27,350	0/0:18,0:18:54:0,54,720	0/0:9,0:9:27:0,27,339	0/0:2,0:2:6:0,6,80	0/0:3,0:3:9:0,9,120	0/1:4,1:5:25:25,0,135	0/0:3,0:3:9:0,9,120	0/0:8,0:8:24:0,24,320	0/0:5,0:5:15:0,15,200	0/0:2,0:2:6:0,6,80	0/0:2,0:2:6:0,6,70	0/0:3,0:3:9:0,9,110	0/0:4,0:4:9:0,9,110	0/0:4,0:4:12:0,12,160	0/0:2,0:2:6:0,6,80	0/0:5,0:5:15:0,15,200	0/0:4,0:4:12:0,12,160	0/0:4,0:4:12:0,12,160	0/0:12,0:12:36:0,36,470	0/0:12,0:12:36:0,36,459	0/0:13,0:13:39:0,39,489	0/0:21,0:21:63:0,63,819	0/0:23,0:23:69:0,69,910	0/0:12,0:12:36:0,36,470	0/0:20,0:20:60:0,60,769	0/0:19,0:19:57:0,57,739	0/0:16,0:16:48:0,48,640	0/0:15,0:15:42:0,42,560	0/0:15,0:15:45:0,45,579	0/0:9,0:9:27:0,27,360	0/0:9,0:9:27:0,27,339	0/0:32,0:32:96:0,96,1239	0/0:46,0:46:99:0,138,1788	0/0:5,0:5:15:0,15,190	0/0:12,0:12:36:0,36,470	0/0:25,0:25:75:0,75,979	0/0:12,0:12:36:0,36,470	0/0:9,0:9:18:0,18,240	0/0:2,0:2:6:0,6,80	0/0:13,0:13:39:0,39,499	0/0:3,0:3:9:0,9,120	0/0:8,0:8:21:0,21,270	0/0:23,0:23:66:0,66,839	0/1:4,8:12:93:284,0,93	0/0:10,0:10:30:0,30,400	0/1:10,2:12:44:44,0,364	0/0:12,0:12:36:0,36,480	0/0:27,0:27:81:0,81,1049	0/1:7,4:11:99:117,0,247	0/0:12,0:12:36:0,36,480	0/0:14,0:14:39:0,39,520	0/0:11,0:11:33:0,33,430	0/0:13,0:13:39:0,39,510	0/0:22,0:22:63:0,63,840	0/0:16,0:16:45:0,45,600	0/0:38,0:38:99:0,108,1419	0/0:16,0:16:45:0,45,590	0/0:11,0:11:33:0,33,419	0/0:19,0:19:54:0,54,710	0/0:19,0:19:57:0,57,739	0/0:7,0:7:21:0,21,270	0/0:21,0:21:63:0,63,830	0/0:8,0:8:24:0,24,320	0/0:1,0:1:3:0,3,40	0/0:5,0:5:15:0,15,190	0/0:3,0:3:9:0,9,99	0/0:6,0:6:18:0,18,230	0/0:8,0:8:24:0,24,310	0/0:6,0:6:18:0,18,240	0/0:5,0:5:15:0,15,190	0/0:4,0:4:12:0,12,160	0/0:13,0:13:39:0,39,510	0/0:9,0:9:27:0,27,339	0/0:17,0:17:51:0,51,649	0/0:8,0:8:24:0,24,310	0/0:9,0:9:27:0,27,360	0/0:8,0:8:21:0,21,280	0/0:11,0:11:33:0,33,440	0/0:4,0:4:12:0,12,160	0/0:6,0:6:18:0,18,240	0/0:4,0:4:12:0,12,160	0/0:9,0:9:27:0,27,360	0/0:13,0:13:39:0,39,510
jcf7180000027996	1227818	.	G	A	24744	PASS	AC=18;AF=0.091;AN=198;BaseQRankSum=0.540;DP=5724;Dels=0.00;ExcessHet=0.0687;FS=0.000;HaplotypeScore=0.5269;InbreedingCoeff=0.2665;MLEAC=18;MLEAF=0.091;MQ=43.51;MQ0=0;MQRankSum=-66.832;QD=20.74;ReadPosRankSum=-4.581;SOR=0.683;VQSLOD=4.32;culprit=FS	GT:AD:DP:GQ:PL	0/0:54,0:54:99:0,163,2142	0/0:45,0:45:99:0,135,1780	0/0:38,0:38:99:0,114,1510	0/0:70,0:70:99:0,208,2729	0/0:64,0:64:99:0,193,2550	0/0:60,1:61:99:0,144,2360	0/0:34,0:34:99:0,99,1320	0/0:53,0:53:99:0,157,2070	0/0:45,1:46:98:0,98,1739	0/0:30,1:31:53:0,53,1150	0/0:58,0:58:99:0,175,2300	1/1:5,71:76:36:2576,36,0	0/0:71,0:71:99:0,214,2820	0/1:43,54:97:99:1842,0,1418	1/1:1,54:55:99:2070,123,0	0/0:61,0:61:99:0,184,2440	0/0:41,0:41:99:0,123,1630	0/0:61,0:61:99:0,184,2430	0/1:31,49:80:99:1683,0,982	0/0:74,0:74:99:0,220,2920	0/0:73,0:73:99:0,217,2860	0/0:30,0:30:90:0,90,1200	0/0:40,0:40:99:0,120,1600	0/0:33,0:33:96:0,96,1259	0/0:48,0:48:99:0,144,1910	0/0:55,0:55:99:0,166,2180	0/0:51,0:51:99:0,154,2040	0/0:47,0:47:99:0,138,1830	0/0:45,0:45:99:0,135,1790	0/0:38,0:38:99:0,114,1520	0/0:63,1:64:99:0,153,2449	0/1:34,47:81:99:1626,0,1096	0/1:58,7:65:84:84,0,2104	0/0:43,0:43:99:0,126,1670	0/0:56,0:56:99:0,169,2220	0/0:50,3:53:40:0,40,1880	0/1:41,52:93:99:1790,0,1360	0/0:67,3:70:99:0,108,2541	0/0:62,0:62:99:0,184,2420	0/0:56,1:57:99:0,132,2200	0/0:35,1:36:65:0,65,1320	0/0:8,0:8:24:0,24,310	0/0:25,0:25:75:0,75,1000	0/0:51,0:51:99:0,150,2000	0/0:64,2:66:99:0,129,2480	0/0:69,0:69:99:0,205,2710	0/0:55,0:55:99:0,163,2147	0/0:78,0:78:99:0,226,3000	0/0:68,0:68:99:0,205,2720	0/0:56,0:56:99:0,169,2230	0/0:53,1:54:99:0,116,1969	0/0:56,0:56:99:0,169,2240	0/0:45,0:45:99:0,135,1800	0/0:53,0:53:99:0,160,2088	0/1:45,63:108:99:2164,0,1417	0/0:57,0:57:99:0,169,2240	1/1:2,69:71:99:2657,134,0	0/1:31,45:76:99:1572,0,1001	0/1:50,46:96:99:1538,0,1693	0/0:72,0:72:99:0,217,2859	0/0:48,0:48:99:0,144,1920	0/0:54,1:55:99:0,126,2110	0/0:60,0:60:99:0,181,2400	0/1:33,40:73:99:1344,0,1103	0/1:37,46:83:99:1573,0,1193	0/0:49,0:49:99:0,144,1900	0/0:55,1:56:99:0,129,2160	0/0:86,0:86:99:0,259,3419	0/0:57,0:57:99:0,169,2230	0/0:48,1:49:99:0,107,1870	0/0:60,0:60:99:0,178,2350	0/0:40,0:40:99:0,120,1590	0/0:55,0:55:99:0,166,2200	0/0:57,1:58:99:0,135,2240	0/1:34,38:72:99:1304,0,1143	0/0:58,0:58:99:0,175,2310	0/0:48,0:48:99:0,141,1849	0/1:33,34:67:99:1159,0,1108	0/0:50,0:50:99:0,147,1929	0/0:61,0:62:99:0,184,2430	0/0:62,0:62:99:0,187,2480	0/0:57,0:57:99:0,172,2260	0/0:60,0:60:99:0,178,2350	0/0:69,0:69:99:0,208,2760	0/0:51,0:51:99:0,153,2020	0/0:64,0:64:99:0,193,2550	0/0:48,0:48:99:0,141,1870	0/0:66,0:66:99:0,199,2630	0/0:60,1:61:99:0,138,2270	0/0:49,0:50:99:0,147,1929	0/0:57,0:57:99:0,166,2190	0/0:54,0:54:99:0,163,2160	0/0:57,0:57:99:0,169,2220	0/0:54,0:54:99:0,163,2160	0/0:45,0:45:99:0,135,1800
jcf7180000027996	1237452	.	C	T	5553.85	PASS	AC=27;AF=0.138;AN=196;BaseQRankSum=0.727;DP=1238;Dels=0.00;ExcessHet=0.2116;FS=0.000;HaplotypeScore=0.0815;InbreedingCoeff=0.1454;MLEAC=25;MLEAF=0.128;MQ=43.54;MQ0=0;MQRankSum=-33.700;QD=19.28;ReadPosRankSum=-2.678;SOR=0.675;VQSLOD=4.63;culprit=FS	GT:AD:DP:GQ:PL	0/0:18,0:18:54:0,54,720	0/0:3,0:3:9:0,9,120	0/0:4,0:4:12:0,12,160	0/0:19,0:19:57:0,57,760	0/0:17,0:17:51:0,51,680	0/0:16,0:16:48:0,48,640	0/0:12,0:12:36:0,36,470	0/0:20,0:20:60:0,60,790	0/0:16,0:16:45:0,45,600	0/0:10,0:10:30:0,30,400	0/0:21,0:21:63:0,63,840	0/0:13,0:13:39:0,39,520	0/1:11,1:12:4:4,0,404	0/0:17,0:17:48:0,48,630	0/0:13,0:13:39:0,39,510	0/0:13,0:13:39:0,39,520	0/0:14,0:14:42:0,42,560	0/0:17,0:17:51:0,51,680	0/0:10,0:10:30:0,30,400	0/0:21,0:21:63:0,63,819	0/0:13,0:13:39:0,39,520	0/1:6,6:12:99:204,0,204	0/1:4,2:6:62:62,0,142	0/0:4,0:4:12:0,12,160	0/1:5,2:7:59:59,0,179	0/0:11,0:11:33:0,33,440	0/1:6,4:10:99:130,0,210	0/0:12,0:12:36:0,36,480	0/1:10,5:15:99:155,0,355	0/1:5,5:10:99:162,0,160	0/0:13,0:13:39:0,39,520	0/0:19,0:19:57:0,57,750	0/0:14,0:14:42:0,42,560	0/0:6,0:6:18:0,18,240	0/0:9,0:9:27:0,27,360	0/0:14,0:14:39:0,39,510	0/0:12,0:12:36:0,36,480	0/0:6,0:6:18:0,18,240	0/0:14,0:14:42:0,42,560	0/0:14,0:14:42:0,42,560	0/0:3,0:3:9:0,9,120	./.:.:.:.:.	0/0:3,0:3:9:0,9,120	0/0:2,0:2:6:0,6,70	0/0:4,0:4:12:0,12,160	0/0:16,0:16:48:0,48,640	0/0:24,0:24:72:0,72,960	0/0:10,0:10:30:0,30,400	0/1:8,11:19:99:383,0,263	0/0:12,0:12:36:0,36,470	0/1:6,10:16:99:352,0,192	0/0:20,0:20:60:0,60,800	0/1:8,5:13:99:161,0,281	0/0:6,0:6:18:0,18,240	0/0:22,0:22:63:0,63,830	0/0:12,0:12:36:0,36,480	0/0:14,0:14:42:0,42,560	0/0:12,0:12:33:0,33,440	0/0:10,0:10:30:0,30,400	0/0:11,0:11:33:0,33,430	0/0:9,0:9:27:0,27,360	0/0:10,0:10:30:0,30,379	0/0:11,0:11:33:0,33,440	0/0:13,0:13:39:0,39,520	0/0:12,0:12:36:0,36,480	0/0:16,1:17:11:0,11,600	0/0:3,0:3:9:0,9,120	0/0:29,0:29:84:0,84,1110	0/1:4,4:8:99:136,0,136	0/0:8,0:8:24:0,24,320	0/1:5,10:15:99:355,0,155	0/0:9,0:9:27:0,27,360	0/0:6,0:6:18:0,18,240	0/0:21,0:21:60:0,60,789	0/0:13,0:13:39:0,39,520	1/1:1,14:15:5:520,5,0	0/0:8,0:8:24:0,24,320	0/0:14,0:14:42:0,42,560	0/0:9,0:9:27:0,27,360	0/1:12,14:26:99:482,0,391	0/1:8,6:14:99:190,0,241	0/0:13,0:13:39:0,39,520	0/0:17,0:17:51:0,51,680	0/1:7,8:15:99:265,0,235	0/1:1,11:12:4:394,0,4	0/0:11,0:11:33:0,33,440	0/0:5,0:5:15:0,15,200	0/1:10,10:20:99:340,0,340	0/1:8,6:14:99:198,0,278	0/0:20,0:20:60:0,60,800	1/1:1,13:14:2:480,2,0	0/0:20,0:20:60:0,60,790	0/1:6,8:14:99:281,0,161	0/0:15,0:15:45:0,45,590	1/1:0,6:6:18:240,18,0
jcf7180000027996	1301725	.	T	G	1446.7	PASS	AC=3;AF=0.015;AN=198;BaseQRankSum=1.180;DP=4355;Dels=0.00;ExcessHet=3.0769;FS=0.000;HaplotypeScore=0.5896;InbreedingCoeff=-0.0158;MLEAC=3;MLEAF=0.015;MQ=43.84;MQ0=0;MQRankSum=-45.876;QD=10.56;ReadPosRankSum=-0.439;SOR=6.492;VQSLOD=3.88;culprit=FS	GT:AD:DP:GQ:PL	0/0:42,0:42:99:0,126,1670	0/0:41,0:41:99:0,123,1640	0/0:22,0:22:66:0,66,880	0/0:50,0:50:99:0,150,2000	0/0:38,0:38:99:0,114,1510	0/0:71,0:71:99:0,214,2840	0/0:47,0:47:99:0,141,1860	0/0:42,0:42:99:0,126,1680	0/1:25,24:49:99:693,0,853	0/0:36,0:36:99:0,108,1440	0/0:49,1:50:99:0,110,1920	0/0:59,0:59:99:0,169,2240	0/0:64,0:64:99:0,193,2540	0/0:64,0:64:99:0,193,2560	0/0:43,0:43:99:0,129,1720	0/0:56,0:56:99:0,169,2217	0/0:36,0:36:99:0,108,1419	0/0:59,0:59:99:0,175,2310	0/0:57,0:57:99:0,172,2270	0/0:60,0:60:99:0,181,2390	0/0:58,0:58:99:0,172,2270	0/0:35,0:35:99:0,105,1400	0/0:26,0:26:75:0,75,1000	0/0:23,0:23:66:0,66,880	0/0:32,0:32:96:0,96,1280	0/0:45,0:45:99:0,132,1760	0/0:43,0:44:99:0,126,1659	0/0:59,0:59:99:0,178,2350	0/0:54,0:54:99:0,160,2110	0/0:52,0:52:99:0,147,1940	0/0:53,0:53:99:0,160,2120	0/0:59,0:59:99:0,178,2350	0/0:50,0:50:99:0,147,1960	0/0:48,0:48:99:0,141,1860	0/0:48,0:48:99:0,144,1920	0/1:22,23:46:99:651,0,745	0/0:52,0:52:99:0,157,2070	0/0:39,0:39:99:0,117,1539	0/0:53,0:53:99:0,160,2120	0/0:40,0:40:99:0,120,1589	0/0:30,0:30:90:0,90,1200	0/0:6,0:6:18:0,18,240	0/0:22,0:22:66:0,66,870	0/0:20,0:20:60:0,60,790	0/0:23,0:23:66:0,66,880	0/0:37,2:39:37:0,37,1400	0/0:35,0:35:99:0,105,1400	0/1:35,8:43:99:177,0,1260	0/0:36,0:36:99:0,108,1430	0/0:43,0:43:99:0,129,1720	0/0:53,0:53:99:0,157,2080	0/0:38,0:38:99:0,114,1497	0/0:39,0:39:99:0,117,1560	0/0:32,0:32:96:0,96,1270	0/0:44,0:44:99:0,132,1760	0/0:46,0:46:99:0,135,1780	0/0:48,0:48:99:0,144,1879	0/0:45,0:45:99:0,135,1800	0/0:56,0:56:99:0,166,2177	0/0:47,0:47:99:0,138,1830	0/0:35,0:35:99:0,102,1360	0/0:43,0:43:99:0,126,1670	0/0:49,0:49:99:0,147,1960	0/0:44,0:44:99:0,132,1760	0/0:48,0:48:99:0,144,1910	0/0:29,0:29:87:0,87,1160	0/0:32,0:32:93:0,93,1219	0/0:75,0:75:99:0,226,3000	0/0:23,0:23:69:0,69,920	0/0:39,0:39:99:0,117,1539	0/0:37,0:37:99:0,111,1449	0/0:29,0:29:87:0,87,1160	0/0:42,0:42:99:0,126,1680	0/0:40,0:40:99:0,120,1600	0/0:49,0:49:99:0,147,1950	0/0:51,0:51:99:0,153,2020	0/0:12,1:13:12:0,12,443	0/0:44,0:44:99:0,132,1760	0/0:41,0:41:99:0,123,1630	0/0:63,0:63:99:0,190,2510	0/0:57,0:58:99:0,172,2249	0/0:41,0:41:99:0,123,1640	0/0:52,0:52:99:0,153,2030	0/0:45,0:45:99:0,129,1720	0/0:33,0:33:96:0,96,1259	0/0:36,0:36:99:0,108,1440	0/0:38,0:38:99:0,114,1520	0/0:54,0:54:99:0,163,2150	0/0:57,0:57:99:0,172,2280	0/0:44,0:44:99:0,132,1750	0/0:51,0:51:99:0,153,2030	0/0:53,0:53:99:0,160,2120	0/0:44,0:44:99:0,132,1750	0/0:47,0:47:99:0,138,1830	0/0:42,0:42:99:0,126,1670
jcf7180000027996	1561234	.	G	A	10038.8	PASS	AC=41;AF=0.207;AN=198;BaseQRankSum=-0.400;DP=1763;Dels=0.00;ExcessHet=10.1536;FS=0.000;HaplotypeScore=0.2694;InbreedingCoeff=-0.1424;MLEAC=41;MLEAF=0.207;MQ=43.31;MQ0=0;MQRankSum=-39.130;QD=14.81;ReadPosRankSum=1.249;SOR=0.762;VQSLOD=4.62;culprit=FS	GT:AD:DP:GQ:PL	0/1:10,6:16:99:192,0,342	0/0:20,0:20:60:0,60,790	0/1:6,6:12:99:194,0,204	0/1:22,2:24:8:8,0,808	0/1:7,7:14:99:238,0,238	0/1:14,12:26:99:391,0,482	0/1:14,12:26:99:402,0,471	0/0:24,0:24:72:0,72,960	0/1:9,11:20:99:346,0,266	0/1:8,9:17:99:299,0,269	0/0:29,0:29:87:0,87,1150	0/0:20,0:20:60:0,60,800	0/0:14,0:14:42:0,42,550	0/0:21,1:22:23:0,23,750	0/0:23,0:23:69:0,69,920	0/0:11,0:11:33:0,33,430	0/0:18,0:18:54:0,54,699	0/0:26,0:26:78:0,78,1040	0/0:16,0:16:48:0,48,640	0/1:12,14:26:99:377,0,391	0/0:18,0:18:51:0,51,680	0/1:2,8:10:50:290,0,50	0/1:3,11:14:81:361,0,81	0/0:9,0:9:27:0,27,360	0/0:8,0:8:24:0,24,320	0/1:4,7:11:99:247,0,127	0/0:14,0:14:42:0,42,550	1/1:0,8:8:21:280,21,0	0/1:18,7:25:99:211,0,571	0/1:12,11:23:99:360,0,411	0/0:19,0:19:57:0,57,760	0/0:16,0:16:48:0,48,640	0/0:20,0:20:60:0,60,800	0/0:24,0:24:72:0,72,960	0/0:20,0:20:60:0,60,800	0/0:17,0:17:48:0,48,640	0/1:10,10:20:99:343,0,303	0/0:34,0:34:99:0,99,1320	0/0:24,0:24:72:0,72,960	0/0:20,0:20:57:0,57,760	0/0:13,0:13:36:0,36,480	0/0:3,0:3:9:0,9,120	0/0:4,0:4:12:0,12,160	0/1:9,6:15:99:195,0,315	0/0:20,1:21:23:0,23,760	0/1:10,11:21:99:377,0,337	0/1:10,6:16:99:192,0,352	0/1:7,3:10:90:90,0,250	0/0:12,0:12:36:0,36,470	0/0:28,0:28:84:0,84,1120	1/1:0,23:23:69:920,69,0	0/0:30,0:30:90:0,90,1200	0/1:14,8:22:99:254,0,494	0/1:8,6:14:99:201,0,241	0/1:14,11:25:99:365,0,474	0/1:15,7:22:99:214,0,534	0/0:21,0:21:63:0,63,830	0/1:22,3:25:48:48,0,768	0/0:35,0:35:99:0,105,1400	0/0:22,0:22:66:0,66,880	0/0:14,0:14:42:0,42,560	0/0:20,0:20:60:0,60,800	0/0:14,0:14:42:0,42,560	0/0:14,0:14:42:0,42,560	0/0:21,0:21:63:0,63,840	0/0:11,0:11:33:0,33,440	0/0:8,0:8:24:0,24,320	0/0:37,0:37:99:0,111,1480	0/0:7,0:7:21:0,21,280	0/0:8,0:8:24:0,24,320	0/0:9,0:9:27:0,27,360	0/1:5,2:7:59:59,0,179	0/1:7,11:18:99:386,0,226	0/0:16,0:16:48:0,48,640	0/1:5,6:11:99:207,0,167	0/0:24,0:24:72:0,72,950	0/0:16,0:16:48:0,48,640	0/1:9,8:17:99:269,0,309	0/0:13,0:13:39:0,39,510	0/0:23,0:23:69:0,69,920	0/1:8,10:18:99:346,0,266	0/1:4,7:11:90:250,0,90	0/0:19,0:19:54:0,54,720	0/1:11,5:16:99:152,0,382	0/1:7,4:11:99:127,0,247	0/0:18,1:19:14:0,14,640	0/1:5,7:12:99:207,0,167	0/1:6,5:11:99:167,0,207	0/1:15,9:24:99:277,0,517	0/0:25,0:25:75:0,75,990	0/1:10,4:14:99:118,0,358	0/0:19,0:19:57:0,57,760	0/0:15,1:16:8:0,8,560	0/0:17,0:17:51:0,51,680	0/0:15,1:16:8:0,8,550
jcf7180000027996	1601593	.	G	A	1189.01	PASS	AC=5;AF=0.025;AN=198;BaseQRankSum=0.848;DP=1783;Dels=0.00;ExcessHet=3.2348;FS=0.000;HaplotypeScore=0.0887;InbreedingCoeff=-0.0272;MLEAC=5;MLEAF=0.025;MQ=43.86;MQ0=0;MQRankSum=-29.783;QD=14.50;ReadPosRankSum=-0.214;SOR=0.626;VQSLOD=4.72;culprit=FS	GT:AD:DP:GQ:PL	0/0:18,0:18:51:0,51,670	0/0:17,1:18:14:0,14,640	0/0:19,0:19:57:0,57,739	0/0:19,0:19:57:0,57,760	0/0:21,0:21:63:0,63,830	0/0:26,0:26:78:0,78,1040	0/0:17,0:17:51:0,51,680	0/0:13,0:13:39:0,39,510	0/0:22,0:22:66:0,66,880	0/0:15,0:15:45:0,45,600	0/0:37,0:37:99:0,111,1480	0/0:19,0:19:57:0,57,760	0/0:19,0:19:57:0,57,760	0/0:19,0:19:57:0,57,760	0/0:7,0:7:21:0,21,280	0/0:8,0:8:24:0,24,320	0/0:12,0:12:36:0,36,480	0/0:15,0:15:45:0,45,600	0/0:18,0:18:54:0,54,720	0/0:22,0:22:66:0,66,880	0/0:20,0:20:60:0,60,800	0/1:3,3:6:99:102,0,102	0/0:8,0:8:24:0,24,320	0/0:3,0:3:9:0,9,120	0/0:12,0:12:36:0,36,480	0/0:7,0:7:21:0,21,280	0/0:7,0:7:21:0,21,280	0/1:3,9:12:84:316,0,84	0/0:21,0:21:57:0,57,760	0/1:9,4:13:99:113,0,321	0/0:15,0:15:45:0,45,600	0/0:18,0:18:54:0,54,710	0/0:19,0:19:57:0,57,760	0/0:20,0:20:60:0,60,800	0/0:16,0:16:48:0,48,640	0/0:25,0:25:72:0,72,950	0/0:18,0:18:54:0,54,720	0/0:27,0:27:81:0,81,1070	0/0:25,0:25:75:0,75,990	0/0:19,0:19:57:0,57,760	0/0:17,0:17:48:0,48,640	0/0:4,0:4:12:0,12,160	0/0:10,0:10:30:0,30,400	0/0:26,0:26:78:0,78,1019	0/1:19,16:35:99:527,0,655	0/0:28,0:28:84:0,84,1120	0/0:20,0:20:60:0,60,800	0/0:24,0:24:72:0,72,960	0/0:25,0:25:75:0,75,990	0/0:18,0:18:54:0,54,720	0/0:20,0:20:60:0,60,800	0/0:19,0:19:57:0,57,760	0/0:17,0:17:51:0,51,680	0/0:11,0:11:33:0,33,440	0/0:33,0:33:99:0,99,1320	0/0:22,1:23:29:0,29,840	0/0:24,0:24:72:0,72,960	0/0:13,0:13:39:0,39,520	0/0:22,0:22:66:0,66,870	0/0:23,0:23:69:0,69,920	0/0:18,0:18:54:0,54,720	0/0:15,0:15:45:0,45,600	0/0:26,0:26:78:0,78,1009	0/0:16,0:16:48:0,48,640	0/0:18,0:18:54:0,54,720	0/0:17,0:17:51:0,51,680	0/0:9,0:9:27:0,27,360	0/0:39,0:39:99:0,117,1560	0/0:15,0:15:45:0,45,600	0/0:13,0:13:39:0,39,520	0/0:21,0:21:63:0,63,840	0/0:14,0:14:42:0,42,560	0/0:22,0:22:66:0,66,880	0/0:20,0:20:60:0,60,800	0/0:21,0:21:63:0,63,840	0/0:16,0:16:45:0,45,600	0/0:13,0:13:39:0,39,520	0/0:23,0:23:69:0,69,920	0/0:15,0:15:42:0,42,560	0/0:21,0:21:63:0,63,840	0/0:15,0:15:45:0,45,600	0/1:9,7:16:99:232,0,312	0/0:22,0:22:66:0,66,880	0/0:18,0:18:54:0,54,720	0/0:13,0:13:39:0,39,520	0/0:20,0:20:60:0,60,790	0/0:15,0:15:45:0,45,600	0/0:18,0:18:54:0,54,720	0/0:21,0:21:63:0,63,840	0/0:21,0:21:63:0,63,830	0/0:11,0:11:33:0,33,440	0/0:19,0:19:57:0,57,739	0/0:17,0:17:51:0,51,670	0/0:12,0:12:36:0,36,480	0/0:15,0:15:45:0,45,590
jcf7180000027996	1619552	.	G	A	6029.59	PASS	AC=14;AF=0.071;AN=198;BaseQRankSum=0.470;DP=2490;Dels=0.00;ExcessHet=5.1542;FS=1.050;HaplotypeScore=0.2175;InbreedingCoeff=-0.0780;MLEAC=14;MLEAF=0.071;MQ=43.73;MQ0=0;MQRankSum=-46.851;QD=16.94;ReadPosRankSum=-1.669;SOR=1.013;VQSLOD=2.94;culprit=QD	GT:AD:DP:GQ:PL	0/1:19,11:30:99:350,0,659	0/0:13,0:13:39:0,39,489	0/0:18,0:18:54:0,54,720	0/0:26,0:26:75:0,75,979	0/0:34,0:34:99:0,102,1329	0/0:27,0:27:81:0,81,1080	0/0:17,0:17:51:0,51,680	0/0:30,1:31:53:0,53,1150	0/1:8,19:27:99:668,0,239	0/0:16,1:17:11:0,11,600	0/0:24,0:24:72:0,72,950	0/0:20,0:20:60:0,60,800	0/1:15,13:28:99:422,0,516	0/0:30,0:30:90:0,90,1200	0/0:15,0:15:45:0,45,600	0/0:10,0:10:30:0,30,400	0/0:19,0:19:57:0,57,760	0/1:13,14:27:99:479,0,439	0/1:9,8:17:99:256,0,309	0/0:27,0:27:81:0,81,1070	0/0:19,0:19:57:0,57,760	0/0:11,0:11:30:0,30,390	0/0:14,0:14:42:0,42,560	0/0:8,0:8:24:0,24,320	0/0:10,0:10:30:0,30,400	0/0:11,0:12:33:0,33,440	0/0:14,0:14:42:0,42,560	0/0:14,0:14:42:0,42,539	0/0:13,0:13:39:0,39,520	0/0:16,0:16:48:0,48,630	0/1:12,12:24:99:408,0,408	0/0:24,0:24:72:0,72,950	0/0:30,1:31:53:0,53,1160	0/1:7,16:24:99:571,0,211	0/1:20,14:34:99:436,0,698	0/0:24,0:24:72:0,72,960	0/0:24,0:24:72:0,72,950	0/0:27,0:27:81:0,81,1080	0/1:13,14:27:99:479,0,418	0/0:35,2:37:31:0,31,1320	0/0:23,0:23:63:0,63,840	0/1:2,1:3:31:31,0,61	0/0:15,0:15:42:0,42,550	0/0:14,1:15:5:0,5,520	0/0:26,0:26:78:0,78,1030	0/0:35,0:35:99:0,105,1379	0/0:39,0:39:99:0,117,1550	0/0:35,0:36:99:0,105,1379	0/0:43,0:43:99:0,129,1689	0/0:36,0:36:99:0,108,1419	0/0:39,0:39:99:0,117,1560	0/0:39,0:39:99:0,117,1550	0/0:40,0:40:99:0,120,1590	0/0:38,0:38:99:0,114,1520	0/0:44,0:44:99:0,132,1750	0/0:17,0:17:51:0,51,680	0/0:23,0:23:69:0,69,910	0/1:16,11:27:99:359,0,559	0/1:16,18:34:99:573,0,527	0/0:26,0:26:78:0,78,1040	0/0:19,0:19:57:0,57,760	0/0:33,0:33:96:0,96,1270	0/1:16,18:34:99:618,0,538	0/0:15,0:15:45:0,45,590	0/0:23,0:23:69:0,69,920	0/0:30,0:30:87:0,87,1150	0/0:27,0:27:81:0,81,1070	0/0:65,0:65:99:0,196,2600	0/0:26,0:26:66:0,66,870	0/1:8,16:24:99:568,0,248	0/0:35,0:35:99:0,105,1400	0/0:36,0:36:99:0,108,1430	0/0:22,0:22:63:0,63,819	0/0:37,0:37:99:0,108,1409	0/0:30,0:30:90:0,90,1200	0/0:21,0:21:63:0,63,840	0/0:20,0:20:60:0,60,800	0/0:38,0:38:99:0,114,1499	0/0:32,0:32:96:0,96,1270	0/0:22,0:22:66:0,66,880	0/0:24,0:24:72:0,72,960	0/0:7,0:7:21:0,21,280	0/0:22,0:22:66:0,66,880	0/0:32,0:32:96:0,96,1280	0/0:16,0:16:48:0,48,640	0/0:38,0:38:99:0,111,1439	0/0:16,0:16:48:0,48,630	0/0:32,0:32:93:0,93,1230	0/0:26,0:26:78:0,78,1040	0/0:28,0:28:84:0,84,1110	0/0:15,0:15:45:0,45,590	0/0:18,0:18:54:0,54,710	0/0:21,0:21:60:0,60,779	0/0:24,0:24:72:0,72,960	0/0:34,0:34:99:0,102,1360
jcf7180000027996	1823565	.	C	T	87491.9	PASS	AC=142;AF=0.717;AN=198;BaseQRankSum=5.190;DP=4023;Dels=0.00;ExcessHet=2.6688;FS=0.576;HaplotypeScore=0.2884;InbreedingCoeff=0.0014;MLEAC=142;MLEAF=0.717;MQ=42.05;MQ0=0;MQRankSum=-59.595;POSITIVE_TRAIN_SITE;QD=24.06;ReadPosRankSum=-1.504;SOR=0.605;VQSLOD=5.48;culprit=QD	GT:AD:DP:GQ:PL	1/1:1,33:34:59:1183,59,0	1/1:0,50:50:99:1845,144,0	0/1:27,19:46:99:584,0,945	0/1:35,23:58:99:731,0,1110	1/1:0,41:41:99:1569,120,0	0/1:4,38:42:40:1299,0,40	0/1:38,29:67:99:880,0,1230	1/1:1,32:33:59:1219,59,0	0/1:19,12:31:99:339,0,670	0/1:3,29:32:16:1016,0,16	0/0:47,2:49:58:0,58,1639	1/1:0,22:22:63:840,63,0	0/1:36,34:70:99:1098,0,1166	0/1:37,29:66:99:818,0,1180	1/1:0,26:26:78:1009,78,0	0/1:38,21:59:99:658,0,1238	0/0:43,1:44:71:0,71,1379	0/1:40,18:58:99:556,0,1067	0/0:49,2:51:58:0,58,1649	1/1:0,50:50:99:1916,147,0	1/1:0,25:25:72:947,72,0	0/0:30,0:30:87:0,87,1139	0/1:11,19:30:99:599,0,319	1/1:0,18:18:51:659,51,0	0/1:22,5:27:99:119,0,788	1/1:1,33:34:53:1147,53,0	1/1:1,39:40:77:1439,77,0	1/1:0,19:19:54:697,54,0	1/1:1,40:41:83:1539,83,0	0/1:21,16:37:99:524,0,634	0/1:25,19:44:99:580,0,871	0/1:39,26:65:99:808,0,1336	0/1:7,27:34:99:967,0,167	0/1:64,7:71:78:78,0,2168	0/1:40,28:68:99:810,0,1333	0/1:28,25:53:99:788,0,859	1/1:0,53:53:99:1969,150,0	1/1:0,51:51:99:2020,153,0	1/1:0,32:32:93:1190,93,0	0/1:23,15:38:99:486,0,775	1/1:0,41:41:99:1529,117,0	0/1:13,7:20:99:189,0,368	1/1:0,11:11:33:440,33,0	1/1:0,38:38:99:1480,111,0	1/1:1,50:51:99:1900,113,0	0/1:42,10:52:99:239,0,1429	1/1:0,24:24:72:947,72,0	0/1:39,28:67:99:880,0,1157	0/1:30,18:48:99:442,0,886	0/1:34,22:56:99:657,0,1038	1/1:0,48:48:99:1777,135,0	1/1:1,40:41:80:1455,80,0	1/1:0,38:38:99:1449,111,0	0/1:33,24:57:99:740,0,989	1/1:1,35:36:59:1175,59,0	0/0:57,1:58:99:0,126,2100	0/1:32,29:61:99:932,0,994	0/1:36,29:65:99:913,0,1142	1/1:2,51:53:67:1735,67,0	0/0:56,1:57:99:0,116,1959	1/1:1,48:49:99:1777,101,0	0/1:29,17:46:99:457,0,1007	1/1:0,50:50:99:1928,150,0	0/0:50,1:51:99:0,144,1879	1/1:1,58:59:99:2089,126,0	1/1:0,26:26:72:939,72,0	1/1:0,34:34:99:1289,99,0	1/1:0,38:38:99:1520,114,0	0/1:11,6:17:99:158,0,308	1/1:0,26:26:78:1016,78,0	1/1:0,28:28:78:1006,78,0	1/1:0,31:31:90:1187,90,0	0/1:19,15:34:99:456,0,566	1/1:1,25:26:32:856,32,0	1/1:0,28:28:81:1049,81,0	0/1:29,8:37:99:197,0,917	1/1:0,37:37:99:1336,102,0	1/1:1,23:24:29:819,29,0	1/1:1,19:20:14:619,14,0	1/1:1,21:22:23:739,23,0	1/1:0,30:30:87:1150,87,0	0/1:22,5:27:99:114,0,704	1/1:0,28:28:84:1058,84,0	1/1:1,35:36:68:1325,68,0	0/1:19,18:37:99:557,0,557	0/1:20,12:32:99:372,0,662	0/1:25,12:37:99:301,0,779	0/1:30,25:55:99:780,0,922	0/1:32,17:49:99:508,0,1007	1/1:0,27:27:75:979,75,0	1/1:0,26:26:75:976,75,0	1/1:1,29:30:50:1102,50,0	1/1:0,36:36:99:1379,105,0	1/1:1,28:29:47:1080,47,0	1/1:2,28:30:7:1000,7,0
jcf7180000027996	1823746	.	T	A	20315.4	PASS	AC=19;AF=0.096;AN=198;BaseQRankSum=0.739;DP=5660;Dels=0.00;ExcessHet=2.3040;FS=0.857;HaplotypeScore=0.4574;InbreedingCoeff=0.0472;MLEAC=19;MLEAF=0.096;MQ=43.61;MQ0=0;MQRankSum=-70.430;QD=18.57;ReadPosRankSum=-1.231;SOR=0.867;VQSLOD=2.98;culprit=QD	GT:AD:DP:GQ:PL	0/1:33,32:65:99:1037,0,1117	0/0:54,0:54:99:0,160,2068	0/1:27,25:52:99:844,0,924	0/0:76,1:77:99:0,177,2769	0/1:33,35:68:99:1157,0,1008	0/1:6,73:79:11:2548,0,11	0/0:53,0:53:99:0,157,2070	1/1:0,59:59:99:2270,172,0	0/1:34,32:66:99:1037,0,1128	0/0:48,0:48:99:0,141,1870	0/0:55,0:55:99:0,160,2079	0/0:62,0:62:99:0,184,2440	0/0:74,0:74:99:0,214,2840	0/0:63,0:63:99:0,190,2489	0/0:40,1:41:83:0,83,1539	0/0:58,0:58:99:0,163,2150	0/0:39,0:39:99:0,114,1510	0/0:61,0:61:99:0,181,2369	0/0:61,0:61:99:0,181,2359	0/0:68,0:68:99:0,202,2680	0/0:68,0:68:99:0,205,2710	0/0:40,0:40:99:0,120,1590	0/0:43,0:43:99:0,123,1609	0/0:21,0:21:60:0,60,790	0/0:57,0:57:99:0,166,2145	0/1:33,35:68:99:1188,0,1079	0/0:61,0:61:99:0,181,2390	0/0:59,0:59:99:0,178,2340	0/0:60,0:60:99:0,175,2320	0/0:65,0:65:99:0,190,2479	0/0:61,1:62:99:0,184,2420	0/0:59,1:60:99:0,141,2258	0/0:69,0:69:99:0,202,2660	0/0:65,0:65:99:0,196,2569	0/0:56,0:56:99:0,166,2190	0/0:73,1:74:99:0,171,2666	0/1:5,64:69:4:2205,0,4	0/1:34,46:80:99:1503,0,1041	0/0:68,2:70:99:0,125,2540	0/0:53,0:53:99:0,160,2100	0/1:23,29:52:99:1007,0,716	0/0:15,0:15:42:0,42,560	0/1:18,12:30:99:390,0,630	0/1:38,4:42:34:34,0,1352	0/0:63,2:65:99:0,113,2369	0/0:58,0:58:99:0,169,2188	0/0:56,0:56:99:0,163,2129	0/1:39,39:78:99:1318,0,1288	0/0:63,0:63:99:0,184,2420	0/0:56,1:57:99:0,126,2120	0/0:50,1:51:99:0,107,1849	0/0:64,0:64:99:0,193,2549	0/1:35,27:62:99:775,0,1175	0/0:66,0:67:99:0,187,2460	0/0:71,0:71:99:0,214,2820	0/0:55,0:55:99:0,166,2148	0/0:53,0:53:99:0,157,2070	0/0:57,0:57:99:0,169,2220	0/0:77,0:77:99:0,229,3030	0/0:61,1:62:99:0,135,2220	0/0:54,0:54:99:0,163,2140	0/0:51,0:51:99:0,150,1959	0/0:53,0:53:99:0,157,2060	0/0:50,0:50:99:0,150,1990	0/0:63,0:63:99:0,187,2470	0/0:45,0:45:99:0,132,1729	0/0:43,0:43:99:0,126,1680	0/0:88,0:88:99:0,259,3399	0/1:26,11:37:99:332,0,881	0/0:50,1:51:99:0,107,1870	0/0:39,0:39:99:0,111,1470	0/0:48,0:48:99:0,141,1880	0/0:53,0:53:99:0,160,2099	0/0:56,0:56:99:0,163,2140	0/1:37,27:64:99:854,0,1243	0/0:49,0:49:99:0,138,1820	0/0:56,0:56:99:0,160,2113	0/0:45,0:45:99:0,135,1790	0/0:52,0:52:99:0,147,1929	0/0:54,1:55:99:0,160,2099	0/0:56,0:56:99:0,160,2079	0/0:49,0:49:99:0,144,1910	0/0:66,0:66:99:0,193,2506	0/0:58,0:58:99:0,172,2280	0/0:41,1:42:83:0,83,1550	0/0:56,0:56:99:0,169,2185	0/0:38,0:38:99:0,114,1520	0/0:67,1:68:99:0,162,2569	0/0:65,0:65:99:0,196,2590	0/1:37,31:68:99:999,0,1279	0/0:57,1:58:99:0,166,2180	0/0:60,1:61:99:0,132,2190	0/0:57,0:57:99:0,169,2230	0/0:46,1:47:98:0,98,1760	0/1:24,31:55:99:1050,0,795
jcf7180000027996	1829691	.	C	A	1345.48	PASS	AC=6;AF=0.030;AN=198;BaseQRankSum=-1.174;DP=1826;Dels=0.00;ExcessHet=3.3488;FS=0.000;HaplotypeScore=0.1201;InbreedingCoeff=-0.0320;MLEAC=5;MLEAF=0.025;MQ=43.89;MQ0=0;MQRankSum=-34.918;QD=15.47;ReadPosRankSum=0.168;SOR=0.771;VQSLOD=4.64;culprit=FS	GT:AD:DP:GQ:PL	0/0:33,0:33:99:0,99,1258	0/0:34,0:34:99:0,99,1310	0/0:9,0:9:27:0,27,360	0/0:31,0:31:93:0,93,1230	0/0:33,0:33:96:0,96,1259	0/0:27,0:27:78:0,78,1030	0/0:23,0:23:63:0,63,830	0/0:38,0:38:99:0,111,1439	0/0:22,0:22:66:0,66,849	0/0:13,0:13:39:0,39,520	0/0:19,0:19:57:0,57,760	0/0:22,0:22:66:0,66,870	0/1:15,16:31:99:536,0,507	0/0:25,0:25:75:0,75,979	0/0:10,0:10:30:0,30,379	0/0:17,0:17:48:0,48,630	0/0:9,0:9:27:0,27,360	0/0:25,0:25:75:0,75,990	0/0:21,1:22:26:0,26,800	0/0:34,0:34:96:0,96,1270	0/0:22,0:22:63:0,63,840	0/0:8,0:8:24:0,24,310	0/0:6,0:6:18:0,18,230	0/0:3,0:3:9:0,9,110	0/0:13,0:13:36:0,36,480	0/0:5,0:5:15:0,15,200	0/0:10,0:10:30:0,30,379	0/0:12,0:12:36:0,36,449	0/0:17,0:17:51:0,51,680	0/0:10,0:10:27:0,27,360	0/1:12,1:13:1:1,0,441	0/0:23,0:23:69:0,69,910	0/0:23,1:24:29:0,29,840	0/0:26,0:26:75:0,75,1000	0/0:16,0:16:48:0,48,630	0/0:28,0:28:81:0,81,1080	0/0:28,0:28:84:0,84,1099	0/0:29,0:29:87:0,87,1150	0/0:31,0:31:93:0,93,1240	0/0:20,0:20:60:0,60,779	0/0:19,0:19:57:0,57,760	0/0:1,0:1:3:0,3,40	0/0:5,0:5:15:0,15,200	0/0:12,0:12:36:0,36,470	0/0:20,0:20:57:0,57,729	0/0:21,0:21:63:0,63,830	0/0:23,0:23:69:0,69,896	0/0:37,0:37:99:0,108,1440	0/0:22,0:22:66:0,66,828	0/0:15,0:15:45:0,45,559	0/0:10,0:10:30:0,30,379	0/0:14,0:14:42:0,42,560	0/0:11,0:11:33:0,33,440	0/0:14,0:14:39:0,39,499	0/0:36,0:36:99:0,108,1419	0/0:23,0:23:69:0,69,920	0/0:16,0:16:48:0,48,630	0/1:9,7:16:99:232,0,312	0/0:29,0:29:87:0,87,1160	0/0:28,0:28:78:0,78,1009	0/1:3,7:10:90:240,0,90	0/1:5,6:11:99:186,0,157	0/1:11,8:19:99:252,0,373	0/0:12,0:12:36:0,36,480	0/0:19,0:19:57:0,57,739	0/0:14,0:14:42:0,42,560	0/0:11,0:11:33:0,33,440	0/0:28,0:28:84:0,84,1120	0/0:11,0:11:27:0,27,360	0/0:15,0:15:45:0,45,569	0/0:13,0:13:39:0,39,520	0/0:5,0:5:15:0,15,190	0/0:11,0:11:33:0,33,430	0/0:8,0:8:21:0,21,270	0/0:11,0:11:30:0,30,400	0/0:13,0:13:39:0,39,520	0/0:21,0:21:63:0,63,840	0/0:15,0:15:45:0,45,590	0/0:15,0:15:45:0,45,600	0/0:26,0:26:78:0,78,1030	0/0:13,0:13:39:0,39,510	0/0:17,0:17:51:0,51,659	0/0:13,0:13:39:0,39,499	0/0:15,0:15:45:0,45,600	0/0:13,0:13:39:0,39,520	0/0:19,0:19:54:0,54,679	0/0:15,0:15:45:0,45,590	0/0:25,0:25:69:0,69,889	0/0:26,0:26:72:0,72,950	0/0:17,1:18:25:0,25,650	0/0:36,0:36:99:0,105,1400	0/0:14,0:14:42:0,42,550	0/0:23,0:23:63:0,63,830	0/0:19,0:19:57:0,57,760	0/0:12,0:12:33:0,33,440
jcf7180000027996	1867656	.	C	T	28907.3	PASS	AC=56;AF=0.283;AN=198;BaseQRankSum=1.904;DP=3502;Dels=0.00;ExcessHet=0.6857;FS=1.324;HaplotypeScore=0.1760;InbreedingCoeff=0.0999;MLEAC=56;MLEAF=0.283;MQ=43.22;MQ0=0;MQRankSum=-57.995;QD=18.57;ReadPosRankSum=1.161;SOR=0.798;VQSLOD=3.54;culprit=QD	GT:AD:DP:GQ:PL	0/1:26,24:50:99:813,0,842	0/0:41,0:41:99:0,123,1630	0/0:32,0:32:93:0,93,1199	0/0:49,0:49:99:0,147,1908	0/0:40,0:40:99:0,111,1470	0/1:32,34:66:99:1051,0,945	0/0:31,1:32:47:0,47,1080	0/0:39,0:40:99:0,111,1427	0/0:30,0:30:87:0,87,1150	0/1:11,6:17:99:182,0,342	0/1:23,14:37:99:367,0,757	0/1:12,9:21:99:263,0,383	0/1:23,19:42:99:619,0,720	1/1:1,21:22:26:790,26,0	0/1:7,13:20:99:413,0,212	0/1:16,12:28:99:399,0,498	0/0:24,0:24:72:0,72,939	0/0:24,1:25:29:0,29,819	0/1:12,10:22:99:323,0,414	0/1:28,29:57:99:960,0,891	0/0:46,1:47:99:0,101,1759	0/0:25,0:25:72:0,72,939	0/0:22,0:22:63:0,63,809	0/1:11,11:22:99:377,0,337	0/0:40,0:40:99:0,117,1529	0/1:18,17:35:99:564,0,604	0/1:29,24:53:99:746,0,936	0/1:14,27:41:99:840,0,443	0/0:30,0:30:90:0,90,1159	0/0:40,0:40:99:0,114,1489	0/0:26,1:27:35:0,35,910	0/1:4,41:45:25:1471,0,25	0/1:33,23:56:99:710,0,1070	1/1:1,22:23:29:830,29,0	1/1:1,30:31:50:1098,50,0	0/1:26,21:47:99:620,0,820	0/1:21,17:38:99:545,0,695	0/1:14,2:16:35:35,0,475	0/1:23,21:44:99:709,0,619	0/1:4,16:20:63:573,0,63	0/1:10,10:20:99:295,0,306	1/1:0,4:4:12:160,12,0	0/1:3,1:4:28:28,0,108	0/0:10,0:10:27:0,27,360	0/0:26,0:26:78:0,78,1009	0/0:55,0:55:99:0,163,2140	0/0:45,0:45:99:0,126,1659	0/1:35,27:62:99:774,0,1125	0/1:30,20:50:99:579,0,1008	0/0:27,0:27:75:0,75,1000	0/0:34,0:34:99:0,102,1360	1/1:0,19:19:57:749,57,0	0/0:25,0:25:66:0,66,859	0/0:39,0:39:99:0,114,1499	0/0:60,0:60:99:0,175,2300	0/1:21,10:31:99:307,0,736	1/1:0,33:33:99:1276,99,0	0/0:26,0:26:72:0,72,919	1/1:2,44:46:55:1617,55,0	0/1:26,19:45:99:610,0,820	1/1:1,17:18:14:627,14,0	0/1:18,23:41:99:782,0,512	1/1:1,21:22:20:720,20,0	1/1:0,35:35:99:1390,105,0	0/0:39,1:40:80:0,80,1479	0/0:30,0:30:87:0,87,1150	0/0:21,0:21:57:0,57,760	0/0:72,0:72:99:0,217,2870	0/0:21,0:21:63:0,63,840	0/0:36,0:36:99:0,102,1339	0/1:14,18:32:99:579,0,430	0/1:17,9:26:99:282,0,602	0/0:35,0:35:99:0,105,1390	0/0:34,1:35:59:0,59,1209	0/0:31,0:31:93:0,93,1209	0/0:32,0:32:93:0,93,1209	0/0:40,0:40:99:0,105,1379	0/1:15,14:29:99:436,0,516	0/0:42,0:42:99:0,126,1649	0/0:51,0:51:99:0,147,1919	0/1:26,20:46:99:591,0,850	0/0:44,0:44:99:0,129,1679	0/0:62,0:62:99:0,178,2308	0/0:51,0:51:99:0,147,1898	0/0:31,0:31:90:0,90,1169	0/1:16,7:23:99:211,0,571	0/0:21,0:21:63:0,63,830	0/1:36,27:63:99:883,0,1203	0/0:42,1:43:77:0,77,1439	0/0:42,0:42:99:0,126,1639	0/0:48,0:48:99:0,138,1799	0/0:44,0:44:99:0,132,1719	0/0:43,0:43:99:0,120,1569	0/0:43,0:43:99:0,120,1579	0/1:2,14:16:32:502,0,32
jcf7180000027996	1964214	.	G	C	658.83	PASS	AC=2;AF=0.010;AN=198;BaseQRankSum=1.117;DP=3074;Dels=0.00;ExcessHet=3.0324;FS=0.000;HaplotypeScore=0.1944;InbreedingCoeff=-0.0103;MLEAC=2;MLEAF=0.010;MQ=43.93;MQ0=0;MQRankSum=-32.638;QD=12.20;ReadPosRankSum=0.270;SOR=0.519;VQSLOD=4.59;culprit=FS	GT:AD:DP:GQ:PL	0/0:24,0:24:69:0,69,910	0/0:29,0:29:78:0,78,1009	0/0:25,0:25:75:0,75,990	0/0:25,0:26:75:0,75,1000	0/0:29,0:29:87:0,87,1150	0/0:23,0:23:69:0,69,910	0/0:23,0:23:69:0,69,899	0/0:37,0:37:99:0,108,1440	0/0:39,0:39:99:0,117,1539	0/0:19,0:19:57:0,57,750	0/0:33,0:33:93:0,93,1230	0/0:35,0:35:99:0,105,1390	0/0:53,0:53:99:0,160,2068	0/0:31,0:31:90:0,90,1190	0/0:25,0:25:72:0,72,939	0/0:24,0:24:69:0,69,920	0/0:27,0:27:81:0,81,1080	0/0:32,0:32:96:0,96,1258	0/0:27,0:27:78:0,78,1040	0/0:39,0:39:99:0,117,1550	0/0:43,0:43:99:0,129,1699	0/0:28,0:28:84:0,84,1113	0/1:18,5:23:99:131,0,641	0/0:12,0:12:30:0,30,400	0/0:22,0:22:57:0,57,760	0/0:30,0:30:90:0,90,1200	0/0:32,0:32:96:0,96,1270	0/0:44,0:44:99:0,126,1649	0/0:43,0:43:99:0,123,1619	0/1:14,17:31:99:587,0,456	0/0:26,0:26:75:0,75,1000	0/0:51,0:51:99:0,147,1960	0/0:37,0:37:99:0,108,1440	0/0:30,0:30:90:0,90,1179	0/0:30,0:30:90:0,90,1200	0/0:29,0:29:84:0,84,1110	0/0:28,0:28:75:0,75,1000	0/0:31,0:31:93:0,93,1230	0/0:30,0:30:90:0,90,1179	0/0:30,0:30:87:0,87,1150	0/0:18,0:18:51:0,51,680	0/0:6,0:6:18:0,18,230	0/0:14,0:14:39:0,39,520	0/0:9,0:9:27:0,27,360	0/0:15,0:15:45:0,45,600	0/0:38,0:38:99:0,111,1480	0/0:36,0:36:99:0,108,1430	0/0:21,0:21:60:0,60,790	0/0:40,0:40:99:0,117,1550	0/0:46,0:46:99:0,138,1799	0/0:44,0:44:99:0,126,1670	0/0:45,0:45:99:0,132,1739	0/0:45,0:45:99:0,129,1720	0/0:19,0:19:57:0,57,760	0/0:47,0:47:99:0,135,1790	0/0:38,0:38:99:0,111,1480	0/0:34,0:34:99:0,102,1350	0/0:30,0:30:90:0,90,1200	0/0:44,0:44:99:0,123,1630	0/0:45,0:45:99:0,132,1739	0/0:20,0:20:57:0,57,760	0/0:36,0:36:99:0,108,1440	0/0:24,0:24:72:0,72,950	0/0:38,0:38:99:0,111,1459	0/0:45,0:45:99:0,135,1780	0/0:33,0:33:99:0,99,1289	0/0:17,0:17:51:0,51,659	0/0:63,0:63:99:0,187,2460	0/0:23,0:23:69:0,69,910	0/0:17,0:17:51:0,51,670	0/0:25,0:25:75:0,75,1000	0/0:25,0:25:75:0,75,990	0/0:32,0:32:87:0,87,1139	0/0:39,0:39:99:0,114,1510	0/0:24,0:24:72:0,72,950	0/0:29,0:29:87:0,87,1160	0/0:25,0:25:75:0,75,990	0/0:41,0:41:99:0,123,1640	0/0:28,0:28:81:0,81,1080	0/0:49,0:49:99:0,141,1849	0/0:22,0:22:66:0,66,880	0/0:21,0:21:63:0,63,830	0/0:26,0:26:78:0,78,1040	0/0:29,0:29:84:0,84,1120	0/0:28,0:28:84:0,84,1120	0/0:34,0:34:96:0,96,1249	0/0:24,0:24:66:0,66,849	0/0:36,0:36:99:0,108,1440	0/0:46,0:46:99:0,132,1750	0/0:38,0:38:99:0,111,1480	0/0:35,0:35:99:0,102,1339	0/0:26,0:26:78:0,78,1040	0/0:39,0:39:99:0,114,1520	0/0:31,0:31:93:0,93,1240	0/0:28,0:28:81:0,81,1070
jcf7180000027996	1977783	.	G	T	3782.63	PASS	AC=12;AF=0.061;AN=196;BaseQRankSum=0.231;DP=1760;Dels=0.00;ExcessHet=4.5649;FS=0.000;HaplotypeScore=0.0601;InbreedingCoeff=-0.0695;MLEAC=12;MLEAF=0.061;MQ=43.78;MQ0=0;MQRankSum=-39.439;QD=17.12;ReadPosRankSum=-0.465;SOR=0.881;VQSLOD=4.44;culprit=FS	GT:AD:DP:GQ:PL	0/0:31,0:31:87:0,87,1160	0/0:11,0:11:33:0,33,440	0/0:14,0:14:42:0,42,550	0/0:26,0:26:78:0,78,1040	0/0:24,0:24:69:0,69,919	0/0:29,0:29:84:0,84,1120	0/0:15,0:15:39:0,39,520	0/0:23,0:23:69:0,69,899	0/0:16,0:16:48:0,48,640	0/0:13,0:13:39:0,39,510	0/0:23,0:23:66:0,66,870	0/0:12,0:12:36:0,36,480	0/0:21,0:21:60:0,60,800	0/0:15,0:15:42:0,42,560	0/0:15,0:15:45:0,45,600	0/0:14,0:14:42:0,42,550	0/0:15,0:15:45:0,45,590	0/0:22,0:22:66:0,66,870	0/0:24,0:24:72:0,72,950	0/0:29,0:29:87:0,87,1139	0/1:15,15:30:99:499,0,499	0/0:19,0:19:57:0,57,760	0/0:17,0:17:51:0,51,680	0/1:6,3:9:93:93,0,213	0/1:8,7:15:99:228,0,238	0/0:23,0:23:69:0,69,920	0/1:9,16:25:99:568,0,248	0/0:17,0:17:48:0,48,640	0/0:23,0:23:69:0,69,920	0/0:27,0:27:81:0,81,1080	0/0:22,0:22:66:0,66,880	0/0:21,0:21:63:0,63,840	0/0:11,0:11:33:0,33,440	0/0:6,0:6:18:0,18,240	0/0:14,0:14:42:0,42,550	0/0:14,0:14:42:0,42,560	0/0:16,0:16:48:0,48,630	0/0:4,0:4:12:0,12,160	0/0:23,0:23:69:0,69,920	0/0:11,0:11:33:0,33,440	0/0:5,0:5:15:0,15,200	0/0:1,0:1:3:0,3,40	0/0:4,0:4:12:0,12,160	./.:.:.:.:.	0/0:2,0:2:6:0,6,80	0/0:20,0:20:60:0,60,790	0/0:9,0:9:27:0,27,360	0/0:30,0:30:87:0,87,1160	0/0:15,0:15:45:0,45,600	0/0:20,0:20:57:0,57,750	0/0:23,0:23:69:0,69,920	0/0:24,0:24:72:0,72,960	0/0:16,0:16:48:0,48,630	0/0:25,0:25:72:0,72,960	0/0:17,0:17:51:0,51,680	0/0:14,0:14:42:0,42,560	0/0:18,0:18:54:0,54,710	0/0:23,1:24:43:0,43,891	0/0:20,0:20:57:0,57,739	0/0:16,0:16:48:0,48,640	0/0:6,0:6:18:0,18,219	0/0:14,0:14:42:0,42,560	0/1:9,10:19:99:343,0,292	0/0:11,0:11:30:0,30,400	0/0:20,0:20:60:0,60,790	0/0:26,0:26:78:0,78,1040	0/1:4,12:16:99:432,0,112	0/0:40,0:40:99:0,117,1529	0/1:8,8:16:99:272,0,272	0/0:14,0:14:39:0,39,520	0/0:12,0:12:36:0,36,480	0/0:14,0:14:42:0,42,560	0/0:20,0:20:60:0,60,790	0/0:30,0:30:90:0,90,1190	0/1:5,8:13:99:234,0,164	0/0:12,0:12:36:0,36,470	0/1:9,9:18:99:306,0,285	0/0:23,1:24:29:0,29,819	0/0:30,0:30:87:0,87,1160	0/0:26,0:26:78:0,78,999	0/0:20,0:20:60:0,60,800	0/1:9,4:13:99:121,0,321	0/0:19,0:19:57:0,57,760	0/0:33,0:33:93:0,93,1230	0/0:9,0:9:27:0,27,360	0/0:10,0:10:30:0,30,400	0/0:9,0:9:27:0,27,360	0/1:9,14:23:99:491,0,270	0/0:23,0:23:69:0,69,920	0/0:19,0:19:51:0,51,670	0/0:10,0:10:30:0,30,400	0/0:20,0:20:60:0,60,790	0/1:13,11:24:99:368,0,437	0/0:15,0:15:45:0,45,579	0/0:9,0:9:27:0,27,360
jcf7180000027996	1984001	.	T	C	58075.3	PASS	AC=105;AF=0.530;AN=198;BaseQRankSum=0.496;DP=3324;Dels=0.00;ExcessHet=0.0782;FS=0.000;HaplotypeScore=0.1698;InbreedingCoeff=0.2112;MLEAC=105;MLEAF=0.530;MQ=42.48;MQ0=0;MQRankSum=-56.790;QD=24.61;ReadPosRankSum=1.038;SOR=0.661;VQSLOD=4.98;culprit=FS	GT:AD:DP:GQ:PL	0/0:34,0:34:99:0,102,1360	0/0:16,1:17:11:0,11,600	0/1:22,2:24:8:8,0,808	0/1:23,21:44:99:694,0,777	0/1:23,20:43:99:671,0,791	0/0:49,3:52:36:0,36,1830	0/1:9,12:21:99:356,0,300	0/0:31,1:32:56:0,56,1200	0/0:31,0:31:93:0,93,1240	0/0:26,0:26:78:0,78,1019	1/1:0,23:23:69:907,69,0	1/1:1,38:39:74:1440,74,0	1/1:0,36:36:99:1440,108,0	1/1:0,41:41:99:1619,123,0	1/1:0,16:16:48:640,48,0	0/1:21,15:36:99:495,0,695	0/1:17,12:29:99:379,0,582	1/1:0,40:40:99:1587,120,0	0/1:24,15:39:99:483,0,843	1/1:1,35:36:99:1378,105,0	0/0:41,0:41:99:0,123,1640	0/0:26,0:26:78:0,78,1040	0/1:8,15:23:99:483,0,254	0/1:21,9:30:99:273,0,713	0/1:24,19:43:99:594,0,823	1/1:0,24:24:72:960,72,0	0/1:16,15:31:99:507,0,536	0/0:34,0:35:99:0,102,1360	1/1:0,39:39:99:1549,117,0	0/1:9,10:19:99:343,0,303	1/1:1,31:32:56:1200,56,0	1/1:1,41:42:86:1600,86,0	1/1:0,36:36:99:1440,108,0	1/1:1,29:30:47:1080,47,0	1/1:0,31:31:93:1216,93,0	1/1:0,28:28:81:1070,81,0	1/1:1,35:36:68:1350,68,0	1/1:0,18:18:54:720,54,0	1/1:0,36:36:99:1414,108,0	1/1:0,31:31:93:1240,93,0	0/1:8,7:15:99:235,0,275	1/1:0,7:7:21:280,21,0	1/1:0,14:14:39:520,39,0	0/1:2,7:9:53:253,0,53	1/1:0,20:20:60:800,60,0	1/1:1,32:33:59:1240,59,0	0/1:20,17:37:99:557,0,678	0/0:36,0:36:99:0,105,1400	1/1:0,30:30:87:1147,87,0	0/0:46,0:46:99:0,138,1840	0/1:24,13:37:99:409,0,849	0/0:41,0:41:99:0,123,1630	0/1:23,14:37:99:449,0,809	0/1:19,2:21:17:17,0,687	0/0:56,1:57:99:0,132,2190	1/1:1,37:38:74:1440,74,0	1/1:0,42:42:99:1640,123,0	1/1:0,28:28:84:1107,84,0	1/1:0,35:35:99:1387,105,0	0/1:19,21:40:99:720,0,640	0/1:14,12:26:99:402,0,482	1/1:0,31:31:90:1182,90,0	0/1:17,13:30:99:430,0,590	1/1:0,31:31:93:1240,93,0	1/1:1,35:36:68:1349,68,0	0/1:14,7:21:99:204,0,497	0/0:23,0:23:69:0,69,920	0/1:29,32:61:99:1100,0,940	0/1:18,7:25:99:194,0,645	0/0:26,0:26:78:0,78,1019	0/0:34,0:34:99:0,102,1360	0/0:29,0:29:87:0,87,1160	0/0:37,0:37:99:0,108,1430	0/1:18,15:33:99:490,0,621	0/1:23,9:32:99:264,0,824	0/0:43,0:43:99:0,126,1680	0/1:22,16:38:99:526,0,766	0/1:27,15:42:99:466,0,943	0/0:33,0:33:99:0,99,1320	0/0:55,0:55:99:0,163,2160	0/1:19,10:29:99:313,0,673	0/0:34,0:34:99:0,99,1320	0/0:40,0:40:99:0,117,1560	0/1:31,18:49:99:573,0,1082	0/0:24,1:25:35:0,35,910	0/0:35,1:36:68:0,68,1360	0/1:19,2:21:17:17,0,697	0/1:27,26:53:99:884,0,884	0/0:44,0:44:99:0,129,1720	0/1:22,23:45:99:785,0,734	0/1:22,28:50:99:973,0,693	0/1:19,22:41:99:736,0,626	0/1:25,27:52:99:924,0,833	0/1:23,17:40:99:560,0,800	0/1:19,19:38:99:634,0,646
jcf7180000027996	2071861	.	A	G	1320.94	PASS	AC=5;AF=0.025;AN=198;BaseQRankSum=-2.722;DP=3078;Dels=0.00;ExcessHet=3.2348;FS=0.000;HaplotypeScore=0.1413;InbreedingCoeff=-0.0259;MLEAC=5;MLEAF=0.025;MQ=43.89;MQ0=0;MQRankSum=-34.800;QD=11.10;ReadPosRankSum=0.447;SOR=1.266;VQSLOD=4.43;culprit=FS	GT:AD:DP:GQ:PL	0/0:32,0:32:93:0,93,1240	0/0:18,0:18:54:0,54,710	0/0:12,0:12:33:0,33,440	0/0:37,0:37:99:0,105,1390	0/0:19,0:19:51:0,51,670	0/0:24,0:24:69:0,69,920	0/0:20,0:20:60:0,60,800	0/0:22,0:22:66:0,66,880	0/0:13,0:13:39:0,39,520	0/0:16,0:16:48:0,48,640	0/0:31,0:31:93:0,93,1240	0/0:42,0:42:99:0,126,1670	0/0:37,0:37:99:0,111,1480	0/0:28,0:28:81:0,81,1070	0/0:10,0:10:30:0,30,400	0/1:19,8:27:99:205,0,645	0/0:21,0:21:63:0,63,840	0/0:32,0:32:93:0,93,1240	0/1:15,10:25:99:314,0,525	0/0:27,0:27:81:0,81,1080	0/0:45,0:45:99:0,135,1800	0/0:25,0:25:75:0,75,1000	0/0:29,0:29:84:0,84,1120	0/0:27,0:27:81:0,81,1070	0/0:56,0:56:99:0,163,2150	0/0:40,0:40:99:0,117,1550	0/0:44,0:44:99:0,129,1720	0/0:43,0:43:99:0,126,1670	0/0:36,0:36:99:0,108,1440	0/0:42,0:42:99:0,123,1640	0/0:35,0:35:99:0,102,1360	0/0:45,0:45:99:0,135,1790	0/0:42,0:42:99:0,120,1600	0/0:46,0:46:99:0,138,1799	0/0:45,0:45:99:0,132,1760	0/0:23,0:23:66:0,66,870	0/0:32,0:32:96:0,96,1270	0/0:34,0:34:99:0,102,1350	0/0:44,0:44:99:0,126,1670	0/0:40,0:40:99:0,120,1590	0/1:16,13:29:99:388,0,519	0/0:11,0:11:33:0,33,440	0/1:9,7:16:99:221,0,312	0/0:24,0:24:72:0,72,960	0/0:30,0:30:87:0,87,1160	0/0:27,1:28:41:0,41,1000	0/0:28,0:28:81:0,81,1080	0/0:32,0:32:96:0,96,1280	0/0:28,0:28:81:0,81,1070	0/0:31,0:31:93:0,93,1240	0/0:25,0:25:75:0,75,1000	0/0:24,0:24:72:0,72,960	0/0:20,0:20:60:0,60,800	0/0:20,0:20:57:0,57,750	0/0:39,0:39:99:0,117,1539	0/0:27,0:27:78:0,78,1040	0/0:28,0:29:84:0,84,1099	0/0:23,0:23:69:0,69,910	0/0:39,1:40:80:0,80,1499	0/0:25,0:25:75:0,75,1000	0/0:20,0:20:60:0,60,790	0/0:28,0:28:84:0,84,1120	0/0:20,0:20:57:0,57,750	0/1:13,9:22:99:294,0,454	0/0:31,0:31:93:0,93,1240	0/0:50,0:50:99:0,150,2000	0/0:38,0:38:99:0,111,1480	0/0:74,0:74:99:0,223,2960	0/0:32,0:32:93:0,93,1240	0/0:27,0:27:81:0,81,1080	0/0:39,0:39:99:0,117,1529	0/0:47,0:47:99:0,132,1750	0/0:31,0:31:93:0,93,1240	0/0:35,0:35:99:0,99,1310	0/0:38,0:38:99:0,114,1520	0/0:23,0:23:69:0,69,920	0/0:27,0:27:81:0,81,1080	0/0:29,0:29:81:0,81,1080	0/0:32,0:32:96:0,96,1270	0/0:31,0:31:93:0,93,1240	0/0:23,0:23:69:0,69,920	0/0:26,0:26:78:0,78,1030	0/0:25,0:25:75:0,75,990	0/0:16,0:16:48:0,48,630	0/0:13,0:13:39:0,39,520	0/0:48,0:48:99:0,144,1920	0/0:27,0:27:81:0,81,1080	0/0:38,0:38:99:0,114,1510	0/0:48,0:48:99:0,129,1720	0/0:44,0:44:99:0,126,1680	0/0:28,0:28:84:0,84,1120	0/0:43,0:43:99:0,129,1720	0/0:40,0:40:99:0,120,1600	0/0:41,0:41:99:0,123,1619	0/0:36,0:36:99:0,105,1400
jcf7180000027996	2255022	.	G	A	2356.69	PASS	AC=7;AF=0.035;AN=198;BaseQRankSum=-0.817;DP=2881;Dels=0.00;ExcessHet=3.4866;FS=0.000;HaplotypeScore=0.1291;InbreedingCoeff=-0.0385;MLEAC=7;MLEAF=0.035;MQ=43.89;MQ0=0;MQRankSum=-45.136;QD=14.55;ReadPosRankSum=0.292;SOR=0.723;VQSLOD=4.26;culprit=FS	GT:AD:DP:GQ:PL	0/0:29,0:29:87:0,87,1160	0/0:19,0:19:54:0,54,720	0/0:10,0:10:30:0,30,400	0/0:37,1:38:74:0,74,1409	0/0:34,0:34:99:0,102,1360	0/0:34,0:34:99:0,102,1360	0/0:23,0:23:69:0,69,920	0/0:43,0:43:99:0,129,1689	0/0:27,0:27:78:0,78,1030	0/0:17,0:17:51:0,51,659	0/0:30,0:30:87:0,87,1160	0/0:33,0:33:99:0,99,1299	0/0:33,0:33:99:0,99,1320	0/0:32,0:32:93:0,93,1219	0/0:15,0:15:45:0,45,600	0/0:24,0:24:72:0,72,950	0/0:18,0:18:54:0,54,720	0/0:31,0:31:93:0,93,1240	0/0:22,0:22:66:0,66,880	0/0:31,0:31:87:0,87,1160	0/0:31,0:31:93:0,93,1240	0/0:21,0:21:63:0,63,840	0/0:11,0:11:33:0,33,440	0/0:12,0:12:36:0,36,480	0/0:30,0:30:90:0,90,1190	0/0:33,0:33:96:0,96,1280	0/0:19,0:19:57:0,57,760	0/0:37,0:37:99:0,111,1480	0/0:34,0:34:99:0,99,1320	0/0:35,0:35:99:0,105,1390	0/0:31,0:31:93:0,93,1240	0/0:28,0:28:84:0,84,1120	0/0:39,0:39:99:0,117,1550	0/1:12,13:25:99:397,0,408	0/0:20,0:20:60:0,60,800	0/0:30,0:30:90:0,90,1200	0/0:31,1:32:56:0,56,1200	0/1:13,6:19:99:186,0,416	0/0:33,0:33:99:0,99,1320	0/1:12,11:23:99:371,0,411	0/1:7,10:17:99:336,0,229	0/0:1,0:1:3:0,3,40	0/1:4,3:7:92:92,0,102	0/0:15,0:15:45:0,45,600	0/1:18,11:29:99:353,0,622	0/0:57,0:57:99:0,169,2220	0/0:42,0:42:99:0,123,1640	0/0:62,0:62:99:0,178,2340	0/0:50,0:50:99:0,150,2000	0/0:32,0:32:93:0,93,1219	0/0:33,0:33:99:0,99,1320	0/0:34,0:34:99:0,102,1360	0/0:26,0:26:78:0,78,1040	0/0:31,0:31:93:0,93,1230	0/0:57,0:57:99:0,172,2280	0/0:33,0:33:99:0,99,1310	0/0:29,0:29:81:0,81,1070	0/0:35,1:36:68:0,68,1350	0/0:36,0:36:99:0,108,1419	0/0:23,0:23:69:0,69,920	0/0:21,0:21:63:0,63,830	0/1:20,22:42:99:746,0,637	0/0:23,0:23:69:0,69,910	0/0:34,0:34:99:0,102,1360	0/0:39,0:39:99:0,117,1550	0/0:28,0:28:84:0,84,1120	0/0:19,0:19:57:0,57,759	0/0:62,0:62:99:0,181,2380	0/0:22,0:22:66:0,66,859	0/0:23,0:23:69:0,69,910	0/0:25,0:25:75:0,75,990	0/0:21,0:21:63:0,63,840	0/0:20,0:20:57:0,57,750	0/0:32,0:32:93:0,93,1230	0/0:19,0:19:57:0,57,760	0/0:33,0:33:96:0,96,1280	0/0:24,0:24:72:0,72,960	0/0:30,0:30:84:0,84,1110	0/0:29,0:29:87:0,87,1129	0/0:40,0:40:99:0,117,1529	0/0:29,0:29:87:0,87,1160	0/0:30,0:30:90:0,90,1200	0/0:28,0:28:84:0,84,1099	0/0:27,0:27:81:0,81,1070	0/0:19,0:19:57:0,57,760	0/0:36,0:36:99:0,108,1419	0/0:25,0:25:72:0,72,950	0/0:41,0:41:99:0,120,1600	0/0:36,0:36:99:0,108,1430	0/0:35,0:35:99:0,105,1400	0/0:34,0:34:99:0,99,1310	0/0:38,0:38:99:0,114,1520	0/0:26,0:26:78:0,78,1040	0/0:23,0:23:69:0,69,920	0/0:22,0:22:66:0,66,880
jcf7180000027996	2309529	.	T	C	426.29	PASS	AC=2;AF=0.010;AN=198;BaseQRankSum=-1.233;DP=2152;Dels=0.00;ExcessHet=3.0324;FS=0.000;HaplotypeScore=0.1492;InbreedingCoeff=-0.0113;MLEAC=1;MLEAF=5.051e-03;MQ=43.93;MQ0=0;MQRankSum=-28.689;QD=17.76;ReadPosRankSum=-0.234;SOR=0.541;VQSLOD=3.99;culprit=FS	GT:AD:DP:GQ:PL	0/0:18,0:18:54:0,54,710	0/0:20,0:20:57:0,57,750	0/0:9,0:9:27:0,27,350	0/0:33,0:33:99:0,99,1310	0/0:26,0:26:75:0,75,1000	0/0:29,0:29:87:0,87,1150	0/0:21,0:21:63:0,63,840	0/0:15,0:15:45:0,45,590	0/0:21,0:21:63:0,63,819	0/0:12,0:12:36:0,36,480	0/0:32,0:32:96:0,96,1259	0/0:25,0:25:72:0,72,939	0/0:28,0:28:84:0,84,1110	0/0:32,0:32:93:0,93,1219	0/0:13,0:13:39:0,39,520	0/0:15,0:15:45:0,45,590	0/0:12,0:12:33:0,33,440	0/0:32,0:32:93:0,93,1219	0/0:22,0:22:66:0,66,870	0/0:32,0:32:93:0,93,1240	0/0:27,0:27:81:0,81,1080	0/0:12,0:12:36:0,36,480	0/0:9,0:9:27:0,27,360	0/0:9,0:9:27:0,27,360	0/0:16,0:16:48:0,48,619	0/0:16,0:16:45:0,45,600	0/0:23,0:23:69:0,69,920	0/0:12,0:12:36:0,36,480	0/0:20,0:20:60:0,60,790	0/0:22,0:22:66:0,66,880	0/0:30,0:30:90:0,90,1200	0/0:39,0:39:99:0,117,1539	0/0:26,0:26:75:0,75,1000	0/0:16,1:17:24:0,24,613	0/0:19,0:19:54:0,54,699	0/0:18,0:18:51:0,51,659	0/0:29,0:29:78:0,78,1040	0/0:22,0:22:66:0,66,880	0/0:31,0:31:90:0,90,1190	0/0:16,0:16:48:0,48,640	0/1:8,1:9:13:13,0,283	0/0:1,0:1:3:0,3,30	0/0:8,0:8:24:0,24,320	0/0:9,0:9:27:0,27,360	0/0:15,0:15:45:0,45,600	0/0:25,0:25:72:0,72,939	0/0:19,0:19:54:0,54,720	0/0:21,0:21:63:0,63,830	0/0:18,0:18:54:0,54,720	0/0:15,0:15:45:0,45,590	0/0:17,0:17:51:0,51,670	0/0:21,0:21:60:0,60,800	0/0:10,0:10:30:0,30,400	0/0:6,0:6:18:0,18,240	0/0:27,0:27:81:0,81,1070	0/0:24,0:24:72:0,72,950	0/0:31,0:31:93:0,93,1219	0/0:30,1:31:53:0,53,1150	0/0:39,0:39:99:0,111,1449	0/0:28,0:28:81:0,81,1049	0/0:19,0:19:57:0,57,760	0/0:26,0:26:78:0,78,1030	0/0:22,0:22:63:0,63,840	0/0:26,0:26:78:0,78,1030	0/0:30,0:30:87:0,87,1160	0/0:23,0:23:69:0,69,920	0/0:22,0:22:66:0,66,870	0/0:46,0:46:99:0,138,1830	0/0:16,0:16:48:0,48,640	0/0:20,0:20:60:0,60,790	0/0:25,0:25:75:0,75,1000	0/0:18,0:18:54:0,54,720	0/0:23,0:23:69:0,69,920	0/0:19,0:19:57:0,57,760	0/1:10,14:24:99:467,0,317	0/0:23,0:23:69:0,69,910	0/0:22,0:22:60:0,60,800	0/0:30,0:30:90:0,90,1190	0/0:12,0:12:36:0,36,480	0/0:30,0:30:90:0,90,1200	0/0:15,0:15:45:0,45,590	0/0:21,0:21:63:0,63,819	0/0:22,0:22:66:0,66,870	0/0:22,0:22:66:0,66,880	0/0:23,0:23:63:0,63,830	0/0:22,0:22:66:0,66,859	0/0:18,0:18:54:0,54,720	0/0:35,0:35:99:0,105,1390	0/0:31,0:31:93:0,93,1219	0/0:33,0:33:96:0,96,1280	0/0:23,0:23:66:0,66,870	0/0:28,0:28:81:0,81,1070	0/0:29,0:29:87:0,87,1150	0/0:23,0:23:69:0,69,889	0/0:24,0:24:72:0,72,929
jcf7180000027996	2323722	.	G	A	1067.03	PASS	AC=6;AF=0.030;AN=198;BaseQRankSum=-1.390;DP=1463;Dels=0.00;ExcessHet=3.3488;FS=0.000;HaplotypeScore=0.0483;InbreedingCoeff=-0.0337;MLEAC=6;MLEAF=0.030;MQ=43.86;MQ0=0;MQRankSum=-32.570;QD=10.46;ReadPosRankSum=-0.325;SOR=0.768;VQSLOD=4.07;culprit=FS	GT:AD:DP:GQ:PL	0/0:16,0:16:48:0,48,640	0/0:6,0:6:18:0,18,240	0/0:8,0:8:24:0,24,320	0/0:17,0:17:51:0,51,680	0/0:10,0:10:30:0,30,400	0/0:20,0:20:60:0,60,800	0/0:17,0:17:51:0,51,680	0/0:17,0:17:48:0,48,640	0/0:15,0:15:45:0,45,600	0/0:10,0:10:27:0,27,360	0/0:21,0:21:63:0,63,840	0/0:16,0:16:48:0,48,630	0/0:25,0:25:75:0,75,1000	0/0:20,0:20:60:0,60,800	0/0:11,0:11:33:0,33,440	0/1:12,5:17:99:149,0,429	0/0:8,0:8:24:0,24,320	0/0:20,0:20:60:0,60,800	0/1:7,5:12:99:154,0,244	0/0:22,0:22:66:0,66,880	0/0:21,0:21:63:0,63,830	0/0:9,0:9:27:0,27,360	0/0:11,0:11:33:0,33,440	0/0:7,0:7:18:0,18,240	0/0:7,0:7:21:0,21,270	0/0:15,0:15:45:0,45,600	0/0:11,0:11:33:0,33,440	0/0:16,0:16:48:0,48,640	0/0:28,0:28:84:0,84,1120	0/0:16,0:16:48:0,48,630	0/0:14,0:14:42:0,42,550	0/0:28,0:28:84:0,84,1120	0/0:20,0:20:60:0,60,800	0/0:14,0:14:42:0,42,560	0/0:13,0:13:36:0,36,480	0/1:13,7:20:99:220,0,460	0/0:15,0:15:45:0,45,590	0/0:5,0:5:15:0,15,200	0/0:14,0:14:42:0,42,560	0/0:15,0:15:45:0,45,600	0/0:13,0:13:39:0,39,520	0/0:3,0:3:9:0,9,120	0/0:3,0:3:9:0,9,120	0/0:4,0:4:12:0,12,160	0/0:5,0:5:15:0,15,200	0/0:17,0:17:51:0,51,680	0/0:11,0:11:33:0,33,440	0/0:14,0:14:39:0,39,520	0/0:11,0:11:33:0,33,440	0/0:10,0:10:30:0,30,400	0/0:12,0:12:33:0,33,427	0/0:14,0:14:39:0,39,520	0/1:8,7:15:99:235,0,275	0/0:8,0:8:24:0,24,320	0/0:13,0:13:39:0,39,507	0/0:26,0:26:78:0,78,1040	0/1:16,9:25:99:274,0,565	0/0:14,0:14:39:0,39,510	0/0:30,0:30:90:0,90,1190	0/0:26,0:26:78:0,78,1040	0/1:8,5:13:99:148,0,281	0/0:9,0:9:27:0,27,360	0/0:10,0:10:30:0,30,400	0/0:20,0:20:60:0,60,790	0/0:21,0:21:63:0,63,840	0/0:18,0:18:54:0,54,720	0/0:11,0:11:33:0,33,440	0/0:29,0:29:87:0,87,1160	0/0:11,0:11:33:0,33,440	0/0:11,0:11:33:0,33,440	0/0:9,0:9:27:0,27,360	0/0:15,0:15:45:0,45,600	0/0:13,0:13:39:0,39,520	0/0:12,0:12:36:0,36,480	0/0:9,0:9:21:0,21,280	0/0:15,0:15:45:0,45,600	0/0:14,0:14:42:0,42,560	0/0:13,0:13:39:0,39,520	0/0:10,0:10:30:0,30,400	0/0:18,0:18:54:0,54,720	0/0:16,0:16:48:0,48,640	0/0:12,0:13:36:0,36,480	0/0:21,0:21:63:0,63,830	0/0:12,0:12:36:0,36,470	0/0:17,0:17:51:0,51,680	0/0:6,0:6:18:0,18,240	0/0:13,0:13:36:0,36,480	0/0:28,0:28:84:0,84,1110	0/0:19,0:19:57:0,57,760	0/0:16,0:16:45:0,45,600	0/0:17,0:17:51:0,51,680	0/0:11,0:11:33:0,33,430	0/0:21,0:21:57:0,57,760	0/0:19,0:19:57:0,57,760	0/0:7,0:7:21:0,21,280
jcf7180000027996	2337676	.	T	G	67866.9	PASS	AC=90;AF=0.455;AN=198;BaseQRankSum=0.148;DP=3698;Dels=0.00;ExcessHet=0.0514;FS=0.521;HaplotypeScore=0.7197;InbreedingCoeff=0.2195;MLEAC=91;MLEAF=0.460;MQ=42.18;MQ0=0;MQRankSum=-59.480;POSITIVE_TRAIN_SITE;QD=26.43;ReadPosRankSum=-0.110;SOR=0.787;VQSLOD=6.14;culprit=QD	GT:AD:DP:GQ:PL	0/1:18,18:36:99:612,0,612	0/1:15,20:35:99:695,0,495	0/0:18,0:18:54:0,54,720	0/0:51,1:52:99:0,117,1990	0/0:38,1:39:77:0,77,1462	0/1:26,19:45:99:611,0,905	0/0:23,0:23:69:0,69,920	0/0:39,0:39:99:0,114,1520	0/0:17,0:17:51:0,51,680	0/0:23,0:23:66:0,66,880	1/1:2,46:48:64:1734,64,0	1/1:0,39:39:99:1550,117,0	1/1:0,46:46:99:1840,138,0	1/1:0,55:55:99:2140,163,0	1/1:0,31:31:93:1226,93,0	1/1:0,38:38:99:1520,114,0	1/1:0,22:22:66:880,66,0	1/1:0,56:56:99:2230,169,0	1/1:1,58:59:99:1757,134,0	1/1:1,44:45:92:1680,92,0	0/0:55,0:55:99:0,166,2190	0/0:15,0:15:45:0,45,600	0/0:22,0:22:66:0,66,880	0/0:11,0:11:33:0,33,440	0/0:32,0:32:96:0,96,1280	0/1:8,6:14:99:198,0,278	0/1:16,18:34:99:604,0,538	0/0:26,0:26:78:0,78,1030	0/1:21,25:46:99:862,0,702	0/1:15,12:27:99:399,0,519	1/1:0,32:32:96:1280,96,0	1/1:0,42:42:99:1673,126,0	1/1:0,37:37:99:1473,111,0	0/1:13,14:27:99:465,0,439	1/1:1,27:28:44:1029,44,0	1/1:0,33:33:99:1320,99,0	1/1:0,41:41:99:1633,123,0	0/1:11,14:25:99:480,0,317	0/1:17,21:38:99:715,0,555	0/1:15,31:46:99:1088,0,462	0/1:2,16:18:26:586,0,26	0/1:5,2:7:59:59,0,179	0/1:3,5:8:96:176,0,96	0/1:1,9:10:10:330,0,10	0/1:13,16:29:99:553,0,433	0/1:30,31:61:99:1057,0,1017	0/0:34,0:34:99:0,99,1320	0/0:50,1:51:99:0,113,1950	1/1:1,72:73:99:2799,180,0	0/0:26,2:28:1:0,1,920	0/0:28,1:29:47:0,47,1080	0/1:15,16:31:99:533,0,496	0/1:11,17:28:99:596,0,345	0/0:28,0:28:84:0,84,1120	0/1:37,42:79:99:1442,0,1242	0/1:21,23:44:99:788,0,708	0/1:25,24:49:99:802,0,853	1/1:2,43:45:55:1640,55,0	1/1:0,58:58:99:2320,175,0	0/1:35,28:63:99:910,0,1190	0/1:22,16:38:99:489,0,758	1/1:1,46:47:99:1497,101,0	1/1:0,47:47:99:1796,138,0	1/1:0,27:27:81:1080,81,0	1/1:2,43:45:55:1630,55,0	0/1:14,19:33:99:650,0,461	0/1:21,11:32:99:333,0,744	0/1:38,39:77:99:1311,0,1288	0/0:34,0:34:99:0,102,1360	0/0:24,1:25:43:0,43,891	0/0:37,0:37:99:0,111,1480	0/0:26,1:27:38:0,38,960	0/1:18,20:38:99:686,0,606	0/0:39,0:39:99:0,117,1560	0/1:16,23:39:99:803,0,523	0/0:38,1:39:77:0,77,1480	0/0:41,0:41:99:0,123,1640	0/0:37,0:37:99:0,111,1480	1/1:2,40:42:46:1520,46,0	0/1:24,29:53:99:1001,0,790	0/0:28,1:29:44:0,44,1019	0/0:28,0:28:84:0,84,1120	0/0:38,0:38:99:0,114,1520	1/1:0,43:43:99:1709,129,0	0/1:17,15:32:99:490,0,584	0/1:23,24:47:99:819,0,779	0/0:24,0:24:72:0,72,950	0/0:47,1:48:99:0,141,1870	0/1:22,21:43:99:714,0,703	0/1:24,17:41:99:545,0,826	0/0:43,0:43:99:0,129,1720	0/1:15,24:39:99:843,0,472	0/0:36,1:37:68:0,68,1360	0/0:36,2:38:42:0,42,1368	0/1:23,24:47:99:808,0,779
jcf7180000027997	308700	.	G	T	4778.69	PASS	AC=3;AF=0.015;AN=198;BaseQRankSum=0.855;DP=6539;Dels=0.00;ExcessHet=3.0769;FS=0.000;HaplotypeScore=0.6249;InbreedingCoeff=-0.0154;MLEAC=3;MLEAF=0.015;MQ=43.86;MQ0=0;MQRankSum=-56.142;QD=16.48;ReadPosRankSum=1.281;SOR=1.066;VQSLOD=4.41;culprit=FS	GT:AD:DP:GQ:PL	0/0:59,0:59:99:0,178,2350	0/0:54,0:54:99:0,163,2160	0/0:54,0:54:99:0,160,2110	0/0:79,0:79:99:0,238,3150	0/0:67,0:67:99:0,202,2670	0/0:82,0:82:99:0,247,3260	0/0:55,0:55:99:0,166,2190	0/0:61,0:61:99:0,184,2440	0/0:62,0:62:99:0,187,2459	0/0:45,0:45:99:0,135,1780	0/0:64,0:64:99:0,190,2510	0/0:66,1:67:99:0,162,2600	0/0:72,0:72:99:0,217,2860	0/0:76,0:76:99:0,223,2940	0/0:52,0:52:99:0,153,2009	0/0:64,0:64:99:0,193,2550	0/0:40,0:40:99:0,120,1600	0/0:67,0:67:99:0,202,2670	0/0:59,0:59:99:0,178,2340	0/0:73,0:73:99:0,220,2910	0/0:89,0:89:99:0,265,3500	0/0:53,0:53:99:0,160,2120	0/0:51,0:51:99:0,153,2030	0/0:49,0:49:99:0,147,1950	0/0:71,0:71:99:0,214,2830	0/0:62,0:62:99:0,187,2470	0/0:69,0:69:99:0,208,2760	0/0:65,0:65:99:0,196,2600	0/0:64,0:64:99:0,193,2550	0/0:77,0:77:99:0,232,3060	0/0:67,0:67:99:0,199,2640	0/0:73,0:73:99:0,220,2910	0/0:88,0:88:99:0,262,3460	0/0:78,0:78:99:0,235,3110	0/0:73,0:73:99:0,217,2870	0/0:71,0:71:99:0,214,2830	0/1:50,56:106:99:1921,0,1681	0/0:83,1:84:99:0,213,3260	0/0:72,0:72:99:0,217,2831	0/0:53,0:53:99:0,157,2070	0/0:56,0:56:99:0,169,2220	0/0:21,1:22:26:0,26,800	0/0:34,0:34:99:0,102,1350	0/0:44,0:44:99:0,132,1750	0/0:63,1:64:99:0,166,2473	0/0:95,0:95:99:0,286,3780	0/0:74,0:74:99:0,223,2950	0/0:80,0:80:99:0,241,3169	0/0:85,0:85:99:0,256,3369	0/0:66,0:66:99:0,199,2640	0/0:69,1:70:99:0,184,2723	0/0:65,0:65:99:0,196,2572	0/0:62,0:62:99:0,187,2460	0/0:58,0:58:99:0,172,2280	0/0:82,1:83:99:0,204,3160	0/0:68,0:68:99:0,202,2680	0/0:61,0:61:99:0,184,2409	0/0:61,0:61:99:0,181,2400	0/0:81,0:81:99:0,244,3209	0/0:59,1:60:99:0,141,2310	0/0:52,0:52:99:0,154,2040	0/0:61,0:61:99:0,184,2409	0/0:64,0:64:99:0,193,2560	0/0:60,1:61:99:0,157,2374	0/0:71,0:71:99:0,214,2840	0/0:51,0:51:99:0,153,2009	0/0:65,0:65:99:0,196,2590	0/0:99,0:99:99:0,292,3818	0/0:49,0:49:99:0,147,1940	0/0:58,0:58:99:0,175,2300	0/0:52,0:53:99:0,157,2080	0/0:56,0:56:99:0,169,2230	0/0:61,0:61:99:0,184,2430	0/0:56,0:56:99:0,166,2180	0/0:58,0:58:99:0,175,2300	0/0:71,0:71:99:0,214,2830	0/0:67,0:67:99:0,202,2639	0/0:57,0:57:99:0,172,2280	0/0:63,0:63:99:0,190,2510	0/0:79,0:79:99:0,235,3120	0/0:81,0:81:99:0,241,3169	0/1:42,41:83:99:1393,0,1393	0/1:54,47:101:99:1539,0,1827	0/0:65,0:65:99:0,196,2590	0/0:41,0:41:99:0,123,1619	0/0:67,0:67:99:0,199,2640	0/0:53,0:53:99:0,160,2110	0/0:78,0:78:99:0,235,3120	0/0:86,0:86:99:0,256,3390	0/0:79,0:79:99:0,235,3110	0/0:80,0:80:99:0,241,3190	0/0:65,0:65:99:0,193,2540	0/0:69,0:69:99:0,208,2740	0/0:61,0:61:99:0,184,2409	0/0:65,0:65:99:0,196,2590
jcf7180000027997	1095653	.	G	A	57665.1	PASS	AC=73;AF=0.369;AN=198;BaseQRankSum=1.211;DP=3861;Dels=0.00;ExcessHet=0.6061;FS=0.000;HaplotypeScore=0.1491;InbreedingCoeff=0.1045;MLEAC=73;MLEAF=0.369;MQ=42.67;MQ0=0;MQRankSum=-60.809;POSITIVE_TRAIN_SITE;QD=24.18;ReadPosRankSum=0.730;SOR=0.738;VQSLOD=8.25;culprit=FS	GT:AD:DP:GQ:PL	0/1:12,17:29:99:566,0,382	0/1:21,22:43:99:739,0,700	1/1:1,15:16:8:550,8,0	0/1:31,21:52:99:676,0,1047	0/1:19,23:42:99:794,0,623	0/1:22,27:49:99:933,0,733	0/0:26,1:27:41:0,41,1000	0/1:19,16:35:99:535,0,655	0/0:30,0:30:90:0,90,1179	0/0:24,0:24:72:0,72,950	0/1:22,22:44:99:748,0,748	0/0:32,0:32:96:0,96,1259	0/1:23,30:53:99:1030,0,761	0/0:42,1:43:86:0,86,1600	0/0:23,1:24:32:0,32,870	0/1:15,23:38:99:806,0,486	0/0:29,0:29:87:0,87,1147	0/1:29,26:55:99:838,0,987	0/1:15,30:45:99:1017,0,468	0/0:43,0:43:99:0,129,1720	1/1:0,43:43:99:1640,123,0	0/1:8,15:23:99:531,0,240	0/1:17,7:24:99:208,0,608	0/1:8,7:15:99:235,0,275	0/1:17,21:38:99:729,0,529	0/0:24,1:25:32:0,32,839	0/0:29,0:29:87:0,87,1160	0/0:27,1:28:44:0,44,1040	0/1:13,19:32:99:663,0,413	0/0:26,0:26:78:0,78,1030	0/0:28,0:28:84:0,84,1110	0/0:42,1:43:99:0,100,1640	0/0:42,0:42:99:0,126,1670	0/0:37,0:37:99:0,105,1400	0/0:38,0:38:99:0,114,1520	0/0:40,0:41:99:0,120,1590	0/0:45,0:45:99:0,129,1710	0/0:23,0:23:69:0,69,910	1/1:2,35:37:28:1280,28,0	0/0:36,1:37:62:0,62,1270	0/0:35,0:35:99:0,102,1360	0/0:4,0:4:12:0,12,160	0/0:16,1:17:11:0,11,600	0/0:38,2:40:40:0,40,1440	0/0:41,0:41:99:0,117,1539	0/0:45,0:45:99:0,132,1750	1/1:1,49:50:99:1873,110,0	0/0:43,0:43:99:0,126,1680	0/1:30,35:65:99:1167,0,968	0/1:20,26:46:99:902,0,662	0/1:20,14:34:99:446,0,684	0/0:34,1:35:59:0,59,1230	0/0:20,0:20:60:0,60,800	0/1:18,18:36:99:574,0,615	0/1:36,39:75:99:1297,0,1217	0/1:19,23:42:99:794,0,634	0/0:49,0:49:99:0,147,1950	1/1:1,34:35:65:1320,65,0	0/0:49,0:49:99:0,147,1960	0/0:30,0:30:90:0,90,1200	0/1:14,13:27:99:442,0,442	0/1:22,25:47:99:859,0,739	0/0:33,0:33:99:0,99,1320	0/0:38,0:38:99:0,114,1520	0/0:47,0:47:99:0,141,1880	1/1:1,26:27:38:960,38,0	0/1:18,15:33:99:493,0,573	1/1:0,68:68:99:2697,205,0	0/1:18,24:42:99:786,0,597	1/1:0,41:41:99:1605,123,0	0/1:16,22:38:99:692,0,532	0/1:10,18:28:99:588,0,319	0/1:15,19:34:99:658,0,498	0/0:36,0:36:99:0,108,1419	0/1:20,24:44:99:828,0,657	0/1:15,29:44:99:1028,0,468	1/1:0,42:42:99:1640,123,0	0/1:23,28:51:99:956,0,767	0/0:39,0:39:99:0,117,1560	0/0:50,1:51:99:0,113,1940	1/1:0,39:39:99:1560,117,0	0/1:18,27:45:99:937,0,548	0/0:51,0:51:99:0,153,2020	1/1:0,45:45:99:1790,135,0	0/1:3,29:32:24:1043,0,24	1/1:2,45:47:58:1650,58,0	1/1:0,27:27:81:1080,81,0	0/1:25,36:61:99:1260,0,769	0/1:21,26:47:99:851,0,691	0/1:21,33:54:99:1158,0,678	0/1:17,32:49:99:1133,0,533	0/0:45,0:45:99:0,126,1680	1/1:0,55:55:99:2200,166,0	1/1:0,44:44:99:1750,132,0	0/1:18,23:41:99:797,0,586
jcf7180000027997	1603242	.	G	A	301.83	PASS	AC=2;AF=0.010;AN=198;BaseQRankSum=0.200;DP=3183;Dels=0.00;ExcessHet=3.0324;FS=0.000;HaplotypeScore=0.1894;InbreedingCoeff=-0.0102;MLEAC=2;MLEAF=0.010;MQ=43.94;MQ0=0;MQRankSum=-29.235;QD=7.74;ReadPosRankSum=0.204;SOR=1.593;VQSLOD=3.34;culprit=FS	GT:AD:DP:GQ:PL	0/0:27,0:27:81:0,81,1049	0/0:57,0:57:99:0,169,2230	0/0:32,0:32:93:0,93,1230	0/0:37,0:37:99:0,108,1440	0/0:21,0:21:60:0,60,790	0/0:45,0:45:99:0,135,1769	0/0:39,0:39:99:0,117,1560	0/0:37,0:37:99:0,108,1430	0/0:28,0:28:81:0,81,1070	0/0:22,0:22:60:0,60,790	0/0:46,0:46:99:0,126,1670	0/0:28,0:28:78:0,78,1040	0/0:59,0:59:99:0,166,2159	0/0:39,0:39:99:0,114,1489	0/0:37,0:37:99:0,108,1430	0/0:49,0:49:99:0,147,1940	0/0:20,0:20:57:0,57,760	0/0:37,0:37:99:0,105,1369	0/0:26,0:26:69:0,69,910	0/0:41,0:41:99:0,114,1479	0/0:34,0:34:96:0,96,1280	0/0:22,0:22:63:0,63,819	0/0:23,0:23:66:0,66,870	0/0:14,0:14:36:0,36,480	0/0:9,0:9:27:0,27,360	0/0:28,0:28:78:0,78,1030	0/0:40,0:40:99:0,117,1529	0/0:36,0:36:99:0,99,1298	0/0:37,0:37:99:0,108,1430	0/0:42,0:42:99:0,126,1628	0/0:44,0:44:99:0,120,1579	0/0:30,0:30:87:0,87,1160	0/0:28,0:28:81:0,81,1080	0/0:48,0:48:99:0,144,1900	0/0:44,0:45:99:0,129,1710	0/0:40,0:40:99:0,120,1579	0/0:45,0:45:99:0,135,1790	0/0:51,0:51:99:0,147,1929	0/0:29,0:29:78:0,78,1040	0/0:15,0:15:42:0,42,560	0/0:28,0:28:84:0,84,1099	0/0:10,0:10:27:0,27,360	0/0:9,0:9:27:0,27,360	0/0:14,0:14:39:0,39,520	0/0:29,1:30:47:0,47,1059	0/0:26,0:26:78:0,78,1030	0/0:25,0:25:75:0,75,979	0/1:11,7:18:99:229,0,339	0/1:16,5:21:99:132,0,493	0/0:42,0:42:99:0,120,1579	0/0:33,0:33:96:0,96,1270	0/0:41,0:41:99:0,114,1520	0/0:32,0:32:90:0,90,1148	0/0:30,0:30:87:0,87,1139	0/0:22,0:22:66:0,66,880	0/0:46,0:46:99:0,129,1702	0/0:41,0:41:99:0,117,1529	0/0:36,0:36:99:0,108,1430	0/0:56,0:56:99:0,163,2111	0/0:71,0:71:99:0,199,2630	0/0:49,0:49:99:0,141,1870	0/0:27,0:27:81:0,81,1070	0/0:33,0:33:93:0,93,1219	0/0:45,0:45:99:0,123,1609	0/0:42,0:42:99:0,123,1609	0/0:17,0:17:51:0,51,649	0/0:45,0:45:99:0,129,1710	0/0:54,0:54:99:0,163,2150	0/0:18,0:18:51:0,51,659	0/0:30,0:30:90:0,90,1190	0/0:26,0:26:75:0,75,959	0/0:37,0:37:99:0,105,1379	0/0:33,0:33:96:0,96,1259	0/0:28,0:28:81:0,81,1070	0/0:22,0:22:63:0,63,840	0/0:17,0:17:45:0,45,590	0/0:23,0:23:69:0,69,889	0/0:18,0:18:54:0,54,710	0/0:29,0:29:81:0,81,1059	0/0:14,0:14:42:0,42,550	0/0:44,0:44:99:0,123,1630	0/0:25,0:25:75:0,75,969	0/0:32,0:32:93:0,93,1219	0/0:24,0:24:66:0,66,870	0/0:30,0:30:90:0,90,1169	0/0:27,0:27:72:0,72,929	0/0:21,0:21:60:0,60,800	0/0:49,0:49:99:0,141,1870	0/0:43,0:43:99:0,129,1668	0/0:36,0:36:93:0,93,1230	0/0:39,0:39:99:0,114,1499	0/0:20,0:20:57:0,57,750	0/0:30,0:31:87:0,87,1150	0/0:17,0:17:51:0,51,670	0/0:12,0:12:36:0,36,449
jcf7180000027997	1847363	.	C	T	4291.31	PASS	AC=18;AF=0.091;AN=198;BaseQRankSum=4.439;DP=2155;Dels=0.00;ExcessHet=6.6973;FS=0.000;HaplotypeScore=0.2309;InbreedingCoeff=-0.1017;MLEAC=18;MLEAF=0.091;MQ=43.73;MQ0=0;MQRankSum=-40.934;QD=11.12;ReadPosRankSum=-0.651;SOR=0.824;VQSLOD=4.22;culprit=FS	GT:AD:DP:GQ:PL	0/0:33,0:33:99:0,99,1289	0/1:4,6:10:99:197,0,120	0/1:7,3:10:90:90,0,250	0/0:39,0:39:99:0,114,1510	0/1:19,11:30:99:356,0,585	0/0:38,1:39:74:0,74,1440	0/0:19,0:19:54:0,54,699	0/0:33,0:33:96:0,96,1280	0/1:17,7:24:99:208,0,584	0/0:21,0:21:63:0,63,840	0/0:36,0:36:96:0,96,1239	0/0:37,0:37:99:0,108,1419	0/1:9,5:14:99:158,0,318	0/1:22,12:34:99:381,0,720	0/0:14,0:14:42:0,42,560	0/1:9,6:15:99:195,0,315	0/0:22,0:22:66:0,66,870	0/0:36,0:36:99:0,108,1440	0/1:15,13:28:99:439,0,458	0/1:15,13:28:99:439,0,468	0/0:32,0:32:87:0,87,1139	0/0:12,0:12:36:0,36,467	0/0:13,0:13:39:0,39,520	0/0:8,0:8:24:0,24,320	0/0:18,0:18:54:0,54,710	0/0:11,0:11:30:0,30,400	0/0:17,0:17:48:0,48,640	0/0:15,0:15:45:0,45,600	0/0:22,0:22:66:0,66,839	0/0:10,0:10:30:0,30,390	0/1:17,7:24:99:208,0,597	0/1:21,10:31:99:316,0,636	0/1:29,3:32:33:33,0,859	0/0:18,0:18:54:0,54,689	0/1:12,5:17:99:152,0,392	0/0:30,0:30:81:0,81,1059	0/0:27,0:27:78:0,78,1040	0/0:10,0:10:30:0,30,400	0/0:23,0:23:69:0,69,920	0/0:23,0:23:69:0,69,910	0/0:9,0:9:27:0,27,360	0/0:3,0:3:9:0,9,110	0/1:4,5:9:99:173,0,123	0/0:8,0:8:15:0,15,190	0/0:24,0:24:63:0,63,788	0/0:22,0:22:63:0,63,819	0/0:19,0:19:57:0,57,760	0/0:13,0:13:33:0,33,430	0/0:12,0:12:36:0,36,480	0/0:20,0:20:54:0,54,699	0/0:21,0:21:63:0,63,809	0/0:25,0:25:72:0,72,939	0/0:17,0:17:51:0,51,670	0/0:3,0:3:9:0,9,120	0/0:46,0:46:99:0,132,1688	0/0:30,0:30:81:0,81,1059	0/0:10,0:10:27:0,27,360	0/0:22,0:22:63:0,63,809	0/0:36,0:36:90:0,90,1169	0/1:11,11:22:99:374,0,363	0/1:9,8:17:99:272,0,262	0/0:30,0:30:90:0,90,1148	0/0:15,0:15:36:0,36,459	0/0:28,0:29:81:0,81,1059	0/0:23,0:23:69:0,69,899	0/0:14,0:14:36:0,36,480	0/0:7,0:7:21:0,21,280	0/0:38,0:38:99:0,99,1299	0/0:19,0:19:54:0,54,679	0/0:17,0:17:48:0,48,619	0/0:20,0:20:60:0,60,779	0/0:12,0:12:36:0,36,470	0/1:8,8:16:99:272,0,262	0/0:16,0:16:48:0,48,640	0/0:19,0:19:57:0,57,760	0/0:24,0:24:63:0,63,830	0/0:20,0:20:57:0,57,739	0/0:33,0:33:99:0,99,1310	0/0:17,0:17:51:0,51,659	0/0:45,0:45:99:0,129,1648	0/0:20,0:20:57:0,57,739	0/0:18,0:18:54:0,54,689	0/0:24,0:24:66:0,66,849	0/0:29,0:29:84:0,84,1078	0/0:23,0:23:66:0,66,870	0/0:22,0:22:66:0,66,870	0/0:11,0:11:30:0,30,390	0/0:37,0:37:99:0,108,1419	0/0:23,0:23:60:0,60,779	0/1:17,8:25:99:248,0,568	0/0:23,0:23:60:0,60,779	0/0:25,0:25:75:0,75,969	0/0:29,0:29:87:0,87,1119	0/0:27,0:27:75:0,75,927	0/0:19,0:19:57:0,57,760
jcf7180000027997	1863723	.	G	A	1178.71	PASS	AC=7;AF=0.035;AN=198;BaseQRankSum=1.359;DP=1320;Dels=0.00;ExcessHet=3.4866;FS=0.000;HaplotypeScore=0.1201;InbreedingCoeff=-0.0422;MLEAC=6;MLEAF=0.030;MQ=43.88;MQ0=0;MQRankSum=-30.717;QD=12.81;ReadPosRankSum=0.313;SOR=0.831;VQSLOD=4.75;culprit=FS	GT:AD:DP:GQ:PL	0/0:16,0:16:48:0,48,640	0/0:5,0:5:15:0,15,200	0/0:3,0:3:9:0,9,120	0/0:19,0:19:57:0,57,760	0/0:15,0:15:39:0,39,520	0/1:8,10:18:99:346,0,266	0/0:6,0:6:18:0,18,240	0/0:21,0:21:57:0,57,760	0/0:14,0:14:39:0,39,499	0/0:15,0:15:45:0,45,590	0/0:25,0:25:75:0,75,990	0/0:16,0:16:48:0,48,619	0/0:17,0:17:51:0,51,680	0/0:22,0:22:66:0,66,880	0/0:7,0:7:21:0,21,280	0/0:14,0:14:39:0,39,520	0/0:13,0:13:30:0,30,390	0/0:22,0:22:63:0,63,830	0/0:18,0:18:54:0,54,689	0/0:6,0:6:18:0,18,240	0/0:17,0:17:51:0,51,670	0/0:13,0:13:39:0,39,499	0/0:17,0:17:51:0,51,670	0/0:9,0:9:27:0,27,350	0/0:7,0:7:21:0,21,280	0/0:14,0:14:42:0,42,560	0/1:11,9:20:99:300,0,380	0/0:19,0:19:51:0,51,680	0/0:24,0:24:63:0,63,799	0/0:11,0:11:33:0,33,440	0/1:11,1:12:7:7,0,367	0/0:15,0:15:45:0,45,600	0/0:19,0:19:51:0,51,670	0/0:16,0:16:39:0,39,520	0/0:12,0:12:36:0,36,480	0/0:11,0:11:30:0,30,379	0/0:7,0:7:21:0,21,280	0/0:12,0:12:36:0,36,470	0/0:23,0:23:66:0,66,880	0/0:19,0:19:57:0,57,739	0/0:10,0:10:27:0,27,360	0/0:2,0:2:6:0,6,80	0/0:6,0:6:18:0,18,240	0/0:5,0:5:12:0,12,150	0/0:3,0:3:9:0,9,110	0/0:9,0:9:27:0,27,360	0/0:11,0:11:33:0,33,440	0/0:11,0:11:27:0,27,360	0/0:9,0:9:27:0,27,350	0/0:13,0:13:39:0,39,520	0/0:16,0:16:48:0,48,640	0/0:19,0:19:57:0,57,739	0/0:14,0:14:36:0,36,480	0/0:1,0:1:3:0,3,40	0/0:12,0:12:33:0,33,430	0/0:15,0:15:45:0,45,600	0/0:11,0:11:27:0,27,339	0/0:11,0:11:33:0,33,440	0/1:13,11:24:99:331,0,451	0/0:12,0:12:36:0,36,470	0/0:6,0:6:18:0,18,240	0/0:17,0:17:51:0,51,670	0/0:8,0:8:24:0,24,310	0/0:18,0:18:51:0,51,680	0/0:25,0:25:75:0,75,1000	0/0:14,0:14:42:0,42,560	0/0:7,0:7:21:0,21,280	0/0:26,0:26:78:0,78,1030	0/0:8,0:8:24:0,24,320	0/0:9,0:9:27:0,27,360	0/0:19,0:19:54:0,54,710	0/0:12,0:12:36:0,36,470	0/0:12,0:12:33:0,33,440	0/0:17,0:17:51:0,51,680	0/0:10,0:10:30:0,30,400	0/0:8,0:8:24:0,24,320	0/0:10,0:10:30:0,30,379	0/0:11,0:11:33:0,33,440	0/0:16,0:16:45:0,45,600	0/0:23,0:23:69:0,69,910	0/0:13,0:13:39:0,39,510	0/0:3,0:3:9:0,9,120	0/0:12,0:12:36:0,36,449	0/0:14,0:14:36:0,36,459	0/0:6,0:6:18:0,18,230	0/1:6,3:9:96:96,0,176	0/1:6,3:9:93:93,0,213	0/0:18,0:18:48:0,48,640	0/0:20,0:20:60:0,60,779	0/0:14,0:14:42:0,42,550	0/1:8,4:12:99:124,0,274	0/0:5,0:5:12:0,12,160	0/0:20,0:20:60:0,60,779	0/0:16,0:16:42:0,42,539	0/0:19,0:19:54:0,54,699
jcf7180000027997	1871275	.	G	A	2789.83	PASS	AC=2;AF=0.010;AN=198;BaseQRankSum=-1.574;DP=3176;Dels=0.00;ExcessHet=3.0324;FS=0.000;HaplotypeScore=0.1996;InbreedingCoeff=-0.0103;MLEAC=2;MLEAF=0.010;MQ=43.88;MQ0=0;MQRankSum=-44.817;QD=20.82;ReadPosRankSum=0.370;SOR=0.685;VQSLOD=2.87;culprit=FS	GT:AD:DP:GQ:PL	0/0:27,0:27:81:0,81,1080	0/0:28,0:28:78:0,78,1040	0/0:19,0:19:57:0,57,760	0/0:36,0:36:99:0,108,1440	0/0:40,0:40:99:0,117,1539	0/0:26,0:26:78:0,78,1040	0/0:32,0:32:93:0,93,1240	0/0:38,0:38:99:0,114,1520	0/0:33,0:33:99:0,99,1320	0/0:15,0:15:45:0,45,600	0/0:42,0:42:99:0,123,1640	0/0:36,0:36:99:0,108,1430	0/0:34,0:34:99:0,99,1320	0/0:28,0:28:81:0,81,1080	0/0:21,0:21:63:0,63,830	0/0:19,0:19:57:0,57,760	0/0:13,0:13:39:0,39,510	0/0:46,0:46:99:0,138,1830	0/0:35,0:35:99:0,102,1339	0/0:40,0:40:99:0,117,1539	0/0:27,0:27:81:0,81,1080	0/0:16,0:16:48:0,48,640	0/0:17,0:17:51:0,51,680	0/0:18,0:18:54:0,54,720	0/0:27,0:27:81:0,81,1080	0/0:15,0:15:45:0,45,590	0/0:31,0:31:93:0,93,1230	0/0:30,0:30:87:0,87,1160	0/0:32,0:32:96:0,96,1259	0/0:32,0:33:96:0,96,1270	0/0:26,0:26:78:0,78,1030	0/0:34,0:34:99:0,102,1360	0/0:33,0:33:99:0,99,1320	0/0:29,0:29:87:0,87,1160	0/0:23,0:23:69:0,69,920	0/0:34,0:34:99:0,102,1329	0/0:24,0:24:72:0,72,950	0/0:25,0:25:75:0,75,1000	0/0:30,0:30:90:0,90,1179	0/0:23,0:23:69:0,69,920	0/0:27,0:27:81:0,81,1080	0/0:6,0:6:18:0,18,240	0/0:11,0:11:33:0,33,440	0/0:12,0:12:36:0,36,480	0/0:20,0:20:60:0,60,800	0/0:59,0:59:99:0,178,2360	0/0:60,0:60:99:0,181,2400	0/0:55,0:55:99:0,166,2190	0/1:35,56:91:99:1949,0,1079	0/0:60,0:60:99:0,175,2320	0/0:51,0:51:99:0,150,2000	0/0:34,0:34:99:0,99,1320	0/0:33,0:33:99:0,99,1320	0/0:66,0:66:99:0,196,2580	0/0:50,0:50:99:0,147,1950	0/0:40,0:40:99:0,120,1600	0/0:28,0:28:81:0,81,1080	0/0:22,0:22:66:0,66,880	0/0:50,0:50:99:0,147,1960	0/0:41,0:41:99:0,123,1630	0/0:31,0:31:93:0,93,1230	0/0:31,0:31:93:0,93,1240	0/0:36,0:36:99:0,108,1440	0/0:31,0:31:93:0,93,1240	0/0:38,0:38:99:0,111,1480	0/0:39,0:39:99:0,117,1549	0/0:12,0:12:36:0,36,480	0/0:52,0:52:99:0,150,2000	0/0:32,0:32:96:0,96,1280	0/1:17,26:43:99:900,0,551	0/0:31,0:31:90:0,90,1200	0/0:19,0:19:57:0,57,760	0/0:31,0:31:93:0,93,1240	0/0:39,0:39:99:0,114,1520	0/0:37,0:37:99:0,111,1480	0/0:28,0:28:84:0,84,1120	0/0:25,0:25:75:0,75,1000	0/0:39,0:39:99:0,117,1550	0/0:27,1:28:81:0,81,1070	0/0:40,1:41:80:0,80,1520	0/0:33,0:33:99:0,99,1320	0/0:25,0:25:75:0,75,1000	0/0:43,0:43:99:0,129,1710	0/0:27,0:27:81:0,81,1080	0/0:24,0:24:72:0,72,960	0/0:44,0:44:99:0,132,1760	0/0:20,0:20:60:0,60,800	0/0:32,0:32:96:0,96,1270	0/0:24,0:24:69:0,69,910	0/0:34,0:34:96:0,96,1280	0/0:22,0:22:66:0,66,880	0/0:30,0:30:90:0,90,1190	0/0:29,0:29:87:0,87,1160	0/0:27,0:27:81:0,81,1080	0/0:27,0:27:81:0,81,1080
jcf7180000027997	1926119	.	G	A	20617.5	PASS	AC=58;AF=0.296;AN=196;BaseQRankSum=-2.808;DP=1719;Dels=0.00;ExcessHet=0.5406;FS=0.000;HaplotypeScore=0.0894;InbreedingCoeff=0.1130;MLEAC=57;MLEAF=0.291;MQ=42.80;MQ0=0;MQRankSum=-40.060;QD=19.71;ReadPosRankSum=1.156;SOR=0.737;VQSLOD=4.95;culprit=FS	GT:AD:DP:GQ:PL	0/1:7,13:20:99:405,0,175	0/1:9,13:22:99:346,0,245	0/0:10,0:10:27:0,27,339	0/1:19,22:41:99:657,0,558	0/1:10,13:23:99:403,0,334	0/0:25,1:26:46:0,46,899	0/1:11,12:23:99:340,0,340	0/1:23,17:40:99:323,0,744	0/1:11,7:18:99:108,0,337	0/1:11,14:25:99:343,0,374	1/1:0,23:23:66:849,66,0	0/1:9,11:20:99:296,0,285	1/1:0,21:21:60:779,60,0	0/0:16,0:16:48:0,48,619	0/1:2,6:8:56:216,0,56	0/0:8,0:8:24:0,24,320	0/0:2,0:2:6:0,6,80	0/0:12,0:12:24:0,24,320	0/1:5,11:16:99:321,0,111	0/1:13,14:27:99:374,0,408	0/1:20,18:38:99:446,0,587	0/0:16,0:16:48:0,48,630	0/0:16,0:16:48:0,48,630	0/0:14,0:14:39:0,39,510	0/0:19,0:19:48:0,48,619	0/1:12,9:21:99:212,0,413	0/0:14,0:14:39:0,39,520	0/0:12,0:12:33:0,33,409	0/1:6,12:18:99:337,0,179	0/0:23,0:23:63:0,63,809	1/1:1,32:33:93:1206,93,0	0/1:16,28:44:99:917,0,446	0/1:16,20:36:99:644,0,514	0/1:3,18:21:69:488,0,69	0/1:18,22:40:99:671,0,521	1/1:0,30:30:81:1069,81,0	./.:.:.:.:.	0/1:14,15:29:99:439,0,468	0/1:19,22:41:99:660,0,521	0/0:16,0:16:48:0,48,619	1/1:1,12:13:6:366,6,0	1/1:0,1:1:3:40,3,0	0/1:6,8:14:99:260,0,161	1/1:0,3:3:9:120,9,0	0/1:1,13:14:1:420,0,1	0/1:6,9:15:99:293,0,195	0/0:10,0:10:24:0,24,299	0/1:7,10:17:99:328,0,229	0/0:8,0:8:24:0,24,310	0/0:15,0:15:45:0,45,590	0/0:12,0:12:30:0,30,400	0/0:18,0:18:48:0,48,619	0/0:3,0:3:6:0,6,80	0/0:10,0:10:21:0,21,270	0/1:1,14:15:1:431,0,1	0/0:13,0:13:39:0,39,510	0/0:5,0:5:15:0,15,200	0/0:16,0:16:48:0,48,630	0/0:13,0:13:30:0,30,400	0/0:19,0:19:54:0,54,720	0/0:6,0:6:15:0,15,190	0/0:8,0:8:24:0,24,310	0/0:9,0:9:27:0,27,350	0/0:16,0:16:42:0,42,539	0/0:11,0:11:30:0,30,400	1/1:1,19:20:11:569,11,0	0/0:15,1:16:39:0,39,510	0/0:36,0:36:99:0,108,1440	0/0:7,0:7:21:0,21,280	0/1:7,10:17:99:345,0,155	0/0:13,0:13:36:0,36,470	0/1:4,11:15:99:327,0,118	0/0:8,0:8:21:0,21,280	0/1:10,7:17:99:155,0,334	0/0:8,0:8:24:0,24,310	0/0:12,0:12:30:0,30,400	0/0:6,0:6:18:0,18,240	0/0:19,0:19:57:0,57,760	0/0:10,0:10:27:0,27,350	0/0:14,0:14:42:0,42,550	0/1:12,11:23:99:281,0,406	0/0:10,0:10:24:0,24,320	0/0:18,1:19:11:0,11,569	0/1:7,13:20:99:450,0,209	0/0:7,0:7:15:0,15,190	0/1:12,11:23:99:362,0,263	0/1:9,13:22:99:393,0,297	0/0:23,1:24:26:0,26,779	0/0:24,1:25:29:0,29,830	0/0:8,0:8:18:0,18,230	0/0:12,0:12:30:0,30,390	0/1:6,11:17:99:348,0,108	1/1:1,19:20:48:630,48,0	0/1:12,16:28:99:400,0,360	0/0:15,0:15:36:0,36,449
jcf7180000027997	2037956	.	C	T	449.22	PASS	AC=2;AF=0.010;AN=198;BaseQRankSum=-0.089;DP=1516;Dels=0.00;ExcessHet=3.0324;FS=0.000;HaplotypeScore=0.0606;InbreedingCoeff=-0.0123;MLEAC=2;MLEAF=0.010;MQ=43.93;MQ0=0;MQRankSum=-26.150;QD=19.53;ReadPosRankSum=0.000;SOR=0.785;VQSLOD=3.31;culprit=FS	GT:AD:DP:GQ:PL	0/0:37,0:37:99:0,108,1399	0/0:5,0:5:15:0,15,190	0/0:12,0:12:36:0,36,459	0/0:35,0:35:99:0,105,1390	0/0:18,0:18:51:0,51,680	0/0:18,0:18:54:0,54,710	0/0:11,0:11:33:0,33,440	0/0:25,0:25:75:0,75,979	0/0:17,0:17:51:0,51,670	0/0:13,0:13:39:0,39,520	0/0:24,0:24:69:0,69,920	0/0:16,0:16:48:0,48,640	0/0:14,0:14:42:0,42,539	0/0:18,0:18:54:0,54,720	0/0:10,0:10:30:0,30,400	0/0:11,0:11:30:0,30,390	0/0:10,0:10:27:0,27,360	0/0:18,0:18:54:0,54,720	0/0:19,0:19:57:0,57,760	0/0:15,0:15:45:0,45,590	0/0:11,0:11:33:0,33,419	0/0:10,0:10:30:0,30,390	0/0:6,0:6:18:0,18,240	0/0:6,0:6:18:0,18,240	0/0:9,0:9:27:0,27,360	0/0:11,0:11:33:0,33,430	0/0:14,0:14:42:0,42,560	0/0:11,0:11:33:0,33,440	0/0:14,0:14:39:0,39,520	0/0:7,0:7:21:0,21,280	0/0:21,0:21:63:0,63,830	0/0:28,0:28:84:0,84,1120	0/0:24,0:24:69:0,69,899	0/0:9,0:9:27:0,27,350	0/0:9,0:9:27:0,27,360	0/0:19,0:19:54:0,54,720	0/1:9,14:23:99:480,0,291	0/0:11,0:11:33:0,33,440	0/0:19,0:19:48:0,48,640	0/0:17,0:17:51:0,51,670	0/0:8,0:8:21:0,21,280	0/0:2,0:2:6:0,6,80	0/0:4,0:4:12:0,12,160	0/1:4,1:5:28:28,0,98	0/0:10,0:10:27:0,27,360	0/0:20,0:20:57:0,57,750	0/0:23,0:23:69:0,69,910	0/0:26,0:26:78:0,78,1040	0/0:23,0:23:63:0,63,840	0/0:17,0:17:45:0,45,600	0/0:16,0:16:48:0,48,640	0/0:11,0:11:33:0,33,440	0/0:11,0:11:33:0,33,440	0/0:16,0:16:48:0,48,640	0/0:32,0:32:90:0,90,1190	0/0:13,0:13:39:0,39,520	0/0:10,0:10:30:0,30,390	0/0:16,0:16:48:0,48,630	0/0:16,0:16:48:0,48,630	0/0:14,0:14:42:0,42,560	0/0:8,0:8:24:0,24,310	0/0:11,0:11:33:0,33,430	0/0:11,0:11:33:0,33,419	0/0:9,0:9:27:0,27,350	0/0:12,0:12:36:0,36,470	0/0:8,0:8:24:0,24,320	0/0:6,0:6:18:0,18,230	0/0:34,0:34:96:0,96,1259	0/0:18,0:18:54:0,54,720	0/0:8,0:8:24:0,24,310	0/0:15,0:15:45:0,45,590	0/0:10,0:10:30:0,30,390	0/0:11,0:11:33:0,33,419	0/0:20,0:20:60:0,60,800	0/0:14,0:14:42:0,42,560	0/0:16,0:16:48:0,48,640	0/0:11,0:11:33:0,33,430	0/0:24,0:24:72:0,72,960	0/0:19,0:19:57:0,57,739	0/0:30,0:30:90:0,90,1182	0/0:22,0:22:60:0,60,790	0/0:17,0:17:51:0,51,680	0/0:26,0:26:78:0,78,1019	0/0:17,0:17:51:0,51,680	0/0:16,0:16:48:0,48,630	0/0:9,0:9:27:0,27,360	0/0:8,0:8:24:0,24,299	0/0:17,0:17:51:0,51,670	0/0:13,0:13:39:0,39,510	0/0:21,0:21:63:0,63,819	0/0:16,0:16:48:0,48,640	0/0:17,0:17:51:0,51,670	0/0:18,0:18:54:0,54,720	0/0:16,0:16:48:0,48,640	0/0:12,0:12:36:0,36,480
jcf7180000027998	78197	.	A	C	222.83	PASS	AC=2;AF=0.010;AN=198;BaseQRankSum=0.466;DP=3885;Dels=0.00;ExcessHet=3.0324;FS=0.000;HaplotypeScore=0.2693;InbreedingCoeff=-0.0102;MLEAC=2;MLEAF=0.010;MQ=43.88;MQ0=0;MQRankSum=-16.991;QD=8.57;ReadPosRankSum=0.185;SOR=0.772;VQSLOD=3.35;culprit=FS	GT:AD:DP:GQ:PL	0/0:39,0:39:99:0,117,1560	0/0:35,0:35:99:0,105,1400	0/0:29,0:29:87:0,87,1160	0/0:57,0:57:99:0,172,2280	0/0:35,0:35:99:0,105,1390	0/0:60,0:60:99:0,181,2387	0/0:30,0:30:87:0,87,1160	0/0:40,0:40:99:0,120,1600	0/0:30,0:30:90:0,90,1200	0/0:31,0:31:93:0,93,1240	0/0:60,0:60:99:0,181,2390	0/0:50,0:50:99:0,150,2000	0/0:50,0:50:99:0,150,1980	0/0:61,0:61:99:0,184,2430	0/0:32,0:32:96:0,96,1280	0/0:36,0:36:99:0,108,1430	0/0:15,0:15:45:0,45,600	0/0:48,0:48:99:0,144,1910	0/0:41,0:41:99:0,120,1590	0/0:49,0:49:99:0,147,1960	0/0:59,0:59:99:0,172,2270	0/0:27,0:27:81:0,81,1080	0/0:25,0:25:75:0,75,990	0/0:25,0:25:75:0,75,1000	0/0:35,0:35:99:0,105,1400	0/0:30,0:30:90:0,90,1200	0/0:43,0:43:99:0,129,1710	0/0:47,0:47:99:0,141,1880	0/0:51,0:51:99:0,150,2000	0/0:44,0:44:99:0,132,1750	0/0:39,0:39:99:0,117,1560	0/0:61,0:62:99:0,181,2380	0/0:50,0:50:99:0,150,2000	0/0:53,0:53:99:0,160,2110	0/0:46,0:46:99:0,138,1830	0/0:45,0:45:99:0,135,1756	0/0:55,0:55:99:0,166,2180	0/0:48,0:48:99:0,144,1907	0/0:41,0:41:99:0,120,1600	0/0:31,0:31:93:0,93,1230	0/0:33,1:34:62:0,62,1249	0/1:3,2:5:65:65,0,105	0/0:26,0:26:78:0,78,1040	0/1:14,7:21:99:217,0,497	0/0:28,0:28:84:0,84,1109	0/0:37,0:37:99:0,111,1480	0/0:29,0:29:87:0,87,1150	0/0:39,0:39:99:0,114,1499	0/0:38,0:38:99:0,111,1470	0/0:38,0:38:99:0,108,1440	0/0:35,0:35:99:0,102,1360	0/0:44,0:44:99:0,129,1720	0/0:26,0:26:78:0,78,1040	0/0:14,0:14:42:0,42,560	0/0:42,0:43:99:0,126,1670	0/0:32,0:32:96:0,96,1280	0/0:21,0:21:63:0,63,840	0/0:41,0:41:99:0,123,1640	0/0:58,0:58:99:0,175,2297	0/0:40,0:40:99:0,120,1590	0/0:30,0:30:90:0,90,1200	0/0:49,0:49:99:0,144,1920	0/0:27,0:27:78:0,78,1030	0/0:47,0:48:99:0,141,1839	0/0:43,0:43:99:0,129,1699	0/0:25,0:25:75:0,75,1000	0/0:35,0:36:99:0,102,1338	0/0:73,0:73:99:0,220,2920	0/0:26,0:26:78:0,78,1040	0/0:34,0:34:99:0,102,1360	0/0:33,0:33:99:0,99,1320	0/0:32,0:32:96:0,96,1280	0/0:34,0:34:96:0,96,1270	0/0:44,0:44:99:0,129,1720	0/0:40,0:40:99:0,120,1600	0/0:43,0:43:99:0,129,1710	0/0:41,0:41:99:0,123,1630	0/0:42,0:42:99:0,126,1680	0/0:37,0:37:99:0,111,1459	0/0:46,0:46:99:0,138,1808	0/0:38,0:38:99:0,114,1520	0/0:31,0:31:93:0,93,1240	0/0:55,0:55:99:0,166,2180	0/0:39,0:39:99:0,117,1550	0/0:21,0:21:63:0,63,840	0/0:38,0:38:99:0,114,1520	0/0:31,0:31:93:0,93,1230	0/0:58,0:58:99:0,175,2300	0/0:46,0:46:99:0,138,1827	0/0:50,0:50:99:0,147,1960	0/0:45,0:45:99:0,132,1750	0/0:46,0:46:99:0,135,1800	0/0:50,0:50:99:0,150,1990	0/0:35,0:35:99:0,102,1350	0/0:34,0:34:99:0,102,1360
jcf7180000027998	245108	.	A	T	2749.94	PASS	AC=5;AF=0.025;AN=198;BaseQRankSum=-1.752;DP=4154;Dels=0.00;ExcessHet=3.2348;FS=0.000;HaplotypeScore=0.2601;InbreedingCoeff=-0.0259;MLEAC=5;MLEAF=0.025;MQ=43.88;MQ0=0;MQRankSum=-49.143;QD=15.71;ReadPosRankSum=0.532;SOR=0.544;VQSLOD=3.65;culprit=FS	GT:AD:DP:GQ:PL	0/0:44,0:44:99:0,129,1720	0/0:40,0:40:99:0,117,1550	0/0:23,0:23:69:0,69,910	0/0:56,0:56:99:0,169,2209	0/0:40,0:40:99:0,120,1600	0/0:56,0:56:99:0,166,2200	0/0:37,0:37:99:0,111,1449	0/0:51,0:51:99:0,153,2030	0/0:28,0:28:84:0,84,1120	0/0:34,0:34:99:0,99,1279	0/0:58,0:58:99:0,169,2230	0/0:30,0:30:87:0,87,1160	0/0:45,0:45:99:0,135,1780	0/0:44,0:44:99:0,132,1750	0/0:26,0:26:78:0,78,1040	0/0:47,0:47:99:0,138,1840	0/0:28,0:28:81:0,81,1059	0/0:49,0:49:99:0,141,1880	0/0:39,0:39:99:0,114,1520	0/0:55,0:55:99:0,166,2180	0/0:52,1:53:99:0,130,2003	0/0:43,0:43:99:0,126,1680	0/1:27,31:58:99:1066,0,906	0/0:20,0:20:60:0,60,778	0/0:34,0:34:99:0,102,1360	0/0:57,0:57:99:0,166,2159	0/0:51,0:51:99:0,153,2030	0/0:40,0:40:99:0,120,1600	0/0:44,0:44:99:0,132,1760	0/0:48,0:48:99:0,144,1910	0/0:53,0:53:99:0,160,2110	0/0:53,0:53:99:0,156,2042	0/0:54,0:54:99:0,163,2129	0/0:53,0:53:99:0,160,2110	0/0:40,0:40:99:0,120,1579	0/0:46,0:46:99:0,138,1820	0/0:61,0:61:99:0,184,2430	0/0:54,0:54:99:0,160,2120	0/0:37,0:37:99:0,111,1470	0/0:36,0:36:99:0,108,1387	0/0:41,0:41:99:0,120,1579	0/1:5,7:12:99:234,0,154	0/1:11,10:21:99:316,0,366	0/0:25,0:25:75:0,75,1000	0/0:40,0:40:99:0,117,1560	0/1:19,15:34:99:487,0,647	0/0:21,0:21:60:0,60,790	0/0:31,0:31:93:0,93,1219	0/0:43,0:43:99:0,129,1710	0/0:41,0:41:99:0,123,1588	0/0:49,0:49:99:0,147,1940	0/0:52,0:52:99:0,153,2030	0/0:35,0:35:99:0,105,1390	0/0:25,0:25:75:0,75,979	0/0:45,0:45:99:0,135,1780	0/0:56,0:56:99:0,169,2209	0/0:51,0:51:99:0,153,2009	0/0:49,0:49:99:0,147,1950	0/0:65,0:65:99:0,196,2538	0/0:48,0:48:99:0,144,1910	0/0:40,0:40:99:0,114,1499	0/0:46,0:46:99:0,138,1830	0/0:32,0:32:93:0,93,1230	0/0:49,0:49:99:0,147,1950	0/0:59,0:59:99:0,178,2360	0/0:32,0:32:96:0,96,1259	0/0:13,0:13:39:0,39,520	0/0:72,0:72:99:0,214,2820	0/0:20,0:20:60:0,60,790	0/0:33,0:33:99:0,99,1320	0/0:42,0:42:99:0,126,1659	0/0:35,0:35:99:0,105,1390	0/0:40,0:40:99:0,114,1520	0/0:39,0:39:99:0,117,1560	0/0:36,0:36:99:0,108,1430	0/0:41,0:41:99:0,123,1619	0/0:38,0:38:99:0,111,1480	0/0:40,1:41:99:0,120,1600	0/0:38,0:39:99:0,111,1470	0/0:42,0:42:99:0,126,1659	0/0:40,0:40:99:0,117,1560	0/0:31,0:31:93:0,93,1240	0/0:47,0:47:99:0,141,1880	0/0:47,0:47:99:0,138,1812	0/0:39,0:39:99:0,117,1529	0/0:30,0:30:90:0,90,1200	0/0:35,0:35:99:0,102,1350	0/0:56,0:56:99:0,166,2169	0/0:67,0:67:99:0,199,2609	0/0:46,0:46:99:0,138,1820	0/0:53,0:53:99:0,160,2120	0/0:49,0:49:99:0,147,1950	0/0:49,0:49:99:0,147,1940	0/0:37,0:37:99:0,108,1430	0/0:31,0:31:93:0,93,1240
jcf7180000027998	984065	.	C	T	534.22	PASS	AC=6;AF=0.030;AN=198;BaseQRankSum=0.991;DP=2122;Dels=0.00;ExcessHet=3.3488;FS=0.000;HaplotypeScore=0.1067;InbreedingCoeff=-0.0355;MLEAC=6;MLEAF=0.030;MQ=43.94;MQ0=0;MQRankSum=-33.657;QD=7.12;ReadPosRankSum=3.383;SOR=0.444;VQSLOD=3.15;culprit=FS	GT:AD:DP:GQ:PL	0/0:30,0:30:90:0,90,1200	0/0:17,0:17:51:0,51,680	0/0:20,0:20:60:0,60,800	0/0:44,0:44:99:0,132,1739	0/0:25,0:25:75:0,75,979	0/0:33,0:33:99:0,99,1299	0/0:15,0:15:45:0,45,590	0/0:18,0:18:54:0,54,720	0/0:10,0:10:30:0,30,390	0/0:13,0:13:39:0,39,520	0/0:30,0:30:90:0,90,1200	0/0:25,0:25:69:0,69,920	0/0:44,0:44:99:0,129,1699	0/0:31,0:31:90:0,90,1179	0/0:14,0:14:42:0,42,560	0/0:30,0:30:90:0,90,1190	0/0:16,0:16:45:0,45,590	0/0:22,0:22:63:0,63,840	0/0:24,0:24:72:0,72,960	0/0:29,0:29:87:0,87,1150	0/0:24,0:24:72:0,72,960	0/0:9,0:9:27:0,27,360	0/0:13,0:13:39:0,39,520	0/0:17,0:17:48:0,48,640	0/1:6,2:8:56:56,0,216	0/0:10,0:10:30:0,30,400	0/0:16,0:16:48:0,48,630	0/0:25,0:25:72:0,72,950	0/0:18,0:18:54:0,54,720	0/1:9,7:16:99:224,0,312	0/0:24,0:24:69:0,69,920	0/0:25,0:25:75:0,75,1000	0/0:23,0:23:69:0,69,920	0/0:35,0:35:99:0,105,1390	0/0:28,0:28:81:0,81,1059	0/0:21,0:21:63:0,63,819	0/0:28,0:28:84:0,84,1120	0/0:18,0:18:54:0,54,720	0/0:21,0:21:63:0,63,840	0/0:16,0:16:48:0,48,630	0/0:18,0:18:54:0,54,720	0/0:1,0:1:3:0,3,40	0/0:2,0:2:6:0,6,80	0/0:9,0:9:24:0,24,320	0/0:23,0:23:63:0,63,819	0/0:16,0:16:48:0,48,640	0/0:15,0:15:45:0,45,590	0/0:14,1:15:5:0,5,520	0/0:23,0:23:69:0,69,899	0/0:26,0:26:72:0,72,960	0/0:23,0:23:63:0,63,840	0/0:26,0:26:78:0,78,1009	0/0:18,0:18:54:0,54,720	0/0:12,0:12:36:0,36,470	0/0:21,0:21:60:0,60,800	0/0:32,0:32:96:0,96,1249	0/0:18,0:18:51:0,51,680	0/0:26,0:26:78:0,78,1019	0/0:37,0:37:99:0,111,1480	0/0:46,0:46:99:0,135,1790	0/0:23,0:23:69:0,69,920	0/0:22,0:22:63:0,63,840	0/0:29,0:29:87:0,87,1149	0/0:28,0:28:84:0,84,1120	0/0:36,0:36:99:0,108,1430	0/0:21,0:21:63:0,63,840	0/1:13,4:17:99:109,0,469	0/0:51,0:51:99:0,154,2040	0/0:11,0:11:33:0,33,430	0/0:13,0:13:39:0,39,520	0/0:23,0:23:66:0,66,880	0/0:24,0:24:69:0,69,910	0/1:9,2:11:47:47,0,327	0/0:24,0:24:69:0,69,920	0/0:21,0:21:63:0,63,840	0/1:9,2:11:47:47,0,327	0/0:17,0:17:51:0,51,670	0/0:19,0:19:54:0,54,710	0/0:19,0:19:57:0,57,760	0/0:12,0:12:36:0,36,480	0/0:28,0:28:84:0,84,1120	0/0:20,0:20:57:0,57,760	0/0:21,0:21:60:0,60,800	0/0:26,0:26:78:0,78,1030	0/0:23,0:23:66:0,66,870	0/0:16,0:16:48:0,48,640	0/0:7,0:7:21:0,21,280	0/0:34,0:34:99:0,99,1320	0/0:32,0:32:93:0,93,1230	0/0:26,0:26:78:0,78,1040	0/0:21,0:21:63:0,63,830	0/0:23,0:23:66:0,66,870	0/0:14,0:14:42:0,42,550	0/0:12,0:12:36:0,36,480	0/0:15,0:15:45:0,45,600
jcf7180000027998	1118635	.	G	A	11312.9	PASS	AC=44;AF=0.222;AN=198;BaseQRankSum=0.817;DP=1827;Dels=0.00;ExcessHet=0.0000;FS=0.000;HaplotypeScore=0.1079;InbreedingCoeff=0.5009;MLEAC=42;MLEAF=0.212;MQ=43.40;MQ0=0;MQRankSum=-39.385;QD=24.65;ReadPosRankSum=2.957;SOR=0.772;VQSLOD=2.83;culprit=FS	GT:AD:DP:GQ:PL	0/0:25,0:25:75:0,75,1000	0/0:19,0:19:57:0,57,760	0/0:11,0:11:33:0,33,440	0/0:32,0:32:96:0,96,1259	0/0:19,0:19:57:0,57,760	0/0:20,0:20:60:0,60,800	0/0:17,0:17:51:0,51,680	0/0:26,0:26:78:0,78,1040	0/0:16,0:16:48:0,48,640	0/0:22,1:23:29:0,29,840	0/1:8,12:20:99:420,0,260	1/1:0,17:17:51:679,51,0	0/0:26,0:26:78:0,78,1040	1/1:0,17:17:51:680,51,0	0/0:11,0:11:33:0,33,430	0/0:17,0:17:51:0,51,680	0/0:17,0:17:51:0,51,680	1/1:0,16:16:48:640,48,0	1/1:0,22:22:66:880,66,0	0/0:27,0:27:81:0,81,1080	0/0:22,1:23:26:0,26,800	0/0:12,0:12:36:0,36,480	0/0:16,0:16:48:0,48,640	0/0:16,0:16:48:0,48,640	0/0:26,0:26:78:0,78,1040	0/0:14,0:14:42:0,42,560	0/0:14,0:14:42:0,42,560	0/0:20,0:20:60:0,60,790	0/0:19,1:20:20:0,20,720	0/0:22,0:22:66:0,66,880	0/1:13,11:24:99:357,0,448	0/0:18,0:18:54:0,54,720	0/0:16,0:16:48:0,48,640	0/1:17,6:23:99:171,0,611	0/1:6,6:12:99:204,0,204	1/1:0,9:9:27:360,27,0	0/1:6,12:18:99:426,0,186	1/1:1,14:15:5:520,5,0	1/1:0,10:10:30:400,30,0	1/1:0,13:13:39:510,39,0	1/1:0,7:7:21:280,21,0	1/1:0,2:2:6:80,6,0	0/1:2,2:4:68:68,0,68	1/1:0,1:1:3:40,3,0	0/1:3,1:4:28:28,0,108	0/0:20,0:20:60:0,60,790	0/1:14,10:24:99:320,0,488	0/0:13,0:13:39:0,39,510	0/0:17,0:17:51:0,51,680	0/0:25,0:25:72:0,72,960	0/0:21,0:21:63:0,63,816	0/0:28,0:28:84:0,84,1110	0/0:22,0:22:66:0,66,870	0/0:12,0:12:36:0,36,480	0/0:27,0:27:81:0,81,1080	1/1:0,25:25:75:1000,75,0	0/1:16,9:25:99:285,0,565	1/1:0,17:17:48:640,48,0	0/1:14,13:27:99:442,0,442	0/0:25,0:25:75:0,75,1000	0/1:7,5:12:99:164,0,244	1/1:0,20:20:60:800,60,0	0/1:9,7:16:99:232,0,312	0/1:8,7:15:99:235,0,275	0/0:22,0:22:66:0,66,880	0/0:15,0:15:45:0,45,600	0/1:8,3:11:87:87,0,287	0/0:42,0:42:99:0,126,1659	0/0:16,0:16:48:0,48,640	0/0:20,0:20:60:0,60,800	0/0:17,0:17:51:0,51,680	0/0:11,0:11:33:0,33,440	0/0:15,0:15:45:0,45,600	0/0:16,0:16:48:0,48,640	0/0:25,0:25:75:0,75,1000	0/0:21,0:21:63:0,63,830	0/0:24,0:24:72:0,72,960	0/0:33,0:33:99:0,99,1320	0/0:16,0:16:48:0,48,640	0/0:31,0:31:93:0,93,1230	0/0:18,0:18:54:0,54,720	0/0:22,0:22:66:0,66,859	0/0:21,0:21:63:0,63,830	0/0:16,1:17:11:0,11,590	0/0:14,0:14:42:0,42,560	0/0:15,0:15:45:0,45,600	0/0:10,0:10:30:0,30,390	0/0:17,0:17:51:0,51,680	0/0:24,1:25:35:0,35,920	0/0:22,0:22:63:0,63,840	0/0:16,0:16:48:0,48,640	0/0:24,0:24:72:0,72,960	0/1:8,10:18:99:346,0,266	0/0:20,1:21:23:0,23,760	0/0:21,0:21:63:0,63,840
jcf7180000027998	1161895	.	G	T	48403.1	PASS	AC=55;AF=0.278;AN=198;BaseQRankSum=0.376;DP=4982;Dels=0.00;ExcessHet=0.0705;FS=0.000;HaplotypeScore=0.2896;InbreedingCoeff=0.2188;MLEAC=55;MLEAF=0.278;MQ=43.11;MQ0=0;MQRankSum=-69.360;QD=21.36;ReadPosRankSum=-0.109;SOR=0.669;VQSLOD=4.89;culprit=FS	GT:AD:DP:GQ:PL	1/1:1,41:42:80:1520,80,0	1/1:0,36:36:99:1299,99,0	1/1:0,42:42:99:1640,123,0	1/1:1,53:54:99:2018,120,0	1/1:1,66:67:99:2540,159,0	1/1:0,60:60:99:2190,166,0	1/1:1,40:41:88:1480,88,0	1/1:0,47:47:99:1790,135,0	1/1:0,41:41:99:1529,117,0	1/1:0,33:33:96:1270,96,0	0/0:45,0:45:99:0,129,1699	0/0:44,2:46:52:0,52,1569	0/0:50,2:52:99:0,110,1889	0/0:50,1:51:99:0,110,1920	0/0:31,0:31:87:0,87,1139	0/0:41,2:43:49:0,49,1550	0/0:22,0:22:63:0,63,840	0/0:37,0:37:99:0,108,1430	0/0:48,1:49:99:0,101,1748	0/0:54,1:55:99:0,123,2049	0/1:33,32:65:99:1074,0,1125	0/1:21,24:45:99:827,0,657	0/0:46,1:47:92:0,92,1670	0/1:15,21:36:99:724,0,444	0/1:31,20:51:99:647,0,1076	0/1:23,23:46:99:669,0,669	0/1:34,35:70:99:1145,0,1124	0/0:61,1:62:99:0,135,2209	0/1:27,25:52:99:762,0,862	0/1:41,36:77:99:1157,0,1327	0/0:59,1:60:99:0,135,2209	0/0:60,0:60:99:0,172,2270	0/0:74,0:74:99:0,220,2879	0/0:56,1:57:99:0,129,2140	0/0:55,0:55:99:0,160,2089	0/0:57,0:57:99:0,166,2200	0/0:57,0:57:99:0,169,2230	0/0:58,1:59:99:0,135,2209	0/0:59,1:60:99:0,138,2270	0/0:49,0:49:99:0,135,1800	0/0:38,1:39:74:0,74,1419	0/0:6,0:6:15:0,15,200	0/0:27,2:29:18:0,18,953	0/0:41,0:41:99:0,123,1640	0/0:47,0:47:99:0,138,1799	0/0:48,0:48:99:0,138,1830	0/0:52,1:53:99:0,133,2043	0/1:39,33:72:99:1110,0,1259	0/0:57,0:57:99:0,163,2150	0/0:48,0:48:99:0,141,1828	0/0:54,1:55:99:0,120,2020	0/0:52,0:52:99:0,150,2000	0/1:29,22:51:99:693,0,1007	0/0:46,0:46:99:0,126,1659	0/1:34,33:67:99:1107,0,1138	0/0:34,0:34:99:0,99,1310	0/1:19,23:42:99:760,0,589	0/0:36,1:37:99:0,108,1430	0/0:35,0:35:99:0,105,1345	0/1:24,28:52:99:881,0,796	0/1:16,18:34:99:581,0,541	0/0:46,0:46:99:0,126,1680	0/0:35,0:35:99:0,99,1299	0/1:22,28:50:99:954,0,645	0/0:42,0:42:99:0,123,1630	0/1:20,19:39:99:635,0,625	0/1:21,29:50:99:925,0,685	0/0:75,0:75:99:0,226,2990	0/0:37,0:37:99:0,105,1338	0/1:29,24:53:99:793,0,964	0/1:20,22:42:99:632,0,662	0/1:22,23:45:99:788,0,708	1/1:3,49:52:41:1757,41,0	0/1:21,25:46:99:862,0,702	0/0:51,1:52:99:0,113,1929	0/0:40,0:40:99:0,111,1470	0/1:17,28:45:99:863,0,543	0/1:25,20:45:99:634,0,865	1/1:1,50:51:99:1799,104,0	0/1:31,31:62:99:1045,0,1006	0/0:58,0:58:99:0,172,2270	0/0:54,1:55:99:0,120,2020	0/1:38,44:82:99:1405,0,1168	0/1:34,35:69:99:1171,0,1142	0/0:29,0:29:87:0,87,1150	0/1:32,25:57:99:750,0,1101	0/1:14,22:36:99:778,0,367	0/0:69,1:70:99:0,169,2560	0/1:40,35:75:99:1072,0,1292	0/0:55,0:55:99:0,160,2120	0/0:65,0:65:99:0,193,2540	0/0:66,0:66:99:0,190,2489	0/1:35,45:80:99:1555,0,1062	0/0:54,1:55:99:0,110,1889	0/0:47,0:47:99:0,135,1780
jcf7180000027998	1185502	.	T	C	181.01	PASS	AC=2;AF=0.010;AN=198;BaseQRankSum=0.674;DP=2540;Dels=0.00;ExcessHet=3.0324;FS=0.000;HaplotypeScore=0.2873;InbreedingCoeff=-0.0105;MLEAC=1;MLEAF=5.051e-03;MQ=43.89;MQ0=0;MQRankSum=-14.575;QD=9.53;ReadPosRankSum=-0.123;SOR=1.028;VQSLOD=3.67;culprit=FS	GT:AD:DP:GQ:PL	0/0:23,0:23:63:0,63,840	0/1:12,1:13:4:4,0,404	0/0:16,0:16:48:0,48,640	0/0:35,0:35:99:0,102,1360	0/0:26,0:26:75:0,75,990	0/0:37,0:37:99:0,111,1480	0/0:26,0:26:78:0,78,1040	0/0:34,0:34:99:0,102,1350	0/0:26,0:26:78:0,78,1040	0/0:22,0:22:63:0,63,840	0/0:39,0:39:99:0,117,1560	0/0:27,0:27:81:0,81,1080	0/0:35,0:35:99:0,102,1339	0/0:32,0:32:90:0,90,1190	0/0:18,0:18:51:0,51,680	0/0:22,0:22:63:0,63,830	0/0:20,0:20:60:0,60,790	0/0:32,0:32:96:0,96,1259	0/0:24,0:24:69:0,69,920	0/0:45,0:45:99:0,120,1590	0/0:27,0:27:81:0,81,1070	0/0:16,0:16:42:0,42,550	0/0:25,0:25:75:0,75,1000	0/0:14,0:14:42:0,42,560	0/0:12,0:12:36:0,36,459	0/0:30,0:30:87:0,87,1150	0/0:29,0:29:84:0,84,1110	0/0:34,0:34:99:0,102,1360	0/0:25,0:25:72:0,72,939	0/0:32,0:32:93:0,93,1240	0/0:17,0:17:51:0,51,680	0/0:32,0:32:93:0,93,1240	0/0:27,0:27:81:0,81,1080	0/0:23,0:23:66:0,66,870	0/0:21,0:21:60:0,60,779	0/0:22,0:22:63:0,63,830	0/0:27,0:27:78:0,78,1040	0/0:18,0:18:48:0,48,630	0/0:21,0:21:63:0,63,819	0/0:17,0:17:45:0,45,579	0/0:13,0:13:39:0,39,510	0/0:2,0:2:6:0,6,80	0/0:5,0:5:15:0,15,190	0/0:4,0:4:12:0,12,160	0/0:4,0:4:12:0,12,160	0/0:32,0:32:96:0,96,1259	0/0:32,0:32:87:0,87,1150	0/0:23,0:23:66:0,66,880	0/0:25,0:25:72:0,72,960	0/0:23,0:23:69:0,69,920	0/0:31,0:31:93:0,93,1209	0/0:37,0:37:99:0,111,1480	0/0:32,0:32:96:0,96,1280	0/0:15,0:15:45:0,45,600	0/0:43,0:43:99:0,117,1550	0/0:25,0:25:69:0,69,899	0/0:41,0:41:99:0,120,1579	0/0:23,0:23:69:0,69,920	0/0:32,0:32:96:0,96,1280	0/0:25,0:25:75:0,75,1000	0/0:30,0:30:87:0,87,1160	0/0:27,0:27:78:0,78,1030	0/0:25,0:25:75:0,75,1000	0/0:29,0:29:87:0,87,1160	0/0:38,0:38:99:0,111,1480	0/0:19,0:19:54:0,54,710	0/0:23,0:23:69:0,69,899	0/0:55,0:55:99:0,166,2190	0/0:15,0:15:42:0,42,560	0/1:12,7:19:99:223,0,423	0/0:26,0:26:78:0,78,1030	0/0:24,0:24:72:0,72,960	0/0:21,0:21:60:0,60,790	0/0:41,0:41:99:0,117,1560	0/0:20,0:20:60:0,60,800	0/0:22,0:22:66:0,66,870	0/0:17,0:17:48:0,48,630	0/0:20,0:20:57:0,57,760	0/0:27,0:27:81:0,81,1070	0/0:27,0:27:75:0,75,990	0/0:26,0:26:78:0,78,1040	0/0:16,0:16:48:0,48,630	0/0:30,0:30:87:0,87,1139	0/0:25,0:25:75:0,75,990	0/0:26,0:26:72:0,72,950	0/0:14,0:14:42:0,42,560	0/0:18,0:18:54:0,54,710	0/0:43,0:43:99:0,120,1589	0/0:31,0:31:90:0,90,1179	0/0:39,0:39:99:0,117,1550	0/0:25,0:25:75:0,75,1000	0/0:27,0:27:81:0,81,1080	0/0:31,0:31:90:0,90,1179	0/0:40,0:40:99:0,117,1549	0/0:17,0:17:51:0,51,670
jcf7180000027998	1785811	.	C	T	32439	PASS	AC=44;AF=0.222;AN=198;BaseQRankSum=0.835;DP=3687;Dels=0.00;ExcessHet=2.5576;FS=0.609;HaplotypeScore=0.1883;InbreedingCoeff=0.0146;MLEAC=44;MLEAF=0.222;MQ=43.18;MQ0=0;MQRankSum=-59.133;QD=20.56;ReadPosRankSum=-1.568;SOR=0.611;VQSLOD=3.31;culprit=QD	GT:AD:DP:GQ:PL	0/0:34,0:34:99:0,99,1310	0/0:40,0:40:99:0,117,1550	0/0:27,0:27:78:0,78,1040	0/0:45,0:45:99:0,135,1790	0/0:30,0:30:90:0,90,1179	0/0:51,0:51:99:0,153,2030	0/0:35,2:37:31:0,31,1310	0/0:33,0:33:99:0,99,1320	0/0:37,0:37:99:0,111,1480	0/0:20,0:20:60:0,60,800	0/1:23,22:45:99:711,0,740	0/1:28,33:61:99:1125,0,895	0/1:30,29:59:99:969,0,1012	0/0:54,0:54:99:0,163,2160	0/1:10,20:30:99:710,0,310	0/0:38,0:38:99:0,108,1440	0/0:22,0:22:66:0,66,880	0/1:22,27:49:99:932,0,733	0/0:45,0:45:99:0,135,1800	0/0:39,1:40:77:0,77,1480	0/1:42,36:78:99:1195,0,1445	0/1:10,12:22:99:403,0,334	0/0:23,1:24:32:0,32,880	0/1:11,10:21:99:340,0,340	0/1:22,33:55:99:1155,0,693	1/1:1,45:46:95:1710,95,0	0/0:39,1:40:80:0,80,1510	0/0:38,1:39:74:0,74,1430	0/1:9,12:21:99:417,0,297	0/0:41,1:42:86:0,86,1579	0/0:52,1:53:99:0,120,2040	0/0:59,0:59:99:0,175,2310	0/0:53,1:54:99:0,123,2080	0/1:34,24:58:99:777,0,1149	0/0:46,1:47:99:0,101,1769	0/0:41,0:41:99:0,123,1640	0/0:48,1:49:99:0,107,1870	0/1:25,28:53:99:950,0,841	0/0:51,0:51:99:0,154,2040	0/0:27,0:27:81:0,81,1070	0/0:31,0:31:93:0,93,1240	0/0:3,0:3:9:0,9,120	0/0:15,0:15:45:0,45,600	0/0:26,0:26:78:0,78,1019	0/0:22,0:22:63:0,63,840	1/1:2,38:40:40:1440,40,0	0/1:18,15:33:99:443,0,624	0/1:10,10:20:99:329,0,340	0/1:22,16:38:99:515,0,755	0/1:18,24:42:99:797,0,597	0/0:36,1:37:68:0,68,1360	1/1:0,38:38:99:1498,114,0	1/1:2,44:46:58:1670,58,0	0/1:10,1:11:7:7,0,357	0/0:42,1:43:86:0,86,1600	0/1:23,31:54:99:1078,0,737	0/0:39,1:40:80:0,80,1509	0/0:36,0:36:99:0,105,1400	0/0:44,0:44:99:0,132,1760	0/1:30,20:50:99:653,0,982	0/0:20,0:20:60:0,60,790	0/0:27,0:27:81:0,81,1080	0/0:35,0:35:99:0,105,1400	0/1:14,25:39:99:883,0,422	0/0:45,0:45:99:0,135,1790	0/0:18,0:18:54:0,54,720	0/1:5,4:9:99:133,0,173	0/1:39,33:72:99:1103,0,1344	0/1:8,4:12:99:124,0,284	0/0:26,0:26:78:0,78,1009	0/0:20,1:21:23:0,23,760	0/1:1,10:11:7:357,0,7	0/1:11,20:31:99:696,0,347	0/1:14,13:27:99:428,0,468	0/0:31,0:31:90:0,90,1200	0/0:30,0:30:90:0,90,1179	0/1:18,24:42:99:797,0,597	0/0:33,1:34:62:0,62,1280	0/0:40,0:40:99:0,120,1590	0/0:39,0:39:99:0,117,1550	0/0:42,0:42:99:0,123,1619	0/1:19,35:54:99:1227,0,587	0/0:34,0:34:99:0,102,1339	0/0:23,0:23:69:0,69,910	0/1:8,13:21:99:457,0,246	0/0:31,0:31:93:0,93,1209	0/1:6,16:22:99:574,0,174	0/1:27,34:61:99:1166,0,897	0/0:40,1:41:80:0,80,1510	0/0:28,0:28:81:0,81,1059	0/1:22,35:57:99:1218,0,698	0/0:35,0:35:99:0,105,1400	0/1:29,29:58:99:986,0,975	0/0:41,0:41:99:0,120,1590	0/0:18,0:18:54:0,54,720
jcf7180000027998	1989305	.	T	C	30671.3	PASS	AC=50;AF=0.253;AN=198;BaseQRankSum=-2.368;DP=2104;Dels=0.00;ExcessHet=9.0664;FS=0.000;HaplotypeScore=0.1297;InbreedingCoeff=-0.1341;MLEAC=50;MLEAF=0.253;MQ=42.65;MQ0=0;MQRankSum=-44.714;POSITIVE_TRAIN_SITE;QD=25.75;ReadPosRankSum=-0.297;SOR=0.650;VQSLOD=8.02;culprit=QD	GT:AD:DP:GQ:PL	0/0:15,0:15:45:0,45,600	0/0:19,0:19:57:0,57,760	0/0:14,0:14:42:0,42,560	0/0:15,0:15:45:0,45,590	0/0:17,0:17:51:0,51,670	0/0:25,0:25:75:0,75,1000	0/1:5,17:22:99:601,0,134	0/0:24,0:24:72:0,72,960	0/0:13,0:13:39:0,39,520	0/0:23,1:24:32:0,32,880	0/0:15,0:15:45:0,45,579	0/1:5,15:20:99:540,0,140	0/0:17,1:18:14:0,14,640	0/0:17,0:17:51:0,51,680	0/1:4,13:17:99:469,0,109	0/0:13,1:14:2:0,2,480	1/1:0,22:22:66:859,66,0	0/1:11,24:35:99:841,0,335	0/1:10,20:30:99:710,0,310	0/0:32,0:32:96:0,96,1280	0/0:12,0:12:36:0,36,480	0/0:10,0:10:30:0,30,400	0/0:24,0:24:69:0,69,920	0/1:2,1:3:31:31,0,71	0/0:3,0:3:9:0,9,120	0/0:14,0:14:42:0,42,550	0/0:25,0:25:75:0,75,990	0/0:23,0:23:69:0,69,920	0/1:11,13:24:99:448,0,357	0/0:24,0:24:72:0,72,950	0/1:8,25:33:99:901,0,221	0/1:14,2:16:32:32,0,512	0/1:17,2:19:23:23,0,623	0/0:13,0:13:39:0,39,520	0/1:6,17:23:99:600,0,171	0/0:15,1:16:8:0,8,560	0/0:23,1:24:32:0,32,880	0/0:20,0:20:60:0,60,800	0/0:22,0:22:66:0,66,859	0/0:18,0:18:54:0,54,720	0/0:11,0:11:33:0,33,440	0/0:2,0:2:6:0,6,80	0/0:2,0:2:6:0,6,80	0/1:2,1:3:31:31,0,71	0/1:5,7:12:99:244,0,164	0/0:8,0:8:24:0,24,320	0/1:3,15:18:66:533,0,66	0/1:11,24:35:99:844,0,324	0/1:3,21:24:51:718,0,51	0/1:7,16:23:99:534,0,214	1/1:0,47:47:99:1870,141,0	0/0:17,0:17:51:0,51,680	0/1:6,12:18:99:416,0,173	0/0:4,0:4:12:0,12,160	0/1:5,19:24:99:677,0,128	0/1:19,22:41:99:709,0,592	0/0:13,0:13:39:0,39,520	0/1:9,27:36:99:935,0,255	0/0:25,0:25:75:0,75,1000	0/1:14,31:45:99:1037,0,428	0/1:7,25:32:99:883,0,184	0/1:6,20:26:99:711,0,162	0/1:6,17:23:99:600,0,171	0/0:16,0:16:48:0,48,640	0/0:29,0:29:87:0,87,1160	0/1:12,23:35:99:791,0,375	1/1:0,16:16:48:640,48,0	0/1:12,48:60:99:1655,0,303	0/0:8,0:8:24:0,24,320	0/1:11,1:12:4:4,0,404	0/1:5,25:30:73:902,0,73	0/0:23,0:23:69:0,69,913	0/1:7,26:33:99:904,0,184	0/0:11,0:11:33:0,33,440	0/1:11,12:23:99:411,0,360	0/1:5,11:16:99:382,0,152	0/1:3,23:26:42:831,0,42	0/1:4,16:20:99:579,0,100	0/0:16,0:16:48:0,48,640	0/1:3,13:16:61:472,0,61	0/0:18,0:18:54:0,54,720	0/0:14,0:14:42:0,42,560	0/0:21,0:21:63:0,63,830	0/1:11,17:28:99:584,0,356	0/0:18,0:18:54:0,54,710	0/1:5,13:18:99:453,0,146	0/0:6,0:6:18:0,18,230	0/0:30,1:31:53:0,53,1160	0/0:28,0:28:84:0,84,1120	0/1:9,27:36:99:961,0,252	0/1:22,31:53:99:1059,0,710	0/0:19,0:19:57:0,57,760	1/1:0,46:46:99:1830,138,0	0/0:14,0:14:42:0,42,560	0/1:7,19:26:99:682,0,202
jcf7180000027998	2041534	.	A	G	5928.74	PASS	AC=12;AF=0.061;AN=198;BaseQRankSum=0.438;DP=2995;Dels=0.00;ExcessHet=4.5482;FS=1.336;HaplotypeScore=0.0877;InbreedingCoeff=-0.0643;MLEAC=12;MLEAF=0.061;MQ=43.79;MQ0=0;MQRankSum=-51.252;QD=14.36;ReadPosRankSum=-0.446;SOR=1.140;VQSLOD=2.92;culprit=QD	GT:AD:DP:GQ:PL	0/0:29,0:29:87:0,87,1150	0/0:23,0:23:69:0,69,920	0/0:13,0:13:39:0,39,510	0/0:31,0:31:93:0,93,1240	0/0:29,0:29:87:0,87,1160	0/0:40,0:40:99:0,120,1600	0/0:24,0:24:72:0,72,950	0/0:33,0:33:99:0,99,1310	0/0:19,0:19:57:0,57,760	0/0:9,0:9:27:0,27,360	0/0:39,0:39:99:0,117,1560	0/0:34,0:34:99:0,102,1360	0/0:30,0:30:90:0,90,1190	0/0:33,0:33:99:0,99,1320	0/0:16,0:16:48:0,48,640	0/0:20,0:20:60:0,60,790	0/0:18,0:18:54:0,54,720	0/0:18,0:18:54:0,54,710	0/0:27,0:27:81:0,81,1080	0/0:33,0:33:96:0,96,1280	0/0:47,0:47:99:0,141,1880	0/0:21,0:21:63:0,63,840	0/0:20,0:20:60:0,60,800	0/0:17,0:17:51:0,51,680	0/0:45,0:45:99:0,135,1800	0/0:26,0:26:78:0,78,1040	0/0:25,0:25:75:0,75,990	0/0:31,0:31:93:0,93,1230	0/0:17,0:17:51:0,51,680	0/0:26,0:26:78:0,78,1040	0/1:32,3:35:15:15,0,1175	0/1:27,28:55:99:954,0,904	0/1:8,38:46:99:1382,0,182	0/1:30,3:33:21:21,0,1101	0/1:31,10:41:99:277,0,1117	0/1:25,15:40:99:480,0,880	0/0:39,0:39:99:0,117,1560	0/0:20,0:20:60:0,60,800	0/1:17,15:32:99:496,0,536	0/1:14,21:35:99:734,0,455	0/1:18,15:33:99:501,0,621	0/1:3,10:13:81:351,0,81	0/0:17,0:17:51:0,51,680	0/0:21,1:22:26:0,26,800	0/0:41,0:41:99:0,123,1630	0/0:31,0:31:93:0,93,1240	0/0:30,0:30:90:0,90,1187	0/0:49,0:49:99:0,147,1960	0/0:31,0:31:93:0,93,1240	0/0:18,0:18:54:0,54,699	0/0:30,0:30:90:0,90,1200	0/1:10,9:20:99:303,0,343	0/0:17,0:17:51:0,51,680	0/0:14,0:14:42:0,42,560	0/0:34,0:34:99:0,102,1360	0/0:30,0:30:90:0,90,1179	0/0:38,0:38:99:0,114,1510	0/0:31,1:32:56:0,56,1200	0/0:42,0:42:99:0,126,1670	0/0:45,0:45:99:0,135,1800	0/0:18,0:18:51:0,51,680	0/0:31,0:31:90:0,90,1200	0/0:28,0:28:84:0,84,1110	0/0:19,0:19:57:0,57,760	0/0:35,0:35:99:0,105,1400	0/0:29,0:29:84:0,84,1120	0/0:21,0:21:63:0,63,840	0/0:67,0:67:99:0,202,2680	0/0:28,0:28:84:0,84,1120	0/0:24,0:24:72:0,72,960	0/0:28,0:28:84:0,84,1120	0/0:16,0:16:48:0,48,619	0/1:14,17:31:99:587,0,456	0/0:37,0:37:99:0,111,1470	0/0:32,0:32:96:0,96,1280	0/0:21,0:21:63:0,63,840	0/0:36,0:36:99:0,108,1440	0/0:31,0:31:93:0,93,1240	0/0:21,0:21:63:0,63,840	0/0:57,0:57:99:0,172,2270	0/0:36,0:36:99:0,108,1430	0/0:23,0:23:69:0,69,920	0/0:43,0:43:99:0,129,1710	0/0:24,0:24:72:0,72,960	0/0:27,0:27:81:0,81,1059	0/0:37,0:37:99:0,111,1470	0/0:23,0:23:69:0,69,910	0/0:39,0:39:99:0,117,1550	0/0:45,0:45:99:0,135,1800	0/0:34,0:34:99:0,102,1360	0/0:53,0:53:99:0,160,2110	0/0:28,0:28:84:0,84,1110	0/0:35,0:35:99:0,105,1400	0/0:31,1:32:56:0,56,1200	0/0:31,0:31:93:0,93,1240
jcf7180000027999	7373	.	C	T	2430.83	PASS	AC=2;AF=0.010;AN=198;BaseQRankSum=1.339;DP=4696;Dels=0.00;ExcessHet=3.0324;FS=0.000;HaplotypeScore=0.1571;InbreedingCoeff=-0.0102;MLEAC=2;MLEAF=0.010;MQ=43.91;MQ0=0;MQRankSum=-51.293;QD=18.01;ReadPosRankSum=0.383;SOR=0.679;VQSLOD=3.53;culprit=FS	GT:AD:DP:GQ:PL	0/0:36,0:36:99:0,108,1440	0/0:61,0:61:99:0,184,2399	0/0:37,0:37:99:0,111,1480	0/0:63,0:63:99:0,187,2418	0/0:51,0:51:99:0,154,2040	0/0:70,0:70:99:0,208,2729	0/0:43,0:43:99:0,129,1689	0/0:62,0:62:99:0,181,2338	0/0:47,0:47:99:0,141,1870	0/0:44,0:44:99:0,132,1750	0/0:55,0:55:99:0,166,2180	0/0:37,0:37:99:0,111,1480	0/0:49,0:49:99:0,144,1900	0/0:59,0:60:99:0,172,2249	0/0:40,0:40:99:0,120,1590	0/0:54,0:54:99:0,156,2039	0/0:33,0:33:99:0,99,1320	0/0:69,0:69:99:0,205,2658	0/0:42,0:43:99:0,126,1680	0/0:52,0:52:99:0,153,2020	0/0:45,0:45:99:0,135,1769	0/0:29,0:29:87:0,87,1160	0/0:28,0:28:84:0,84,1089	0/0:23,0:23:69:0,69,920	0/0:37,0:37:99:0,111,1459	0/0:41,0:41:99:0,123,1599	0/0:38,0:38:99:0,114,1499	0/0:36,0:36:99:0,105,1390	0/0:41,0:41:99:0,123,1640	0/0:33,0:33:99:0,99,1320	0/0:51,0:51:99:0,150,1980	0/0:60,0:60:99:0,178,2350	0/0:66,0:66:99:0,184,2399	0/0:66,0:66:99:0,193,2529	0/0:60,0:60:99:0,175,2268	0/0:58,0:58:99:0,163,2140	0/0:61,0:61:99:0,181,2400	0/0:71,0:71:99:0,211,2790	0/0:57,0:57:99:0,172,2249	0/0:46,0:46:99:0,135,1790	0/0:47,0:47:99:0,141,1880	0/0:11,0:11:33:0,33,430	0/0:27,0:27:81:0,81,1080	0/0:48,0:48:99:0,144,1920	0/0:62,0:62:99:0,187,2480	0/0:58,0:58:99:0,172,2249	0/0:60,0:60:99:0,181,2390	0/0:68,0:68:99:0,202,2680	0/0:52,1:53:99:0,120,2020	0/0:46,0:46:99:0,138,1840	0/0:46,0:46:99:0,138,1820	0/0:48,0:48:99:0,144,1900	0/0:35,0:35:99:0,105,1390	0/0:60,0:60:99:0,181,2400	0/0:53,0:53:99:0,160,2110	0/0:46,0:46:99:0,138,1830	0/0:41,0:41:99:0,120,1579	0/0:50,0:50:99:0,150,2000	0/0:69,0:69:99:0,208,2729	0/1:29,35:64:99:1194,0,947	0/0:43,0:43:99:0,129,1710	0/1:33,38:71:99:1296,0,1086	0/0:44,0:44:99:0,132,1750	0/0:48,0:48:99:0,138,1829	0/0:32,0:32:96:0,96,1280	0/0:43,0:43:99:0,129,1720	0/0:44,0:44:99:0,129,1699	0/0:78,0:78:99:0,223,2919	0/0:36,0:36:99:0,108,1406	0/0:45,0:45:99:0,132,1719	0/0:49,0:49:99:0,147,1960	0/0:39,0:39:99:0,114,1499	0/0:36,0:36:99:0,108,1440	0/0:49,0:49:99:0,147,1950	0/0:39,0:39:99:0,117,1539	0/0:48,0:48:99:0,138,1840	0/0:40,0:40:99:0,120,1569	0/0:52,0:52:99:0,157,2060	0/0:39,0:39:99:0,117,1529	0/0:47,0:47:99:0,135,1769	0/0:45,0:45:99:0,135,1780	0/0:30,0:30:87:0,87,1139	0/0:48,0:48:99:0,141,1880	0/0:47,0:47:99:0,141,1870	0/0:31,0:31:93:0,93,1230	0/0:42,0:42:99:0,126,1680	0/0:24,0:24:69:0,69,920	0/0:56,0:56:99:0,166,2200	0/0:59,0:59:99:0,175,2289	0/0:50,0:50:99:0,144,1910	0/0:48,0:48:99:0,141,1870	0/0:37,0:37:99:0,111,1480	0/0:40,0:40:99:0,120,1579	0/0:37,0:37:99:0,111,1480	0/0:48,0:48:99:0,144,1900
jcf7180000027999	111042	.	G	A	2264.82	PASS	AC=4;AF=0.020;AN=198;BaseQRankSum=-1.070;DP=3144;Dels=0.00;ExcessHet=3.1443;FS=0.000;HaplotypeScore=0.2087;MLEAC=4;MLEAF=0.020;MQ=43.88;MQ0=0;MQRankSum=-41.558;QD=17.03;ReadPosRankSum=-0.430;SOR=1.013;VQSLOD=4.38;culprit=FS	GT:AD:DP:GQ:PL	0/0:38,0:38:99:0,114,1520	0/1:10,13:23:99:414,0,334	0/0:20,0:20:60:0,60,790	0/0:48,0:48:99:0,144,1910	0/0:36,0:36:99:0,108,1430	0/1:34,35:69:99:1182,0,1153	0/0:28,1:29:44:0,44,1040	0/0:40,0:40:99:0,120,1600	0/1:13,14:27:99:479,0,439	0/0:21,0:21:63:0,63,840	0/0:29,0:29:87:0,87,1160	0/0:34,0:34:99:0,102,1360	0/0:32,0:32:96:0,96,1280	0/0:33,0:33:99:0,99,1320	0/0:14,0:14:42:0,42,560	0/0:22,0:22:66:0,66,880	0/0:14,0:14:42:0,42,560	0/0:23,0:23:66:0,66,880	0/0:23,0:23:69:0,69,920	0/0:34,0:34:99:0,102,1360	0/0:36,0:36:99:0,105,1390	0/0:21,0:21:63:0,63,840	0/0:15,0:15:45:0,45,600	0/0:10,0:10:30:0,30,400	0/0:33,0:33:99:0,99,1320	0/0:16,0:16:48:0,48,627	0/0:39,0:39:99:0,117,1550	0/0:36,0:36:99:0,108,1440	0/0:29,0:29:87:0,87,1160	0/0:47,0:47:99:0,141,1880	0/0:48,0:48:99:0,144,1920	0/0:59,0:59:99:0,178,2350	0/0:42,0:42:99:0,126,1680	0/0:51,0:51:99:0,153,2030	0/0:40,0:40:99:0,120,1590	0/0:38,0:38:99:0,114,1520	0/0:56,0:56:99:0,163,2118	0/0:28,0:28:81:0,81,1070	0/0:47,0:47:99:0,141,1870	0/0:39,0:39:99:0,117,1560	0/0:25,0:25:75:0,75,1000	0/0:12,0:12:36:0,36,480	0/0:25,0:25:75:0,75,979	0/0:22,0:22:66:0,66,880	0/0:47,0:47:99:0,141,1880	0/0:43,0:43:99:0,129,1710	0/0:40,0:40:99:0,120,1600	0/0:38,0:38:99:0,111,1470	0/0:40,0:40:99:0,120,1600	0/0:18,0:18:54:0,54,720	0/0:26,0:26:78:0,78,1040	0/0:16,0:16:48:0,48,640	0/0:16,0:16:48:0,48,640	0/0:23,0:23:66:0,66,880	0/0:40,0:40:99:0,120,1600	0/0:22,0:22:66:0,66,880	0/0:28,0:28:84:0,84,1120	0/0:15,0:15:42:0,42,560	0/0:30,0:30:90:0,90,1190	0/0:24,0:24:72:0,72,960	0/0:16,0:16:48:0,48,640	0/0:23,0:23:69:0,69,920	0/0:17,0:17:51:0,51,680	0/0:18,0:18:54:0,54,720	0/0:26,0:26:78:0,78,1040	0/0:26,0:26:78:0,78,1040	0/0:15,0:15:45:0,45,600	0/0:64,0:64:99:0,193,2560	0/0:32,0:32:96:0,96,1280	0/0:36,0:36:99:0,108,1440	0/0:24,0:24:72:0,72,950	0/1:6,8:14:99:278,0,198	0/0:38,0:38:99:0,114,1510	0/0:43,0:43:99:0,129,1720	0/0:23,0:23:69:0,69,910	0/0:23,0:23:69:0,69,920	0/0:25,0:25:75:0,75,979	0/0:41,0:41:99:0,123,1640	0/0:34,0:34:99:0,102,1350	0/0:41,0:41:99:0,123,1640	0/0:51,0:51:99:0,150,2000	0/0:49,0:49:99:0,147,1940	0/0:41,0:41:99:0,123,1640	0/0:27,0:27:81:0,81,1080	0/0:24,0:24:72:0,72,960	0/0:39,0:39:99:0,117,1550	0/0:19,0:19:57:0,57,760	0/0:31,0:31:93:0,93,1240	0/0:45,0:45:99:0,135,1800	0/0:45,0:45:99:0,135,1790	0/0:34,0:34:99:0,102,1360	0/0:45,0:45:99:0,135,1800	0/0:38,0:38:99:0,114,1510	0/0:39,0:39:99:0,117,1539	0/0:21,0:21:63:0,63,840
jcf7180000027999	131082	.	T	G	8265.39	PASS	AC=17;AF=0.088;AN=194;BaseQRankSum=0.130;DP=1502;Dels=0.00;ExcessHet=0.3791;FS=0.000;HaplotypeScore=0.3696;InbreedingCoeff=0.1426;MLEAC=16;MLEAF=0.082;MQ=43.28;MQ0=0;MQRankSum=-31.428;QD=24.03;ReadPosRankSum=-0.985;SOR=0.571;VQSLOD=3.45;culprit=FS	GT:AD:DP:GQ:PL	0/0:6,0:6:18:0,18,240	1/1:0,27:27:75:1000,75,0	0/0:17,0:17:48:0,48,619	0/0:13,0:13:39:0,39,520	0/0:13,0:13:39:0,39,520	0/1:19,28:47:99:928,0,611	0/0:17,0:17:51:0,51,670	0/0:13,0:13:39:0,39,520	1/1:0,20:20:57:750,57,0	0/0:17,0:17:51:0,51,670	0/0:20,0:20:60:0,60,800	0/0:5,0:5:15:0,15,200	0/0:20,0:20:60:0,60,800	0/1:2,20:22:14:734,0,14	0/0:7,0:7:21:0,21,280	0/0:5,0:5:15:0,15,200	0/0:15,0:15:45:0,45,600	0/0:9,0:9:27:0,27,360	0/0:16,0:16:48:0,48,630	0/1:23,25:48:99:819,0,768	0/0:17,0:17:51:0,51,680	0/0:11,0:11:33:0,33,440	0/0:17,0:17:51:0,51,670	./.:.:.:.:.	./.:.:.:.:.	0/0:19,0:19:57:0,57,750	0/0:14,0:14:42:0,42,550	0/0:15,0:15:45:0,45,587	0/0:18,0:18:51:0,51,680	0/0:20,0:20:60:0,60,800	0/1:12,16:28:99:548,0,396	0/0:19,1:20:20:0,20,720	0/1:11,1:12:4:4,0,403	0/1:10,1:11:7:7,0,367	0/0:27,0:27:81:0,81,1070	0/0:12,0:12:36:0,36,467	0/0:28,0:28:84:0,84,1110	0/0:14,0:14:42:0,42,560	0/0:14,0:14:39:0,39,520	0/0:6,0:6:18:0,18,240	0/0:13,0:13:39:0,39,520	0/1:1,1:2:34:34,0,34	0/0:1,0:1:3:0,3,40	0/0:3,0:3:6:0,6,80	0/1:9,1:10:10:10,0,320	0/0:3,0:3:9:0,9,120	0/0:3,0:3:9:0,9,120	0/0:10,0:10:30:0,30,390	0/0:11,0:11:33:0,33,440	0/0:17,0:17:51:0,51,670	0/0:12,0:12:36:0,36,480	0/0:20,0:20:60:0,60,800	0/0:16,0:16:48:0,48,640	0/0:7,0:7:21:0,21,270	0/0:4,0:4:12:0,12,150	0/1:6,33:39:99:1203,0,112	0/0:21,0:21:63:0,63,840	0/0:18,0:18:51:0,51,680	0/0:13,0:13:39:0,39,520	0/0:43,0:43:99:0,126,1680	0/1:12,24:36:99:831,0,372	0/0:12,0:12:36:0,36,480	0/0:13,0:13:39:0,39,510	0/0:24,0:24:72:0,72,939	0/1:15,22:37:99:769,0,489	0/0:9,0:9:27:0,27,347	0/0:19,0:19:57:0,57,760	0/0:29,0:29:87:0,87,1108	0/0:2,0:2:6:0,6,80	0/0:12,0:12:36:0,36,470	0/0:4,0:4:12:0,12,160	0/0:23,0:23:69:0,69,885	0/0:19,0:19:57:0,57,760	0/0:10,0:10:30:0,30,379	0/0:15,0:15:45:0,45,600	0/0:10,0:10:30:0,30,400	0/0:8,0:8:24:0,24,320	0/0:1,0:1:3:0,3,40	0/0:4,0:4:12:0,12,160	0/0:5,0:5:15:0,15,200	0/0:19,0:19:57:0,57,760	0/0:5,0:5:15:0,15,200	0/0:13,0:13:39:0,39,520	0/0:8,0:8:24:0,24,320	0/0:6,0:6:18:0,18,230	0/0:4,0:4:12:0,12,160	0/0:8,0:8:24:0,24,320	0/0:28,0:28:81:0,81,1070	0/0:24,0:24:72:0,72,960	0/0:22,0:22:66:0,66,870	0/0:22,0:22:66:0,66,856	0/1:7,12:19:99:423,0,223	0/0:12,0:12:36:0,36,480	0/1:9,12:21:99:417,0,297	0/0:7,0:7:21:0,21,280
jcf7180000027999	154798	.	T	C	950.14	PASS	AC=2;AF=0.010;AN=194;BaseQRankSum=-0.524;DP=1924;Dels=0.00;ExcessHet=3.0329;FS=0.000;HaplotypeScore=0.1531;InbreedingCoeff=-0.0148;MLEAC=2;MLEAF=0.010;MQ=43.90;MQ0=0;MQRankSum=-33.889;QD=16.38;ReadPosRankSum=0.335;SOR=0.891;VQSLOD=4.50;culprit=FS	GT:AD:DP:GQ:PL	0/0:18,0:18:48:0,48,640	0/0:13,0:13:36:0,36,480	0/0:8,0:8:21:0,21,280	0/0:24,0:24:63:0,63,830	0/0:20,0:20:51:0,51,670	0/0:30,0:30:84:0,84,1089	0/0:24,0:24:63:0,63,830	0/0:23,0:23:66:0,66,859	0/0:23,0:23:60:0,60,787	0/0:18,0:18:54:0,54,699	0/0:41,0:41:99:0,117,1508	0/0:23,0:23:60:0,60,790	0/0:27,0:27:75:0,75,969	0/0:28,0:28:78:0,78,978	0/0:19,0:19:57:0,57,750	0/0:23,0:23:66:0,66,870	0/0:18,0:18:45:0,45,590	0/0:29,0:29:81:0,81,1059	0/0:22,0:22:54:0,54,679	0/0:23,0:23:60:0,60,779	0/1:14,15:29:99:465,0,476	0/0:10,0:10:30:0,30,400	0/0:17,0:17:48:0,48,609	0/0:4,0:4:12:0,12,160	0/0:2,0:2:3:0,3,40	0/0:16,0:16:42:0,42,550	0/0:22,0:22:54:0,54,689	0/0:22,0:22:63:0,63,819	0/1:10,19:29:99:544,0,285	0/0:14,0:14:36:0,36,480	0/0:18,0:18:42:0,42,560	0/0:30,0:30:84:0,84,1099	0/0:5,0:5:15:0,15,179	0/0:11,0:11:24:0,24,299	0/0:9,0:9:24:0,24,310	0/0:20,0:20:57:0,57,750	0/0:11,0:11:27:0,27,360	0/0:8,0:8:24:0,24,320	0/0:23,0:23:63:0,63,819	0/0:8,0:8:24:0,24,320	0/0:9,0:9:27:0,27,360	./.:.:.:.:.	0/0:2,0:2:6:0,6,80	./.:.:.:.:.	0/0:3,0:3:9:0,9,120	0/0:21,0:21:60:0,60,790	0/0:18,0:18:48:0,48,619	0/0:22,0:22:63:0,63,840	0/0:24,0:24:63:0,63,819	0/0:21,0:21:51:0,51,670	0/0:21,0:21:60:0,60,779	0/0:27,0:27:75:0,75,969	0/0:21,0:21:60:0,60,779	0/0:10,0:10:24:0,24,299	0/0:21,0:21:57:0,57,739	0/0:20,0:20:54:0,54,689	0/0:24,0:24:66:0,66,849	0/0:17,0:17:48:0,48,630	0/0:33,0:33:90:0,90,1190	0/0:35,0:35:99:0,99,1279	0/0:23,0:23:48:0,48,630	0/0:31,0:31:78:0,78,988	0/0:12,0:12:30:0,30,400	0/0:22,0:22:63:0,63,819	0/0:33,0:33:90:0,90,1169	0/0:18,1:19:14:0,14,619	0/0:14,0:14:36:0,36,470	0/0:35,0:35:99:0,105,1382	0/0:11,0:11:21:0,21,270	0/0:19,0:19:54:0,54,710	0/0:18,0:18:51:0,51,680	0/0:17,0:17:30:0,30,400	0/0:19,0:19:45:0,45,579	0/0:20,0:20:57:0,57,760	0/0:27,0:27:75:0,75,990	0/0:24,0:24:60:0,60,769	0/0:17,0:17:39:0,39,510	0/0:23,0:23:63:0,63,816	0/0:13,0:13:39:0,39,520	0/0:28,0:28:78:0,78,1019	0/0:22,0:22:48:0,48,630	0/0:17,0:17:51:0,51,670	0/0:29,0:29:78:0,78,1009	0/0:31,0:31:87:0,87,1150	0/0:21,0:21:63:0,63,830	0/0:15,0:15:39:0,39,520	0/0:9,0:9:27:0,27,339	0/0:27,0:27:69:0,69,910	0/0:29,0:29:78:0,78,1019	0/0:16,0:16:48:0,48,630	0/0:26,0:26:66:0,66,859	0/0:20,0:20:57:0,57,760	0/0:23,0:23:63:0,63,840	0/0:13,0:13:30:0,30,400	0/0:7,0:7:18:0,18,240
jcf7180000027999	268038	.	G	A	137301	PASS	AC=131;AF=0.662;AN=198;BaseQRankSum=3.380;DP=5434;Dels=0.00;ExcessHet=5.2647;FS=1.909;HaplotypeScore=0.2281;InbreedingCoeff=-0.0663;MLEAC=131;MLEAF=0.662;MQ=41.82;MQ0=0;MQRankSum=-71.610;POSITIVE_TRAIN_SITE;QD=27.72;ReadPosRankSum=-0.129;SOR=0.524;VQSLOD=6.20;culprit=QD	GT:AD:DP:GQ:PL	0/1:34,34:68:99:1133,0,1156	1/1:1,50:51:99:1950,113,0	1/1:0,45:45:99:1790,135,0	0/1:41,37:78:99:1245,0,1395	1/1:0,58:58:99:2297,175,0	0/1:29,39:68:99:1356,0,945	1/1:1,34:35:65:1320,65,0	0/1:20,36:56:99:1258,0,632	1/1:0,34:34:99:1350,102,0	1/1:0,36:36:99:1440,108,0	1/1:1,49:50:99:1910,110,0	1/1:0,56:56:99:2240,169,0	1/1:2,60:62:99:2280,104,0	1/1:0,58:58:99:2300,175,0	1/1:0,42:42:99:1670,126,0	1/1:0,51:51:99:1987,150,0	0/1:10,18:28:99:639,0,279	1/1:0,64:64:99:2470,190,0	1/1:1,52:53:99:2030,120,0	1/1:2,65:67:99:2531,132,0	1/1:0,58:58:99:2307,175,0	1/1:0,38:38:99:1520,114,0	0/1:16,17:33:99:581,0,541	1/1:1,28:29:47:1080,47,0	0/1:21,31:52:99:1060,0,684	1/1:0,49:49:99:1909,144,0	0/1:25,25:50:99:839,0,802	1/1:0,46:46:99:1807,138,0	1/1:1,53:54:99:2080,123,0	1/1:0,55:55:99:2193,166,0	1/1:1,51:52:99:1987,116,0	1/1:0,58:58:99:2263,175,0	1/1:0,69:69:99:2723,208,0	0/1:18,24:42:99:834,0,594	0/0:39,3:42:6:0,6,1430	1/1:0,56:56:99:2209,169,0	0/1:26,36:62:99:1254,0,854	0/1:24,32:56:99:1112,0,792	1/1:0,54:54:99:2136,163,0	0/1:22,30:52:99:1044,0,724	1/1:0,43:43:99:1710,129,0	0/1:2,8:10:50:290,0,50	1/1:1,22:23:29:840,29,0	1/1:2,39:41:43:1480,43,0	0/1:25,28:53:99:909,0,833	0/1:42,48:90:99:1637,0,1399	0/1:34,42:76:99:1403,0,1134	0/0:77,0:77:99:0,229,3040	0/1:32,52:84:99:1797,0,1027	0/1:17,40:57:99:1428,0,498	1/1:0,52:52:99:2046,156,0	0/1:29,30:59:99:1012,0,946	0/1:20,22:42:99:740,0,663	0/0:37,0:37:99:0,111,1470	0/1:45,57:102:99:1939,0,1459	0/1:26,38:64:99:1328,0,848	1/1:2,53:55:86:2020,86,0	0/1:41,4:45:25:25,0,1505	1/1:0,70:70:99:2800,211,0	1/1:0,50:50:99:1960,147,0	0/1:22,30:52:99:1012,0,724	0/1:23,23:46:99:771,0,761	0/1:21,42:63:99:1491,0,640	1/1:0,51:51:99:2040,154,0	0/1:38,23:61:99:740,0,1279	0/1:23,43:66:99:1508,0,711	0/1:19,21:40:99:720,0,640	1/1:0,86:86:99:3379,256,0	0/1:25,20:45:99:657,0,817	0/0:47,1:48:99:0,104,1840	0/1:31,38:69:99:1299,0,1033	1/1:1,47:48:99:1833,104,0	0/1:25,33:58:99:1132,0,815	0/0:52,0:52:99:0,153,2020	0/1:19,31:50:99:1076,0,610	0/1:25,30:55:99:1035,0,835	1/1:0,63:63:99:2509,190,0	0/1:32,29:61:99:977,0,1065	1/1:0,73:73:99:2907,220,0	0/1:40,38:78:99:1235,0,1358	0/0:42,0:42:99:0,126,1670	1/1:1,60:61:99:2360,144,0	0/1:29,41:70:99:1430,0,949	0/1:39,43:82:99:1436,0,1306	0/1:25,28:53:99:924,0,844	0/0:46,1:47:99:0,101,1780	0/1:12,19:31:99:653,0,387	0/1:37,44:81:99:1496,0,1189	0/1:32,42:74:99:1458,0,1057	1/1:0,58:58:99:2307,175,0	0/0:45,1:47:95:0,95,1720	0/1:27,43:70:99:1451,0,832	0/1:30,39:69:99:1332,0,982	0/0:50,0:50:99:0,147,1929	0/0:37,2:39:37:0,37,1400
jcf7180000027999	316642	.	C	T	3123.15	PASS	AC=18;AF=0.091;AN=198;BaseQRankSum=2.095;DP=1223;Dels=0.00;ExcessHet=2.0243;FS=0.000;HaplotypeScore=0.1098;InbreedingCoeff=-0.0055;MLEAC=18;MLEAF=0.091;MQ=43.60;MQ0=0;MQRankSum=-29.471;QD=16.44;ReadPosRankSum=0.539;SOR=0.915;VQSLOD=4.91;culprit=FS	GT:AD:DP:GQ:PL	0/0:12,0:12:33:0,33,430	0/0:9,0:9:27:0,27,350	0/0:4,0:4:12:0,12,139	0/0:18,0:18:51:0,51,639	0/0:15,0:15:33:0,33,430	0/0:22,0:22:66:0,66,870	0/0:15,0:15:39:0,39,489	0/0:16,0:16:48:0,48,619	0/1:8,5:13:99:151,0,260	1/1:0,9:9:27:350,27,0	0/0:20,0:20:45:0,45,590	0/0:12,0:12:33:0,33,419	0/0:15,0:15:45:0,45,579	0/0:27,0:28:66:0,66,870	0/1:3,3:6:55:105,0,55	0/0:11,0:11:33:0,33,440	0/0:9,0:9:18:0,18,240	0/0:10,0:10:27:0,27,360	0/0:10,0:10:30:0,30,379	0/0:15,0:15:39:0,39,479	0/0:13,0:13:30:0,30,390	0/0:2,0:2:6:0,6,80	0/0:2,0:2:3:0,3,40	0/0:1,0:1:3:0,3,40	0/0:4,0:4:12:0,12,150	0/1:2,5:7:59:169,0,59	0/1:5,8:13:99:223,0,164	0/0:6,0:6:18:0,18,230	0/0:7,0:7:18:0,18,240	0/0:6,0:6:18:0,18,230	0/0:9,0:9:24:0,24,299	0/0:19,0:19:51:0,51,648	0/0:10,0:10:27:0,27,339	0/0:6,0:6:18:0,18,240	0/0:11,0:11:27:0,27,350	0/0:11,0:11:24:0,24,320	0/1:2,5:7:25:145,0,25	0/0:4,0:4:12:0,12,160	0/0:8,0:8:24:0,24,320	0/0:8,0:8:24:0,24,320	0/0:10,0:10:27:0,27,360	0/0:1,0:1:3:0,3,40	0/0:4,0:4:12:0,12,150	0/0:2,0:2:3:0,3,40	0/0:6,0:6:12:0,12,150	0/0:20,0:20:51:0,51,659	0/0:20,0:20:57:0,57,750	0/0:21,1:22:11:0,11,600	0/0:17,0:17:48:0,48,640	0/1:4,7:11:99:237,0,117	0/1:3,3:6:28:108,0,28	0/0:10,0:10:30:0,30,400	0/0:7,0:7:18:0,18,219	0/0:9,0:9:27:0,27,360	0/0:21,0:21:60:0,60,779	0/0:15,0:15:42:0,42,550	0/1:7,8:15:99:275,0,235	0/0:17,0:17:45:0,45,579	0/1:16,15:31:99:519,0,399	0/0:16,0:16:45:0,45,579	0/0:9,0:9:21:0,21,280	0/0:11,0:11:30:0,30,390	0/0:16,0:16:45:0,45,579	0/0:17,0:17:51:0,51,680	0/0:18,0:18:51:0,51,670	0/0:12,0:12:33:0,33,440	0/0:4,0:4:9:0,9,110	0/0:26,0:26:78:0,78,1030	0/0:12,0:12:30:0,30,400	0/0:10,0:10:30:0,30,400	0/1:3,8:11:56:216,0,56	0/0:7,0:7:18:0,18,240	0/0:10,0:10:24:0,24,310	0/0:15,0:15:39:0,39,520	0/0:6,0:6:15:0,15,200	0/1:7,9:16:99:315,0,195	0/0:22,0:22:57:0,57,739	0/0:17,0:17:42:0,42,539	0/0:17,0:17:48:0,48,640	0/0:26,0:26:66:0,66,839	0/0:8,0:8:21:0,21,280	0/0:15,1:16:2:0,2,470	0/0:10,0:10:27:0,27,360	0/0:18,0:18:45:0,45,565	0/0:17,0:17:48:0,48,619	0/0:17,0:17:45:0,45,569	0/0:7,0:7:21:0,21,270	0/0:21,0:21:60:0,60,779	0/1:4,5:9:99:173,0,123	0/0:19,1:20:11:0,11,569	0/0:13,0:13:33:0,33,430	0/1:6,6:12:99:134,0,197	0/1:13,3:16:78:78,0,388	0/1:11,1:12:4:4,0,383	0/0:6,0:6:18:0,18,230
jcf7180000027999	983909	.	T	G	90.55	PASS	AC=2;AF=0.010;AN=198;BaseQRankSum=0.320;DP=1167;Dels=0.00;ExcessHet=3.0324;FS=0.000;HaplotypeScore=0.0797;InbreedingCoeff=-0.0186;MLEAC=1;MLEAF=5.051e-03;MQ=43.92;MQ0=0;MQRankSum=-16.579;QD=9.05;ReadPosRankSum=-0.125;SOR=3.602;VQSLOD=3.89;culprit=FS	GT:AD:DP:GQ:PL	0/0:11,0:11:33:0,33,440	0/0:5,0:5:15:0,15,200	0/0:6,0:6:18:0,18,240	0/0:19,0:19:57:0,57,760	0/0:12,0:12:36:0,36,480	0/0:13,0:13:39:0,39,520	0/0:11,0:11:33:0,33,440	0/0:14,0:14:42:0,42,560	0/1:7,1:8:16:16,0,256	0/0:9,0:9:27:0,27,360	0/0:20,0:20:60:0,60,800	0/0:4,0:4:12:0,12,160	0/0:13,0:13:39:0,39,510	0/0:18,0:18:54:0,54,720	0/0:5,0:5:15:0,15,187	0/0:11,0:11:33:0,33,440	0/0:8,0:8:24:0,24,320	0/0:20,0:20:60:0,60,800	0/0:16,0:16:48:0,48,619	0/0:18,0:18:54:0,54,720	0/0:19,0:19:57:0,57,760	0/0:13,0:13:39:0,39,510	0/0:8,0:8:24:0,24,320	0/0:1,0:1:3:0,3,40	0/0:9,0:9:27:0,27,349	0/0:9,0:9:27:0,27,360	0/0:15,0:15:45:0,45,590	0/0:15,0:15:45:0,45,600	0/0:13,0:13:39:0,39,520	0/0:8,0:8:24:0,24,320	0/0:11,0:11:33:0,33,440	0/0:10,0:10:30:0,30,390	0/0:12,0:12:36:0,36,480	0/0:16,0:16:48:0,48,640	0/0:7,0:7:21:0,21,280	0/0:11,0:11:33:0,33,440	0/0:7,0:7:21:0,21,280	0/0:7,0:7:21:0,21,280	0/0:10,0:10:30:0,30,400	0/0:7,0:7:21:0,21,280	0/0:3,0:3:9:0,9,120	0/0:3,0:3:9:0,9,120	0/0:5,0:5:15:0,15,200	0/0:2,0:2:6:0,6,80	0/0:5,0:5:15:0,15,200	0/0:17,0:17:51:0,51,670	0/0:15,0:15:45:0,45,600	0/0:10,0:10:30:0,30,390	0/0:12,0:12:36:0,36,480	0/0:12,0:12:33:0,33,440	0/0:18,0:18:54:0,54,710	0/0:10,0:11:30:0,30,400	0/0:14,0:14:42:0,42,560	0/0:2,0:2:6:0,6,80	0/0:21,0:21:63:0,63,830	0/0:15,0:15:45:0,45,600	0/0:19,0:19:57:0,57,750	0/0:13,0:13:39:0,39,510	0/0:14,0:14:39:0,39,520	0/0:14,0:14:42:0,42,560	0/0:13,0:13:39:0,39,510	0/0:15,0:15:42:0,42,550	0/0:14,0:14:39:0,39,520	0/0:8,0:8:24:0,24,320	0/0:21,0:21:63:0,63,840	0/0:13,0:13:39:0,39,510	0/0:8,0:8:24:0,24,320	0/0:28,0:28:84:0,84,1120	0/0:7,0:7:21:0,21,280	0/0:5,0:5:15:0,15,200	0/0:10,0:10:30:0,30,400	0/0:10,0:10:30:0,30,400	0/0:11,0:11:33:0,33,440	0/0:16,0:16:45:0,45,600	0/0:19,0:19:57:0,57,750	0/0:11,0:11:33:0,33,440	0/1:6,4:10:99:130,0,210	0/0:12,0:12:36:0,36,480	0/0:3,0:3:9:0,9,120	0/0:22,0:22:66:0,66,870	0/0:9,0:9:27:0,27,360	0/0:12,0:12:36:0,36,480	0/0:13,0:13:39:0,39,520	0/0:10,0:10:30:0,30,400	0/0:10,0:10:30:0,30,400	0/0:4,0:4:12:0,12,160	0/0:7,0:7:21:0,21,280	0/0:18,0:18:54:0,54,720	0/0:19,0:19:57:0,57,760	0/0:13,0:13:39:0,39,520	0/0:16,0:16:48:0,48,640	0/0:15,0:15:45:0,45,600	0/0:19,0:19:57:0,57,750	0/0:17,0:17:51:0,51,680	0/0:10,0:10:30:0,30,400
jcf7180000027999	1046704	.	G	A	855.9	PASS	AC=2;AF=0.010;AN=198;BaseQRankSum=-2.044;DP=3078;Dels=0.00;ExcessHet=3.0324;FS=0.000;HaplotypeScore=0.2479;InbreedingCoeff=-0.0119;MLEAC=2;MLEAF=0.010;MQ=43.91;MQ0=0;MQRankSum=-31.228;QD=16.46;ReadPosRankSum=-0.507;SOR=1.379;VQSLOD=4.43;culprit=FS	GT:AD:DP:GQ:PL	0/0:31,0:31:90:0,90,1200	0/0:35,0:35:99:0,105,1379	0/1:9,9:18:99:222,0,312	0/0:35,0:35:99:0,102,1350	0/0:30,0:30:90:0,90,1200	0/0:41,0:42:99:0,123,1640	0/0:27,0:27:78:0,78,1040	0/0:33,0:33:96:0,96,1270	0/0:32,0:32:93:0,93,1230	0/0:26,0:26:78:0,78,1019	0/0:42,0:42:99:0,126,1649	0/0:27,0:27:75:0,75,1000	0/0:46,0:46:99:0,138,1830	0/0:42,0:42:99:0,120,1600	0/0:17,0:17:51:0,51,670	0/0:35,0:35:99:0,102,1316	0/0:36,0:36:99:0,105,1379	0/0:49,0:49:99:0,147,1919	0/0:28,0:28:84:0,84,1110	0/0:33,0:33:99:0,99,1289	0/0:32,0:32:96:0,96,1280	0/0:11,0:11:33:0,33,440	0/0:14,0:14:36:0,36,470	0/0:11,0:11:33:0,33,440	0/0:33,0:33:93:0,93,1230	0/0:15,0:15:45:0,45,590	0/0:27,0:27:78:0,78,1019	0/0:15,0:15:45:0,45,579	0/0:25,0:25:75:0,75,990	0/0:20,0:20:60:0,60,782	0/0:27,0:27:78:0,78,1019	0/0:37,0:37:99:0,108,1419	0/0:28,0:28:78:0,78,1040	0/0:19,0:19:57:0,57,750	0/0:30,0:30:90:0,90,1200	0/0:29,0:29:87:0,87,1160	0/0:30,0:30:87:0,87,1139	0/0:17,0:17:48:0,48,640	0/0:37,0:37:99:0,108,1419	0/0:20,0:20:57:0,57,760	0/0:23,0:23:69:0,69,920	0/0:2,0:2:3:0,3,40	0/0:12,0:12:36:0,36,470	0/0:8,0:8:21:0,21,280	0/0:21,0:21:60:0,60,790	0/0:43,0:43:99:0,129,1710	0/0:40,0:40:99:0,120,1600	0/0:44,1:45:92:0,92,1659	0/0:51,0:51:99:0,147,1960	0/0:25,0:25:75:0,75,1000	0/0:30,0:30:87:0,87,1160	0/0:27,0:27:81:0,81,1080	0/0:19,0:19:57:0,57,760	0/0:24,0:24:66:0,66,880	0/0:61,0:61:99:0,184,2440	0/0:37,0:37:99:0,111,1480	0/0:36,0:36:99:0,108,1419	0/0:34,0:34:99:0,102,1360	0/0:49,0:49:99:0,144,1910	0/0:36,0:36:99:0,108,1430	0/0:34,0:34:99:0,102,1329	0/0:42,0:42:99:0,123,1619	0/0:35,0:35:99:0,105,1379	0/0:34,0:34:99:0,99,1289	0/0:52,0:52:99:0,157,2060	0/0:39,0:39:99:0,114,1510	0/0:20,0:20:60:0,60,790	0/0:56,0:56:99:0,169,2230	0/0:20,0:20:60:0,60,800	0/0:24,0:24:69:0,69,910	0/0:27,0:27:78:0,78,1019	0/0:20,0:20:57:0,57,760	0/0:23,0:23:69:0,69,899	0/0:30,0:30:87:0,87,1160	0/0:23,0:23:69:0,69,920	0/0:36,0:36:99:0,105,1400	0/0:35,0:35:99:0,102,1360	0/0:36,0:36:99:0,108,1430	0/0:37,0:37:99:0,111,1480	0/0:56,0:56:99:0,163,2150	0/0:25,0:26:69:0,69,920	0/0:36,0:36:99:0,105,1379	0/0:40,0:40:99:0,120,1579	0/0:45,0:45:99:0,132,1750	0/0:35,0:35:99:0,99,1310	0/0:30,0:30:84:0,84,1120	0/0:15,0:15:42:0,42,550	0/0:33,0:33:96:0,96,1270	0/0:36,0:36:99:0,108,1430	0/0:37,0:37:99:0,105,1390	0/0:41,0:41:99:0,123,1619	0/1:14,20:34:99:693,0,384	0/0:43,0:43:99:0,126,1659	0/0:28,0:28:81:0,81,1070	0/0:21,0:21:63:0,63,840
jcf7180000027999	1402767	.	G	A	7405.85	PASS	AC=14;AF=0.071;AN=196;BaseQRankSum=-1.404;DP=2023;Dels=0.00;ExcessHet=5.1778;FS=0.866;HaplotypeScore=0.0998;InbreedingCoeff=-0.0817;MLEAC=13;MLEAF=0.066;MQ=43.62;MQ0=0;MQRankSum=-43.921;QD=17.63;ReadPosRankSum=1.593;SOR=0.476;VQSLOD=3.09;culprit=QD	GT:AD:DP:GQ:PL	0/0:19,0:19:51:0,51,680	0/0:13,0:13:39:0,39,510	0/0:3,0:3:6:0,6,80	0/0:26,0:26:72:0,72,939	0/0:12,0:12:30:0,30,400	0/0:21,0:22:54:0,54,710	0/0:10,0:10:24:0,24,320	0/0:14,0:14:39:0,39,520	0/0:23,0:23:63:0,63,830	0/1:10,1:11:7:7,0,357	0/1:19,18:37:99:578,0,649	0/0:35,1:36:59:0,59,1219	0/0:32,0:32:87:0,87,1150	0/0:32,1:33:56:0,56,1190	0/1:9,16:25:99:480,0,260	0/1:10,28:38:99:790,0,264	0/0:18,0:18:48:0,48,640	0/0:23,1:24:20:0,20,720	0/1:13,24:37:99:778,0,367	0/0:31,0:31:93:0,93,1219	0/0:27,0:27:72:0,72,929	0/0:12,0:12:36:0,36,480	0/0:10,0:10:30:0,30,390	0/0:12,0:12:36:0,36,470	0/1:8,11:19:99:349,0,229	0/0:17,0:17:45:0,45,600	0/0:23,0:23:57:0,57,739	0/1:19,26:45:99:803,0,563	0/1:12,20:32:99:551,0,322	0/1:9,19:28:99:591,0,282	0/0:19,0:19:57:0,57,750	0/0:29,0:29:84:0,84,1110	0/0:23,0:23:66:0,66,870	0/0:9,0:9:27:0,27,360	0/0:18,0:18:51:0,51,670	0/0:24,0:24:69:0,69,920	0/0:16,0:16:33:0,33,440	0/0:16,0:16:39:0,39,499	0/0:16,0:16:42:0,42,539	0/0:18,0:18:45:0,45,600	0/0:10,0:10:30:0,30,390	./.:.:.:.:.	0/0:6,0:6:18:0,18,240	0/0:5,0:5:15:0,15,200	0/0:4,0:4:12:0,12,160	0/0:14,0:14:39:0,39,520	0/0:18,0:18:48:0,48,640	0/0:7,0:7:21:0,21,280	0/0:16,0:16:39:0,39,510	0/0:21,0:21:63:0,63,819	0/0:20,0:20:60:0,60,800	0/0:36,0:36:99:0,102,1339	0/0:18,0:18:54:0,54,720	0/0:1,0:1:3:0,3,40	0/0:25,1:26:35:0,35,889	0/0:33,0:33:78:0,78,1009	0/1:10,14:24:99:490,0,291	0/0:18,0:18:48:0,48,609	0/1:22,29:51:99:970,0,730	0/1:18,20:38:99:584,0,575	0/0:8,0:8:21:0,21,270	0/0:22,0:22:63:0,63,819	0/1:12,13:25:99:371,0,400	0/0:19,0:19:54:0,54,689	0/0:29,0:29:81:0,81,1070	0/0:15,0:15:45:0,45,590	0/0:4,0:4:9:0,9,120	0/0:36,0:36:99:0,108,1440	0/0:16,0:16:45:0,45,590	0/0:13,0:13:36:0,36,470	0/0:15,0:15:42:0,42,560	0/0:5,0:5:15:0,15,200	0/0:13,0:13:39:0,39,510	0/0:18,0:18:45:0,45,579	0/0:24,0:24:63:0,63,840	0/0:23,0:23:66:0,66,870	0/0:14,0:14:33:0,33,440	0/0:36,0:36:99:0,99,1299	0/0:21,0:21:60:0,60,800	0/0:34,1:35:62:0,62,1270	0/0:14,0:14:39:0,39,499	0/0:31,0:31:90:0,90,1169	0/0:21,0:21:57:0,57,750	0/0:18,0:18:51:0,51,680	0/0:11,0:11:33:0,33,419	0/0:15,0:15:45:0,45,590	0/0:11,0:11:33:0,33,430	0/0:35,0:35:99:0,99,1310	0/0:25,0:25:72:0,72,939	0/0:23,1:24:23:0,23,729	0/0:26,0:26:72:0,72,950	0/0:16,0:16:42:0,42,550	0/0:24,0:24:69:0,69,910	0/0:15,0:15:42:0,42,560	0/0:16,0:16:45:0,45,600
jcf7180000027999	1449825	.	T	G	1162.82	PASS	AC=4;AF=0.020;AN=198;BaseQRankSum=-1.368;DP=3690;Dels=0.00;ExcessHet=3.1443;FS=0.000;HaplotypeScore=0.2592;InbreedingCoeff=-0.0206;MLEAC=4;MLEAF=0.020;MQ=43.91;MQ0=0;MQRankSum=-41.989;QD=7.31;ReadPosRankSum=-0.300;SOR=6.107;VQSLOD=3.15;culprit=FS	GT:AD:DP:GQ:PL	0/0:38,0:38:99:0,111,1459	0/0:39,0:39:99:0,114,1520	0/0:23,0:23:60:0,60,769	0/0:50,0:50:99:0,144,1920	0/0:42,0:42:99:0,120,1590	0/0:58,0:58:99:0,169,2199	0/0:34,0:34:96:0,96,1270	0/0:39,0:39:99:0,114,1479	0/0:39,0:39:99:0,117,1539	0/0:31,0:31:84:0,84,1089	0/0:44,0:44:99:0,126,1639	0/0:49,1:50:99:0,104,1788	0/0:47,0:47:99:0,138,1830	0/0:41,0:41:99:0,117,1560	0/0:25,0:25:72:0,72,939	0/0:42,0:42:99:0,117,1529	0/0:24,0:24:69:0,69,889	0/0:39,0:39:99:0,114,1499	0/1:39,5:44:74:74,0,1333	0/0:47,0:47:99:0,138,1830	0/0:46,0:46:99:0,138,1840	0/0:23,0:23:66:0,66,870	0/0:22,0:22:63:0,63,830	0/0:16,0:16:48:0,48,640	0/0:40,0:40:99:0,120,1582	0/0:34,0:34:93:0,93,1209	0/0:33,0:33:93:0,93,1219	0/0:38,0:38:99:0,105,1400	0/0:33,0:33:90:0,90,1200	0/0:39,0:39:99:0,114,1479	0/0:39,0:39:99:0,111,1446	0/0:48,0:48:99:0,141,1839	0/0:49,0:49:99:0,144,1920	0/0:45,0:45:99:0,126,1670	0/0:45,0:45:99:0,132,1750	0/0:46,0:47:99:0,132,1739	0/0:46,0:46:99:0,132,1729	0/0:48,0:48:99:0,135,1769	0/0:38,0:38:99:0,108,1419	0/0:36,0:36:99:0,105,1390	0/0:32,0:32:93:0,93,1209	0/0:9,0:9:27:0,27,360	0/0:17,0:17:48:0,48,630	0/1:26,11:37:99:321,0,881	0/0:46,0:46:99:0,129,1699	0/0:36,0:36:99:0,102,1360	0/0:32,0:32:87:0,87,1160	0/0:38,0:38:99:0,108,1419	0/0:39,0:39:99:0,117,1560	0/1:27,9:36:99:210,0,880	0/0:36,0:36:99:0,105,1390	0/0:42,0:42:99:0,111,1449	0/0:27,0:27:75:0,75,990	0/0:17,0:17:48:0,48,619	0/0:46,0:46:99:0,135,1748	0/0:51,0:51:99:0,138,1809	0/0:50,0:50:99:0,132,1739	0/0:45,0:45:99:0,135,1748	0/0:50,0:50:99:0,147,1905	0/0:49,0:49:99:0,144,1889	0/0:27,0:27:81:0,81,1080	0/0:47,0:47:99:0,135,1766	0/0:37,0:37:99:0,105,1390	0/0:29,0:29:81:0,81,1070	0/0:37,0:37:99:0,108,1440	0/0:24,0:24:69:0,69,881	0/0:33,0:33:96:0,96,1270	0/0:62,0:62:99:0,184,2430	0/0:36,0:36:99:0,108,1430	0/0:30,0:30:90:0,90,1190	0/0:31,0:31:90:0,90,1190	0/0:27,0:27:75:0,75,1000	0/0:32,0:32:93:0,93,1219	0/0:23,0:23:66:0,66,859	0/0:30,0:30:84:0,84,1120	0/0:43,0:43:99:0,117,1550	0/0:38,0:38:99:0,111,1470	0/0:45,0:45:99:0,132,1739	0/0:31,0:31:93:0,93,1230	0/0:51,0:51:99:0,144,1889	0/0:35,0:35:99:0,102,1350	0/0:44,0:44:99:0,129,1720	0/0:40,0:40:99:0,105,1379	0/0:35,0:35:99:0,99,1320	0/0:25,0:25:72:0,72,960	0/0:34,0:35:96:0,96,1280	0/0:25,0:25:66:0,66,870	0/0:50,0:50:99:0,144,1879	0/0:43,0:43:99:0,126,1680	0/0:35,0:35:99:0,99,1320	0/0:43,0:43:99:0,120,1579	0/0:34,0:34:99:0,99,1320	0/0:29,0:29:84:0,84,1110	0/1:21,21:42:99:646,0,696	0/0:32,0:32:90:0,90,1169
jcf7180000028000	26821	.	A	G	45603.2	PASS	AC=169;AF=0.854;AN=198;BaseQRankSum=0.534;DP=1624;Dels=0.00;ExcessHet=0.3488;FS=3.060;HaplotypeScore=0.0602;InbreedingCoeff=0.1544;MLEAC=170;MLEAF=0.859;MQ=41.68;MQ0=0;MQRankSum=-35.867;QD=30.16;ReadPosRankSum=0.928;SOR=0.453;VQSLOD=2.78;culprit=QD	GT:AD:DP:GQ:PL	0/1:15,10:25:99:314,0,514	0/1:1,13:14:1:441,0,1	1/1:0,10:10:24:310,24,0	0/0:27,1:28:38:0,38,960	1/1:0,22:22:60:800,60,0	0/0:39,0:39:99:0,108,1419	0/0:20,1:21:20:0,20,689	0/1:20,8:28:99:191,0,682	0/1:6,9:15:99:294,0,195	1/1:0,7:7:15:200,15,0	1/1:0,16:16:48:630,48,0	1/1:0,17:18:51:680,51,0	1/1:0,17:17:45:590,45,0	1/1:0,15:15:45:579,45,0	1/1:0,12:12:36:459,36,0	1/1:0,9:9:27:360,27,0	1/1:0,12:12:36:480,36,0	1/1:0,10:10:30:399,30,0	1/1:0,15:15:45:590,45,0	1/1:0,12:12:33:419,33,0	1/1:1,20:21:20:710,20,0	1/1:0,8:8:24:320,24,0	1/1:0,13:13:39:507,39,0	1/1:0,8:8:21:270,21,0	1/1:0,13:13:39:507,39,0	1/1:0,20:20:54:710,54,0	1/1:0,10:10:24:320,24,0	1/1:0,26:26:78:1009,78,0	1/1:0,11:11:33:440,33,0	1/1:0,11:11:30:390,30,0	1/1:0,15:15:42:550,42,0	1/1:0,15:15:45:587,45,0	1/1:0,25:25:75:979,75,0	0/1:13,10:23:99:323,0,414	1/1:0,16:16:42:539,42,0	0/1:16,5:21:99:143,0,503	1/1:1,19:20:14:630,14,0	1/1:0,18:18:51:670,51,0	0/0:22,1:23:20:0,20,720	0/1:2,22:24:14:682,0,14	1/1:0,14:14:42:550,42,0	0/1:1,3:4:28:108,0,28	1/1:0,7:7:21:270,21,0	0/1:7,8:15:99:275,0,235	0/1:18,10:28:99:322,0,551	1/1:0,18:18:51:680,51,0	0/1:16,4:20:99:103,0,543	1/1:0,23:23:69:920,69,0	1/1:0,11:11:30:400,30,0	1/1:0,14:14:36:470,36,0	1/1:0,19:19:57:760,57,0	1/1:0,30:30:87:1160,87,0	1/1:0,17:17:48:640,48,0	0/1:16,10:26:99:331,0,430	1/1:1,21:22:26:790,26,0	1/1:0,9:9:24:320,24,0	1/1:0,17:17:51:649,51,0	1/1:0,5:5:15:200,15,0	1/1:0,9:9:24:320,24,0	1/1:0,22:22:60:790,60,0	1/1:0,7:7:21:280,21,0	1/1:1,15:16:8:550,8,0	1/1:0,15:15:45:590,45,0	1/1:0,9:9:27:360,27,0	1/1:0,17:17:51:667,51,0	0/1:18,5:23:97:97,0,617	1/1:0,9:9:24:320,24,0	0/1:30,18:48:99:575,0,1056	1/1:0,17:17:51:680,51,0	0/1:1,10:11:7:367,0,7	1/1:0,14:14:42:539,42,0	1/1:0,12:12:33:440,33,0	1/1:0,11:11:30:400,30,0	1/1:0,8:8:21:280,21,0	1/1:0,10:10:27:360,27,0	1/1:0,10:10:30:400,30,0	0/1:3,8:11:87:287,0,87	1/1:0,7:7:21:270,21,0	1/1:0,21:21:63:806,63,0	0/1:13,10:23:99:259,0,420	1/1:1,24:25:35:902,35,0	1/1:0,18:18:54:699,54,0	0/1:11,8:19:99:263,0,383	0/1:13,8:21:99:223,0,402	1/1:0,5:5:12:160,12,0	1/1:0,9:9:24:320,24,0	1/1:0,12:12:33:419,33,0	1/1:0,21:21:60:790,60,0	1/1:0,9:9:27:350,27,0	0/1:11,11:22:99:355,0,337	1/1:0,16:16:48:640,48,0	1/1:0,14:14:39:520,39,0	1/1:0,19:19:51:656,51,0	1/1:0,18:18:54:720,54,0	1/1:0,14:14:39:510,39,0
jcf7180000028000	188845	.	C	G	61338.8	PASS	AC=109;AF=0.551;AN=198;BaseQRankSum=0.479;DP=3176;Dels=0.00;ExcessHet=0.0310;FS=0.517;HaplotypeScore=0.1510;InbreedingCoeff=0.2443;MLEAC=109;MLEAF=0.551;MQ=42.28;MQ0=0;MQRankSum=-55.148;QD=26.96;ReadPosRankSum=0.220;SOR=0.626;VQSLOD=2.73;culprit=QD	GT:AD:DP:GQ:PL	0/0:49,0:49:99:0,147,1960	1/1:0,18:18:54:696,54,0	0/0:19,0:19:57:0,57,760	0/0:41,0:41:99:0,123,1640	0/0:45,1:46:98:0,98,1750	0/0:35,0:35:99:0,105,1400	0/1:15,13:28:99:436,0,505	0/0:37,0:37:99:0,111,1480	0/1:16,17:33:99:581,0,541	0/1:14,8:22:99:241,0,494	0/0:49,1:50:99:0,110,1910	0/0:32,1:33:56:0,56,1190	0/0:40,0:40:99:0,120,1600	0/0:30,1:31:53:0,53,1160	0/1:13,36:49:99:1282,0,373	0/0:27,0:28:81:0,81,1080	0/0:35,0:35:99:0,105,1400	0/1:19,13:32:99:427,0,627	0/0:29,1:30:50:0,50,1120	0/0:33,0:33:96:0,96,1270	0/0:32,0:32:96:0,96,1280	0/1:12,6:19:99:186,0,426	0/1:10,3:13:81:81,0,361	0/0:15,0:15:42:0,42,547	1/1:0,27:27:75:987,75,0	0/0:22,0:22:66:0,66,870	0/1:18,13:31:99:430,0,579	1/1:1,20:21:23:760,23,0	1/1:1,16:17:11:587,11,0	0/1:14,17:31:99:554,0,456	0/1:21,13:34:99:367,0,741	0/0:27,0:27:81:0,81,1080	0/1:24,19:43:99:597,0,797	0/1:20,13:33:99:421,0,701	0/1:16,13:29:99:433,0,553	1/1:1,29:30:50:1110,50,0	0/0:42,1:43:89:0,89,1640	0/1:13,19:32:99:664,0,424	1/1:0,30:30:87:1147,87,0	0/0:36,1:37:71:0,71,1400	0/1:10,11:21:99:377,0,337	0/1:7,7:14:99:238,0,238	0/0:24,1:25:35:0,35,920	0/1:5,16:21:99:577,0,137	0/0:69,0:69:99:0,208,2708	1/1:0,41:41:99:1590,120,0	1/1:2,46:48:64:1760,64,0	1/1:0,48:48:99:1859,141,0	1/1:1,43:44:92:1646,92,0	1/1:0,23:23:69:920,69,0	0/1:2,21:23:11:771,0,11	1/1:1,19:20:20:720,20,0	0/1:16,12:28:99:345,0,559	1/1:0,33:33:96:1269,96,0	1/1:0,60:60:99:2310,175,0	1/1:0,24:24:72:960,72,0	1/1:1,32:33:59:1219,59,0	0/0:28,1:29:55:0,55,1051	0/1:27,26:53:99:870,0,910	0/1:18,10:28:99:322,0,562	1/1:0,16:16:48:640,48,0	0/1:18,14:32:99:464,0,624	0/1:12,11:23:99:334,0,403	0/1:20,10:30:99:310,0,710	0/0:34,0:34:99:0,99,1320	1/1:0,50:50:99:1976,150,0	0/1:20,9:29:99:276,0,676	1/1:0,41:41:99:1640,123,0	0/1:14,19:33:99:649,0,450	1/1:1,24:25:35:910,35,0	0/1:22,20:42:99:660,0,754	1/1:0,26:26:78:995,78,0	1/1:0,22:22:66:880,66,0	1/1:1,29:30:50:1120,50,0	1/1:0,25:25:75:1000,75,0	1/1:0,16:16:48:640,48,0	0/0:29,1:30:50:0,50,1120	0/1:16,15:31:99:470,0,550	1/1:0,24:24:72:959,72,0	0/1:22,17:39:99:563,0,763	0/1:19,12:31:99:390,0,619	0/1:15,14:29:99:473,0,502	0/1:23,20:43:99:671,0,791	1/1:0,54:54:99:2120,160,0	0/1:13,16:29:99:553,0,433	1/1:0,47:47:99:1823,141,0	1/1:0,17:17:51:670,51,0	0/1:20,16:36:99:524,0,655	1/1:0,30:30:90:1190,90,0	1/1:0,34:34:99:1360,102,0	0/1:13,15:28:99:516,0,436	0/1:15,18:33:99:572,0,504	1/1:0,36:36:99:1400,105,0	0/1:19,14:33:99:461,0,661	1/1:0,25:25:75:1000,75,0
jcf7180000028000	555030	.	G	A	363.98	PASS	AC=2;AF=0.010;AN=198;BaseQRankSum=0.321;DP=1554;Dels=0.00;ExcessHet=3.0324;FS=0.000;HaplotypeScore=0.0875;InbreedingCoeff=-0.0146;MLEAC=2;MLEAF=0.010;MQ=43.87;MQ0=0;MQRankSum=-23.511;QD=13.00;ReadPosRankSum=-0.125;SOR=1.433;VQSLOD=4.70;culprit=FS	GT:AD:DP:GQ:PL	0/0:19,0:19:57:0,57,760	0/0:10,0:10:30:0,30,400	0/0:8,0:8:24:0,24,320	0/0:15,0:15:45:0,45,600	0/0:19,0:19:57:0,57,760	0/0:20,0:20:60:0,60,800	0/0:15,0:15:45:0,45,600	0/0:25,0:25:75:0,75,979	0/0:19,0:19:54:0,54,720	0/0:8,0:8:24:0,24,320	0/0:22,0:22:66:0,66,880	0/0:17,0:17:51:0,51,680	0/0:16,0:16:48:0,48,640	0/0:22,0:22:66:0,66,880	0/1:5,6:11:99:194,0,167	0/0:13,0:13:39:0,39,520	0/0:4,0:4:12:0,12,160	0/0:12,0:12:36:0,36,480	0/0:12,0:12:36:0,36,480	0/1:10,7:17:99:229,0,349	0/0:24,0:24:72:0,72,960	0/0:5,0:5:15:0,15,200	0/0:7,0:7:21:0,21,280	0/0:2,0:2:6:0,6,80	0/0:14,0:14:42:0,42,560	0/0:9,0:9:27:0,27,350	0/0:11,0:11:33:0,33,440	0/0:16,0:16:48:0,48,640	0/0:21,0:21:63:0,63,840	0/0:12,0:12:36:0,36,480	0/0:18,0:18:54:0,54,720	0/0:20,0:20:57:0,57,760	0/0:25,0:25:75:0,75,1000	0/0:14,0:14:42:0,42,560	0/0:14,0:14:42:0,42,560	0/0:13,0:13:39:0,39,520	0/0:14,0:14:42:0,42,560	0/0:17,0:17:51:0,51,667	0/0:14,0:14:42:0,42,560	0/0:20,0:20:60:0,60,800	0/0:10,0:10:30:0,30,400	0/0:1,0:1:3:0,3,40	0/0:3,0:3:9:0,9,120	0/0:8,0:8:24:0,24,320	0/0:18,0:18:54:0,54,720	0/0:18,0:18:54:0,54,710	0/0:17,0:17:51:0,51,680	0/0:26,0:26:78:0,78,1040	0/0:17,0:17:51:0,51,680	0/0:13,0:13:39:0,39,509	0/0:12,0:12:36:0,36,480	0/0:10,0:10:30:0,30,400	0/0:15,0:15:45:0,45,600	0/0:7,0:7:21:0,21,280	0/0:34,0:34:99:0,102,1360	0/0:24,0:24:72:0,72,960	0/0:18,0:18:54:0,54,720	0/0:15,0:15:45:0,45,600	0/0:23,0:23:69:0,69,910	0/0:18,0:18:54:0,54,720	0/0:8,0:8:24:0,24,320	0/0:22,0:22:66:0,66,880	0/0:13,0:13:39:0,39,520	0/0:15,0:15:45:0,45,600	0/0:20,0:20:60:0,60,800	0/0:17,0:17:51:0,51,680	0/0:4,0:4:12:0,12,160	0/0:41,0:41:99:0,123,1640	0/0:11,0:11:33:0,33,440	0/0:7,0:7:21:0,21,280	0/0:13,0:13:36:0,36,480	0/0:8,0:8:24:0,24,320	0/0:17,0:17:51:0,51,669	0/0:19,0:19:57:0,57,760	0/0:22,0:22:66:0,66,880	0/0:22,0:22:66:0,66,880	0/0:19,0:19:57:0,57,760	0/0:17,0:17:51:0,51,680	0/0:8,0:8:24:0,24,320	0/0:33,0:33:96:0,96,1269	0/0:8,0:8:24:0,24,320	0/0:23,0:23:69:0,69,920	0/0:16,0:16:48:0,48,640	0/0:15,0:15:45:0,45,600	0/0:14,0:14:42:0,42,560	0/0:23,0:23:69:0,69,920	0/0:10,0:10:30:0,30,400	0/0:27,0:27:81:0,81,1080	0/0:14,0:14:42:0,42,560	0/0:20,0:20:60:0,60,800	0/0:25,0:25:75:0,75,990	0/0:12,0:12:36:0,36,480	0/0:21,0:21:63:0,63,839	0/0:15,0:15:45:0,45,587	0/0:18,0:18:54:0,54,720
jcf7180000028000	1179960	.	A	G	58295.7	PASS	AC=144;AF=0.727;AN=198;BaseQRankSum=0.650;DP=2390;Dels=0.00;ExcessHet=0.4097;FS=1.162;HaplotypeScore=0.1969;InbreedingCoeff=0.1281;MLEAC=144;MLEAF=0.727;MQ=41.62;MQ0=0;MQRankSum=-46.220;POSITIVE_TRAIN_SITE;QD=27.54;ReadPosRankSum=1.005;SOR=0.807;VQSLOD=5.68;culprit=QD	GT:AD:DP:GQ:PL	0/0:33,0:33:99:0,99,1320	1/1:0,11:11:30:400,30,0	0/0:9,0:9:27:0,27,360	0/0:29,0:29:87:0,87,1160	0/0:39,1:40:80:0,80,1489	0/0:27,0:27:78:0,78,1040	0/0:32,0:32:96:0,96,1270	0/0:35,0:35:99:0,105,1400	0/1:14,10:24:99:328,0,488	1/1:0,15:15:45:600,45,0	0/1:20,18:38:99:584,0,675	1/1:0,28:28:84:1096,84,0	0/1:19,14:33:99:447,0,661	0/1:26,24:50:99:773,0,872	0/1:11,7:18:99:226,0,386	0/1:16,9:25:99:285,0,565	0/0:13,0:13:39:0,39,520	0/1:11,23:34:99:807,0,338	0/1:18,12:30:99:390,0,622	1/1:0,26:26:75:976,75,0	1/1:0,36:36:99:1347,102,0	1/1:0,13:13:39:520,39,0	1/1:0,11:11:33:427,33,0	1/1:0,13:13:39:427,39,0	1/1:1,20:21:23:749,23,0	1/1:0,16:16:45:467,45,0	1/1:0,16:16:48:640,48,0	1/1:0,17:17:51:680,51,0	1/1:0,19:19:57:750,57,0	1/1:0,15:15:45:486,45,0	1/1:0,26:26:78:1030,78,0	1/1:0,33:33:99:1298,99,0	1/1:0,24:24:72:959,72,0	0/1:7,10:17:99:338,0,229	0/1:11,9:20:99:300,0,380	1/1:0,20:20:57:739,57,0	0/1:12,14:26:99:482,0,402	0/1:7,11:18:99:373,0,226	1/1:0,23:23:69:920,69,0	1/1:0,24:24:72:960,72,0	1/1:0,12:12:36:459,36,0	1/1:0,2:2:6:80,6,0	1/1:0,3:3:9:120,9,0	0/1:1,1:2:34:34,0,34	1/1:0,5:5:15:200,15,0	0/1:21,20:41:99:632,0,672	0/0:35,0:35:99:0,105,1400	0/1:18,14:32:99:464,0,624	1/1:0,20:20:60:789,60,0	0/1:15,22:37:99:769,0,489	1/1:0,29:29:87:1160,87,0	1/1:0,28:28:84:1120,84,0	0/1:15,15:30:99:510,0,510	0/1:9,6:15:99:195,0,315	1/1:0,36:36:99:1430,108,0	1/1:0,21:21:63:840,63,0	1/1:0,24:24:72:960,72,0	0/1:19,8:27:99:215,0,668	1/1:0,31:31:93:1240,93,0	0/1:19,12:31:99:366,0,656	0/0:18,0:18:51:0,51,680	0/1:21,18:39:99:603,0,702	1/1:0,12:12:36:480,36,0	1/1:0,24:24:72:950,72,0	0/1:19,13:32:99:424,0,664	1/1:1,21:22:37:811,37,0	0/1:5,4:9:99:133,0,173	0/1:25,29:54:99:967,0,756	0/1:10,8:18:99:266,0,325	0/1:11,10:21:99:337,0,377	1/1:0,28:28:84:843,84,0	0/1:15,9:24:99:288,0,528	1/1:0,23:23:69:907,69,0	1/1:0,18:18:54:710,54,0	1/1:0,20:20:60:766,60,0	0/1:23,7:30:99:190,0,819	1/1:1,18:19:17:680,17,0	1/1:0,34:34:99:1360,102,0	1/1:1,22:23:29:839,29,0	0/1:23,14:37:99:452,0,751	1/1:0,24:24:72:960,72,0	1/1:1,23:24:43:880,43,0	0/1:18,8:26:99:242,0,642	1/1:0,15:15:45:536,45,0	0/1:12,12:24:99:408,0,408	1/1:0,19:19:57:753,57,0	1/1:1,26:27:41:990,41,0	1/1:1,30:31:53:1160,53,0	1/1:2,34:36:28:1280,28,0	1/1:0,27:27:81:1067,81,0	1/1:0,22:22:66:880,66,0	1/1:0,13:13:39:520,39,0	1/1:0,27:27:78:996,78,0	1/1:0,22:22:66:880,66,0	1/1:1,19:20:17:680,17,0
jcf7180000028000	1399351	.	A	T	49186.3	PASS	AC=97;AF=0.490;AN=198;BaseQRankSum=1.676;DP=3820;Dels=0.00;ExcessHet=0.8354;FS=1.146;HaplotypeScore=0.8544;InbreedingCoeff=0.0923;MLEAC=97;MLEAF=0.490;MQ=42.74;MQ0=0;MQRankSum=-59.082;POSITIVE_TRAIN_SITE;QD=19.46;ReadPosRankSum=0.922;SOR=0.587;VQSLOD=5.95;culprit=QD	GT:AD:DP:GQ:PL	0/0:38,1:39:77:0,77,1480	0/0:48,0:48:99:0,141,1870	0/0:38,0:38:99:0,114,1520	0/0:55,0:55:99:0,166,2200	0/0:36,1:37:68:0,68,1350	0/0:62,0:62:99:0,184,2409	0/0:31,0:31:93:0,93,1209	0/0:66,0:66:99:0,196,2580	0/0:40,0:40:99:0,120,1600	0/0:30,0:30:90:0,90,1190	0/1:25,23:48:99:776,0,856	0/0:47,1:48:99:0,104,1840	0/0:57,0:57:99:0,169,2240	0/1:41,21:62:99:602,0,1443	0/0:27,1:28:44:0,44,1030	0/0:54,1:55:99:0,126,2110	0/0:27,0:27:81:0,81,1080	0/0:56,0:56:99:0,169,2240	0/0:39,1:40:94:0,94,1523	0/0:53,0:53:99:0,160,2120	0/1:27,18:45:99:574,0,945	0/1:17,9:26:99:282,0,602	0/1:17,12:29:99:393,0,593	0/0:19,0:19:57:0,57,760	0/1:7,10:17:99:285,0,222	0/0:52,1:53:99:0,120,2040	0/0:49,0:49:99:0,147,1940	0/1:31,15:46:99:465,0,1054	1/1:1,31:32:56:1187,56,0	0/1:32,17:49:99:533,0,1133	0/1:28,17:45:99:545,0,985	1/1:0,36:36:99:1427,108,0	1/1:2,32:34:22:1176,22,0	1/1:1,18:19:17:680,17,0	0/1:22,14:36:99:452,0,772	0/1:32,24:56:99:792,0,1101	0/1:3,35:38:6:1286,0,6	0/1:22,17:39:99:552,0,752	0/1:29,16:45:99:491,0,1025	0/1:16,10:26:99:322,0,550	1/1:1,13:14:13:490,13,0	1/1:0,5:5:15:200,15,0	0/1:5,6:11:99:207,0,167	0/1:7,7:14:99:225,0,238	1/1:0,19:19:57:750,57,0	0/1:22,12:34:99:378,0,778	1/1:1,29:30:50:1107,50,0	0/1:20,12:32:99:384,0,704	1/1:0,34:34:99:1360,102,0	0/1:29,17:46:99:542,0,1022	1/1:2,32:34:22:1188,22,0	1/1:2,34:36:39:1291,39,0	0/1:21,14:35:99:455,0,724	1/1:0,16:16:48:640,48,0	0/1:37,15:52:99:444,0,1324	0/1:29,15:44:99:456,0,1017	0/1:25,14:39:99:418,0,872	0/1:27,20:47:99:659,0,939	0/0:70,1:71:99:0,174,2750	0/1:39,23:62:99:734,0,1374	0/1:24,13:37:99:409,0,838	0/1:33,18:51:99:556,0,1167	0/0:50,0:50:99:0,147,1960	1/1:0,34:34:99:1360,102,0	0/0:58,1:59:99:0,138,2280	1/1:1,29:30:50:1107,50,0	1/1:1,27:28:81:1079,81,0	0/1:55,41:96:99:1314,0,1883	0/1:11,4:15:99:115,0,395	1/1:0,30:30:90:1187,90,0	0/1:23,23:46:99:782,0,782	0/1:24,22:46:99:745,0,785	1/1:0,37:38:99:1480,111,0	1/1:1,21:22:26:799,26,0	0/1:29,7:36:99:158,0,1052	1/1:0,24:24:72:960,72,0	0/1:19,19:38:99:632,0,646	0/1:13,12:25:99:405,0,445	1/1:0,25:25:75:1000,75,0	0/1:25,10:35:99:294,0,895	0/1:31,12:43:99:340,0,1100	0/1:14,16:30:99:539,0,470	0/1:25,19:44:99:631,0,831	0/0:35,1:36:68:0,68,1360	0/0:41,0:41:99:0,123,1619	1/1:0,19:19:57:760,57,0	1/1:0,18:18:51:670,51,0	0/0:54,0:54:99:0,163,2150	0/1:35,23:58:99:725,0,1215	1/1:1,34:35:62:1267,62,0	0/1:32,14:46:99:414,0,1105	0/0:50,0:50:99:0,150,1989	0/1:26,19:45:99:625,0,894	0/1:21,16:37:99:465,0,729	1/1:0,18:18:54:720,54,0
jcf7180000028001	256342	.	G	A	292.09	PASS	AC=2;AF=0.010;AN=198;BaseQRankSum=0.531;DP=1100;Dels=0.00;ExcessHet=3.0324;FS=0.000;HaplotypeScore=0.1592;InbreedingCoeff=-0.0185;MLEAC=2;MLEAF=0.010;MQ=43.79;MQ0=0;MQRankSum=-12.839;QD=13.28;ReadPosRankSum=0.180;SOR=0.405;VQSLOD=4.79;culprit=FS	GT:AD:DP:GQ:PL	0/0:9,0:9:27:0,27,360	0/0:11,0:11:33:0,33,440	0/0:6,0:6:18:0,18,230	0/0:10,0:10:27:0,27,360	0/0:10,0:10:30:0,30,390	0/0:13,0:13:39:0,39,510	0/0:15,0:15:45:0,45,600	0/0:14,0:14:42:0,42,560	0/0:17,0:17:48:0,48,630	0/0:9,0:9:27:0,27,360	0/0:20,0:20:60:0,60,800	0/0:8,0:8:24:0,24,320	0/0:16,0:16:48:0,48,640	0/0:21,0:21:63:0,63,840	0/0:7,0:7:21:0,21,280	0/0:10,0:10:30:0,30,400	0/0:4,0:4:12:0,12,160	0/0:15,0:15:45:0,45,590	0/1:8,9:17:99:286,0,269	0/0:18,0:18:51:0,51,680	0/0:14,0:14:42:0,42,560	0/0:6,0:6:18:0,18,240	0/0:4,0:4:12:0,12,160	0/0:2,0:2:6:0,6,80	0/0:7,0:7:21:0,21,280	0/0:5,0:5:15:0,15,200	0/0:7,0:7:21:0,21,270	0/0:3,0:3:9:0,9,120	0/0:17,0:17:51:0,51,680	0/0:6,0:6:18:0,18,230	0/0:12,0:12:36:0,36,480	0/0:18,0:18:54:0,54,720	0/0:8,0:8:24:0,24,320	0/0:7,0:7:21:0,21,280	0/0:11,0:11:33:0,33,439	0/0:9,0:9:27:0,27,360	0/0:9,0:9:27:0,27,360	0/0:9,0:9:24:0,24,320	0/0:5,0:5:15:0,15,200	0/0:8,0:8:24:0,24,320	0/0:6,0:6:18:0,18,240	0/0:1,0:1:3:0,3,40	0/1:3,2:5:65:65,0,105	0/0:5,0:5:15:0,15,200	0/0:10,0:10:30:0,30,400	0/0:18,0:18:54:0,54,720	0/0:19,0:19:57:0,57,760	0/0:9,0:9:27:0,27,360	0/0:13,0:13:39:0,39,520	0/0:12,0:12:36:0,36,480	0/0:10,0:10:30:0,30,400	0/0:10,0:10:30:0,30,400	0/0:12,0:12:36:0,36,480	0/0:2,0:2:6:0,6,80	0/0:21,0:21:63:0,63,840	0/0:14,0:14:42:0,42,560	0/0:17,0:17:51:0,51,680	0/0:12,0:12:36:0,36,470	0/0:16,0:16:48:0,48,640	0/0:20,0:20:60:0,60,800	0/0:9,0:9:27:0,27,360	0/0:13,0:13:39:0,39,510	0/0:5,0:5:12:0,12,160	0/0:11,0:11:33:0,33,440	0/0:10,0:10:30:0,30,400	0/0:9,0:9:27:0,27,360	0/0:5,0:5:15:0,15,200	0/0:20,0:20:60:0,60,790	0/0:13,0:13:39:0,39,520	0/0:3,0:3:9:0,9,120	0/0:8,0:8:24:0,24,320	0/0:4,0:4:12:0,12,150	0/0:12,0:12:36:0,36,480	0/0:13,0:13:36:0,36,480	0/0:14,0:14:39:0,39,520	0/0:9,0:9:27:0,27,360	0/0:7,0:7:21:0,21,280	0/0:17,0:17:51:0,51,670	0/0:12,0:12:36:0,36,480	0/0:20,0:20:60:0,60,790	0/0:7,0:7:21:0,21,280	0/0:7,0:7:21:0,21,280	0/0:14,0:14:42:0,42,560	0/0:13,0:13:39:0,39,520	0/0:3,0:3:9:0,9,120	0/0:16,0:16:48:0,48,640	0/0:8,0:8:24:0,24,320	0/0:14,0:15:42:0,42,550	0/0:11,0:11:33:0,33,440	0/0:19,0:19:57:0,57,750	0/0:9,0:9:27:0,27,350	0/0:10,0:10:30:0,30,400	0/0:18,0:18:54:0,54,720	0/0:18,0:18:54:0,54,699	0/0:26,0:26:78:0,78,1019
jcf7180000028001	553255	.	G	T	861.03	PASS	AC=4;AF=0.020;AN=198;BaseQRankSum=0.958;DP=1954;Dels=0.00;ExcessHet=3.1443;FS=0.000;HaplotypeScore=0.1502;InbreedingCoeff=-0.0245;MLEAC=4;MLEAF=0.020;MQ=43.91;MQ0=0;MQRankSum=-33.496;QD=15.11;ReadPosRankSum=-0.171;SOR=0.833;VQSLOD=4.43;culprit=FS	GT:AD:DP:GQ:PL	0/0:27,0:27:81:0,81,1070	0/0:24,0:24:72:0,72,950	0/0:13,0:13:39:0,39,520	0/0:21,0:22:63:0,63,840	0/0:17,0:17:51:0,51,680	0/0:23,0:23:66:0,66,880	0/0:22,0:22:66:0,66,880	0/0:22,0:22:66:0,66,880	0/0:17,0:17:51:0,51,680	0/0:15,0:15:45:0,45,600	0/0:39,0:39:99:0,114,1510	0/0:33,0:33:99:0,99,1299	0/0:38,0:38:99:0,114,1510	0/0:42,0:42:99:0,126,1659	0/0:14,0:14:42:0,42,560	0/0:28,0:28:84:0,84,1120	0/0:7,0:7:21:0,21,280	0/0:27,0:27:81:0,81,1070	0/0:26,0:26:78:0,78,1040	0/0:17,0:17:51:0,51,680	0/0:15,0:15:42:0,42,560	0/0:8,0:8:24:0,24,320	0/0:4,0:4:12:0,12,160	0/0:3,0:3:9:0,9,120	0/0:5,0:5:15:0,15,200	0/0:10,0:10:30:0,30,400	0/0:9,0:9:27:0,27,360	0/0:7,0:7:21:0,21,280	0/0:9,0:9:27:0,27,360	0/0:6,0:6:18:0,18,240	0/0:15,0:15:45:0,45,590	0/0:14,0:14:42:0,42,550	0/0:20,0:20:60:0,60,800	0/0:17,0:17:48:0,48,640	0/0:19,0:19:57:0,57,739	0/0:7,0:7:21:0,21,280	0/0:14,0:14:42:0,42,560	0/0:14,0:14:42:0,42,560	0/0:15,1:16:8:0,8,550	0/0:24,0:24:69:0,69,909	0/0:15,0:15:42:0,42,560	0/0:1,0:1:3:0,3,40	0/1:3,2:5:65:65,0,105	0/0:8,0:8:24:0,24,320	0/0:19,0:19:57:0,57,750	0/0:29,0:29:84:0,84,1099	0/0:33,0:33:99:0,99,1310	0/0:20,0:20:60:0,60,779	0/0:21,0:21:63:0,63,830	0/0:21,0:21:63:0,63,830	0/0:24,0:24:72:0,72,950	0/0:36,0:36:99:0,108,1430	0/0:27,0:27:78:0,78,1030	0/1:4,8:12:99:284,0,114	0/0:35,0:35:99:0,105,1390	0/0:39,0:39:99:0,114,1510	0/0:23,0:23:69:0,69,910	0/0:26,0:26:78:0,78,1040	0/0:54,0:54:99:0,163,2160	0/0:42,0:42:99:0,126,1680	0/1:12,7:19:99:223,0,423	0/0:33,0:33:99:0,99,1310	0/0:30,0:30:90:0,90,1200	0/0:16,0:16:48:0,48,640	0/0:31,0:31:90:0,90,1190	0/0:16,0:16:45:0,45,590	0/0:9,0:9:27:0,27,360	0/0:32,0:32:96:0,96,1280	0/0:14,0:14:42:0,42,560	0/0:18,0:18:54:0,54,710	0/0:19,0:19:54:0,54,720	0/0:15,0:15:45:0,45,600	0/0:18,0:18:54:0,54,720	0/0:17,0:17:51:0,51,680	0/0:26,0:26:78:0,78,1040	0/0:32,0:32:93:0,93,1240	0/0:21,0:21:60:0,60,800	0/0:28,0:28:84:0,84,1110	0/0:14,0:14:42:0,42,560	0/0:34,0:34:99:0,99,1299	0/0:15,0:15:42:0,42,560	0/0:12,0:12:36:0,36,480	0/0:23,0:23:69:0,69,920	0/0:15,0:15:42:0,42,560	0/0:15,0:15:45:0,45,600	0/0:13,0:13:39:0,39,520	0/0:14,0:14:42:0,42,560	0/0:13,0:13:39:0,39,520	0/0:16,0:16:48:0,48,640	0/1:10,11:21:99:377,0,337	0/0:9,0:9:27:0,27,360	0/0:15,0:15:45:0,45,600	0/0:15,0:15:45:0,45,600	0/0:9,0:9:27:0,27,360	0/0:20,0:20:57:0,57,760
jcf7180000028001	704707	.	A	G	1947.83	PASS	AC=2;AF=0.010;AN=198;BaseQRankSum=-1.127;DP=5223;Dels=0.00;ExcessHet=3.0324;FS=0.000;HaplotypeScore=0.3991;InbreedingCoeff=-0.0102;MLEAC=2;MLEAF=0.010;MQ=43.89;MQ0=0;MQRankSum=-45.357;QD=14.65;ReadPosRankSum=0.568;SOR=0.509;VQSLOD=4.76;culprit=FS	GT:AD:DP:GQ:PL	0/0:55,0:55:99:0,163,2140	0/0:22,0:22:66:0,66,870	0/0:20,0:20:60:0,60,800	0/0:64,0:64:99:0,193,2550	0/0:43,0:43:99:0,129,1689	0/0:67,0:67:99:0,202,2670	0/0:43,0:43:99:0,129,1710	0/0:53,0:53:99:0,157,2070	0/0:49,0:49:99:0,147,1950	0/0:37,0:37:99:0,108,1419	0/0:53,0:53:99:0,156,2039	0/0:54,0:54:99:0,160,2100	0/1:36,28:64:99:873,0,1214	0/0:55,0:55:99:0,166,2169	0/0:39,0:39:99:0,117,1550	0/0:58,1:59:99:0,138,2270	0/0:42,0:42:99:0,126,1670	0/0:60,0:60:99:0,181,2359	0/0:48,0:48:99:0,144,1889	0/0:52,0:52:99:0,154,2040	0/0:65,1:66:99:0,159,2550	0/0:38,0:38:99:0,114,1510	0/0:44,0:44:99:0,132,1739	0/0:22,0:22:63:0,63,830	0/0:47,0:47:99:0,138,1820	0/0:42,0:42:99:0,123,1640	0/0:49,0:49:99:0,144,1900	0/0:60,0:60:99:0,181,2359	0/0:52,0:52:99:0,154,2040	0/0:47,0:47:99:0,141,1860	0/0:53,0:53:99:0,160,2079	0/0:60,0:60:99:0,181,2390	0/0:61,0:61:99:0,184,2417	0/0:39,0:39:99:0,117,1539	0/0:38,0:38:99:0,111,1470	0/0:54,0:54:99:0,160,2110	0/1:35,34:69:99:1134,0,1145	0/0:35,0:35:99:0,105,1400	0/0:55,0:55:99:0,163,2140	0/0:56,0:56:99:0,169,2220	0/0:41,0:41:99:0,120,1600	0/0:14,0:14:42:0,42,560	0/0:33,0:33:96:0,96,1270	0/0:25,0:25:75:0,75,1000	0/0:55,0:55:99:0,166,2193	0/0:75,0:75:99:0,220,2876	0/0:65,0:65:99:0,190,2500	0/0:59,0:59:99:0,178,2350	0/0:72,0:72:99:0,217,2860	0/0:59,0:59:99:0,178,2329	0/0:69,0:69:99:0,208,2750	0/0:52,1:53:99:0,120,2040	0/0:46,0:46:99:0,138,1809	0/0:45,0:45:99:0,135,1780	0/0:84,0:84:99:0,244,3199	0/0:70,0:70:99:0,208,2750	0/0:63,0:63:99:0,187,2470	0/0:53,0:53:99:0,157,2070	0/0:68,0:68:99:0,205,2627	0/0:66,0:66:99:0,199,2630	0/0:48,0:48:99:0,138,1820	0/0:58,0:58:99:0,172,2249	0/0:52,0:52:99:0,147,1937	0/0:50,0:50:99:0,150,2000	0/0:69,0:69:99:0,205,2710	0/0:48,0:48:99:0,141,1880	0/0:25,0:25:75:0,75,1000	0/0:89,0:90:99:0,256,3349	0/0:54,0:54:99:0,156,2018	0/0:59,0:59:99:0,175,2289	0/0:53,0:53:99:0,153,2020	0/0:38,0:39:99:0,114,1510	0/0:49,0:49:99:0,147,1940	0/0:60,0:60:99:0,181,2380	0/0:56,0:56:99:0,166,2200	0/0:58,0:58:99:0,172,2260	0/0:54,0:54:99:0,160,2110	0/0:45,0:45:99:0,132,1760	0/0:62,0:62:99:0,187,2449	0/0:63,0:63:99:0,190,2489	0/0:55,0:55:99:0,163,2160	0/0:52,0:52:99:0,153,2029	0/0:56,0:56:99:0,169,2220	0/0:54,0:54:99:0,163,2140	0/0:65,0:65:99:0,196,2537	0/0:62,0:62:99:0,181,2380	0/0:38,0:38:99:0,114,1520	0/0:71,0:71:99:0,211,2759	0/0:65,0:65:99:0,193,2519	0/0:63,0:63:99:0,190,2500	0/0:53,0:53:99:0,153,1999	0/0:58,0:58:99:0,175,2310	0/0:58,0:58:99:0,172,2218	0/0:51,0:51:99:0,153,1999	0/0:42,0:42:99:0,126,1670
jcf7180000028001	940245	.	C	T	607.91	PASS	AC=2;AF=0.010;AN=198;BaseQRankSum=0.718;DP=2082;Dels=0.00;ExcessHet=3.0324;FS=0.000;HaplotypeScore=0.0908;InbreedingCoeff=-0.0127;MLEAC=2;MLEAF=0.010;MQ=43.92;MQ0=0;MQRankSum=-31.732;QD=10.86;ReadPosRankSum=-0.146;SOR=1.253;VQSLOD=3.13;culprit=FS	GT:AD:DP:GQ:PL	0/0:20,0:20:57:0,57,750	0/0:14,0:14:42:0,42,560	0/0:8,0:8:21:0,21,280	0/0:28,0:28:81:0,81,1070	0/0:24,0:24:72:0,72,939	0/0:26,0:26:78:0,78,1019	0/0:23,0:23:69:0,69,910	0/0:20,0:20:54:0,54,710	0/0:18,0:18:54:0,54,710	0/0:14,0:14:39:0,39,510	0/0:30,0:30:81:0,81,1070	0/0:29,1:30:47:0,47,1059	0/0:20,0:20:54:0,54,720	0/0:25,0:25:72:0,72,939	0/0:14,0:14:42:0,42,560	0/0:16,0:16:48:0,48,619	0/1:11,8:19:99:266,0,325	0/0:21,0:21:57:0,57,760	0/0:18,0:18:54:0,54,710	0/0:21,0:21:60:0,60,800	0/0:33,0:33:99:0,99,1310	0/0:17,0:17:51:0,51,680	0/0:12,0:12:36:0,36,480	0/0:14,0:14:39:0,39,510	0/0:9,0:9:24:0,24,320	0/0:19,0:19:57:0,57,739	0/0:18,0:18:54:0,54,720	0/0:26,0:26:78:0,78,1040	0/0:40,0:40:99:0,117,1550	0/0:18,0:18:48:0,48,619	0/0:20,0:20:51:0,51,680	0/0:32,0:32:90:0,90,1190	0/0:29,0:29:87:0,87,1139	0/0:27,0:27:78:0,78,1040	0/0:34,0:34:99:0,102,1360	0/0:21,0:21:63:0,63,819	0/0:21,0:21:54:0,54,699	0/0:26,0:26:72:0,72,960	0/0:26,0:26:72:0,72,939	0/0:29,0:29:78:0,78,1040	0/0:12,0:12:36:0,36,480	0/0:3,0:3:6:0,6,70	0/0:7,0:7:21:0,21,280	0/0:2,0:2:6:0,6,80	0/0:16,0:16:45:0,45,600	0/0:14,0:14:39:0,39,520	0/0:15,0:15:45:0,45,600	0/0:19,0:19:57:0,57,760	0/0:15,0:15:39:0,39,520	0/0:24,0:24:66:0,66,880	0/0:20,0:20:54:0,54,720	0/0:29,0:29:84:0,84,1099	0/0:28,1:29:44:0,44,1040	0/0:6,0:6:12:0,12,150	0/0:17,0:17:51:0,51,670	0/0:26,0:26:75:0,75,979	0/0:34,0:34:99:0,99,1279	0/0:21,0:21:60:0,60,790	0/1:24,13:37:99:401,0,801	0/0:18,0:18:51:0,51,670	0/0:14,0:14:42:0,42,560	0/0:19,0:19:57:0,57,760	0/0:17,0:17:48:0,48,619	0/0:22,0:22:60:0,60,800	0/0:19,0:19:54:0,54,710	0/0:15,0:15:39:0,39,510	0/0:10,0:10:30:0,30,400	0/0:50,0:51:99:0,147,1950	0/0:21,0:21:60:0,60,779	0/0:15,0:15:42:0,42,550	0/0:17,0:17:51:0,51,639	0/0:19,0:19:51:0,51,670	0/0:15,0:15:42:0,42,529	0/0:23,0:23:66:0,66,859	0/0:15,0:15:42:0,42,550	0/0:29,0:29:84:0,84,1120	0/0:16,0:16:45:0,45,600	0/0:26,0:26:78:0,78,1040	0/0:16,0:16:48:0,48,640	0/0:34,0:34:93:0,93,1240	0/0:24,0:24:72:0,72,960	0/0:22,0:22:66:0,66,870	0/0:34,0:34:96:0,96,1280	0/0:20,0:20:60:0,60,790	0/0:13,0:13:36:0,36,470	0/0:28,0:28:84:0,84,1120	0/0:20,0:20:60:0,60,779	0/0:24,0:24:69:0,69,920	0/0:21,0:21:60:0,60,800	0/0:23,0:23:57:0,57,750	0/0:20,0:20:57:0,57,750	0/0:26,0:26:75:0,75,979	0/0:25,0:25:72:0,72,950	0/0:19,0:19:57:0,57,760	0/0:26,0:26:78:0,78,1040
jcf7180000028001	1037081	.	T	C	1164.99	PASS	AC=6;AF=0.030;AN=198;BaseQRankSum=0.295;DP=2045;Dels=0.00;ExcessHet=3.3488;FS=0.000;HaplotypeScore=0.1009;InbreedingCoeff=-0.0322;MLEAC=6;MLEAF=0.030;MQ=43.90;MQ0=0;MQRankSum=-33.994;QD=12.39;ReadPosRankSum=0.431;SOR=0.713;VQSLOD=4.49;culprit=FS	GT:AD:DP:GQ:PL	0/0:37,0:37:99:0,111,1470	0/0:15,0:15:45:0,45,579	0/0:18,0:18:54:0,54,710	0/0:41,0:41:99:0,123,1609	0/0:37,0:37:99:0,102,1360	0/0:23,0:23:69:0,69,920	0/0:13,0:13:36:0,36,480	0/0:38,0:38:99:0,114,1510	0/0:19,0:19:51:0,51,680	0/0:16,0:16:45:0,45,590	0/0:22,0:22:63:0,63,840	0/0:24,0:24:66:0,66,859	0/0:17,0:17:48:0,48,630	0/0:23,0:23:69:0,69,899	0/0:9,0:9:27:0,27,350	0/0:18,0:18:54:0,54,710	0/0:7,0:7:21:0,21,280	0/0:20,0:20:54:0,54,720	0/0:10,0:10:30:0,30,400	0/0:26,0:26:78:0,78,1030	0/0:20,0:20:54:0,54,699	0/0:3,0:3:9:0,9,120	0/0:6,0:6:18:0,18,240	0/0:10,0:10:30:0,30,400	0/0:14,0:14:39:0,39,510	0/0:12,0:12:36:0,36,480	0/0:14,0:14:42:0,42,539	0/0:15,0:15:45:0,45,600	0/0:22,0:22:66:0,66,859	0/0:14,0:14:42:0,42,539	0/0:18,0:18:54:0,54,720	0/0:18,0:18:51:0,51,680	0/0:26,0:26:78:0,78,1030	0/0:18,0:18:54:0,54,720	0/0:22,0:22:66:0,66,870	0/0:13,0:13:39:0,39,510	0/0:18,0:18:51:0,51,659	0/0:16,0:16:48:0,48,640	0/0:22,0:22:66:0,66,859	0/0:26,0:26:78:0,78,1030	0/0:10,0:10:30:0,30,390	0/1:2,1:3:31:31,0,71	0/0:14,0:14:42:0,42,560	0/0:13,0:13:39:0,39,520	0/1:19,12:31:99:350,0,649	0/0:36,0:36:99:0,105,1379	0/0:30,0:30:84:0,84,1120	0/0:37,0:37:99:0,111,1459	0/0:44,0:44:99:0,126,1670	0/0:22,0:22:66:0,66,880	0/0:27,0:27:78:0,78,1019	0/0:27,0:27:78:0,78,1019	0/0:17,0:17:48:0,48,619	0/0:39,0:39:99:0,114,1510	0/0:57,0:57:99:0,172,2270	0/1:12,13:25:99:445,0,393	0/0:22,0:22:63:0,63,830	0/1:11,4:15:99:115,0,395	0/0:28,0:28:81:0,81,1080	0/1:8,7:15:99:201,0,241	0/0:18,0:18:54:0,54,710	0/0:13,0:13:36:0,36,480	0/1:4,4:8:99:136,0,126	0/0:14,0:14:42:0,42,560	0/0:21,0:21:60:0,60,800	0/0:19,0:19:54:0,54,720	0/0:14,0:14:42:0,42,560	0/0:43,0:43:99:0,129,1710	0/0:19,0:19:54:0,54,689	0/0:18,0:18:54:0,54,720	0/0:13,0:13:39:0,39,520	0/0:17,0:17:51:0,51,680	0/0:16,0:16:48:0,48,630	0/0:26,0:26:78:0,78,1019	0/0:12,0:12:36:0,36,470	0/0:14,0:14:39:0,39,510	0/0:23,0:23:69:0,69,910	0/0:37,0:37:99:0,111,1470	0/0:21,0:21:60:0,60,759	0/0:27,0:27:81:0,81,1080	0/0:22,0:22:63:0,63,830	0/0:13,0:13:39:0,39,510	0/0:23,0:23:66:0,66,880	0/0:32,0:32:93:0,93,1209	0/0:11,0:11:33:0,33,440	0/0:23,0:23:69:0,69,920	0/0:21,0:21:60:0,60,800	0/0:17,0:17:51:0,51,670	0/0:23,0:23:69:0,69,920	0/0:26,0:26:75:0,75,1000	0/0:14,0:14:42:0,42,560	0/0:18,0:18:54:0,54,710	0/0:30,0:30:87:0,87,1160	0/0:16,0:16:48:0,48,630	0/0:33,0:33:93:0,93,1240
jcf7180000028001	1057485	.	G	A	1648.96	PASS	AC=8;AF=0.040;AN=198;BaseQRankSum=-1.712;DP=1142;Dels=0.00;ExcessHet=0.3200;FS=0.000;HaplotypeScore=0.0885;InbreedingCoeff=0.1820;MLEAC=5;MLEAF=0.025;MQ=43.79;MQ0=0;MQRankSum=-30.460;QD=20.11;ReadPosRankSum=-0.316;SOR=0.601;VQSLOD=3.63;culprit=FS	GT:AD:DP:GQ:PL	0/0:23,0:23:66:0,66,870	0/0:6,0:6:18:0,18,240	0/0:6,0:6:18:0,18,240	1/1:1,19:20:14:627,14,0	0/1:11,1:12:4:4,0,404	0/1:12,1:13:1:1,0,431	0/0:8,0:8:24:0,24,320	0/1:11,10:21:99:337,0,377	0/1:7,10:17:99:349,0,229	0/0:10,0:10:30:0,30,400	0/0:18,0:18:54:0,54,710	0/0:19,0:19:57:0,57,760	0/0:21,0:21:63:0,63,840	0/0:23,0:23:69:0,69,910	0/0:6,0:6:18:0,18,240	0/0:15,0:15:45:0,45,599	0/1:5,10:15:99:355,0,155	0/0:16,0:16:45:0,45,600	0/0:16,0:16:48:0,48,640	0/0:18,0:18:54:0,54,710	0/0:18,0:18:54:0,54,710	0/0:13,0:13:39:0,39,520	0/0:1,0:1:3:0,3,40	0/0:8,0:8:24:0,24,320	0/0:5,0:5:15:0,15,200	0/0:4,0:4:12:0,12,160	0/0:10,0:10:30:0,30,400	0/0:11,0:11:33:0,33,440	0/1:6,3:9:93:93,0,213	0/0:4,0:4:12:0,12,160	0/0:9,0:9:27:0,27,360	0/0:15,0:15:45:0,45,600	0/0:12,0:12:36:0,36,470	0/0:10,0:10:30:0,30,400	0/0:7,0:7:21:0,21,280	0/0:10,0:10:30:0,30,400	0/0:4,0:4:12:0,12,160	0/0:11,0:11:30:0,30,400	0/0:16,0:16:48:0,48,640	0/0:9,0:9:27:0,27,360	0/0:5,0:5:15:0,15,200	0/0:3,0:3:9:0,9,120	0/0:5,0:5:15:0,15,200	0/0:1,0:1:3:0,3,40	0/0:8,0:8:24:0,24,320	0/0:11,0:11:33:0,33,440	0/0:17,0:17:51:0,51,680	0/0:12,0:12:36:0,36,480	0/0:11,0:11:33:0,33,440	0/0:6,0:6:18:0,18,240	0/0:14,0:14:42:0,42,560	0/0:17,0:17:48:0,48,630	0/0:17,0:17:51:0,51,670	0/0:4,0:4:12:0,12,160	0/0:17,0:17:51:0,51,680	0/0:13,0:13:39:0,39,520	0/0:17,0:17:51:0,51,670	0/0:11,0:11:33:0,33,440	0/0:22,0:22:66:0,66,880	0/0:12,1:13:10:0,10,450	0/0:8,0:8:24:0,24,320	0/0:14,0:14:42:0,42,560	0/0:8,0:8:24:0,24,320	0/0:10,0:10:30:0,30,400	0/0:19,0:19:57:0,57,760	0/0:17,0:18:48:0,48,640	0/0:9,0:9:27:0,27,360	0/0:31,0:31:93:0,93,1230	0/0:13,0:13:39:0,39,520	0/0:6,0:6:18:0,18,240	0/0:8,0:8:24:0,24,320	0/0:6,0:6:18:0,18,240	0/0:3,0:3:9:0,9,120	0/0:9,0:9:27:0,27,360	0/0:12,0:12:36:0,36,480	0/0:12,0:12:36:0,36,480	0/0:7,0:7:21:0,21,280	0/0:22,0:22:63:0,63,840	0/0:7,0:7:21:0,21,280	0/0:23,0:23:69:0,69,920	0/0:14,0:14:42:0,42,539	0/0:5,0:5:15:0,15,200	0/0:8,0:8:24:0,24,320	0/0:7,0:7:21:0,21,280	0/0:10,0:10:30:0,30,400	0/0:8,0:8:24:0,24,320	0/0:5,0:5:15:0,15,200	0/0:18,0:18:54:0,54,710	0/0:10,0:10:27:0,27,360	0/0:8,0:8:24:0,24,320	0/0:10,0:10:30:0,30,400	0/0:8,0:8:24:0,24,320	0/0:12,0:12:36:0,36,470	0/0:11,0:11:33:0,33,440	0/0:8,0:8:24:0,24,320
jcf7180000028001	1260473	.	C	T	1504.63	PASS	AC=5;AF=0.026;AN=196;BaseQRankSum=0.167;DP=1318;Dels=0.00;ExcessHet=3.2371;FS=0.000;HaplotypeScore=0.1202;InbreedingCoeff=-0.0337;MLEAC=5;MLEAF=0.026;MQ=43.84;MQ0=0;MQRankSum=-30.332;QD=19.80;ReadPosRankSum=0.278;SOR=0.785;VQSLOD=3.49;culprit=FS	GT:AD:DP:GQ:PL	0/0:13,0:13:39:0,39,510	0/0:3,0:3:9:0,9,120	0/0:1,0:1:3:0,3,40	0/0:14,0:14:42:0,42,560	0/1:4,11:15:99:385,0,115	0/1:7,3:10:90:90,0,250	0/0:10,0:10:30:0,30,390	0/1:5,8:13:99:281,0,161	0/0:6,0:6:18:0,18,240	0/0:11,0:11:33:0,33,430	0/0:24,0:24:72:0,72,960	0/0:15,0:15:45:0,45,600	0/0:19,0:19:57:0,57,760	0/0:17,0:17:51:0,51,670	0/0:15,0:15:45:0,45,600	0/0:10,0:10:30:0,30,400	0/0:10,0:10:30:0,30,390	0/0:14,1:15:5:0,5,510	0/0:5,0:5:15:0,15,200	0/0:15,0:15:45:0,45,600	0/0:25,0:25:75:0,75,1000	0/0:7,0:7:18:0,18,240	./.:.:.:.:.	0/0:8,0:8:24:0,24,320	0/0:25,0:25:75:0,75,1000	0/0:17,0:17:51:0,51,680	0/0:10,0:10:30:0,30,400	0/0:9,0:9:27:0,27,360	0/0:12,0:12:36:0,36,480	0/0:12,0:12:36:0,36,480	0/0:11,0:11:33:0,33,440	0/0:10,0:10:30:0,30,400	0/0:24,0:24:72:0,72,960	0/0:11,0:11:33:0,33,440	0/0:8,0:8:24:0,24,309	0/0:13,0:13:39:0,39,520	0/0:8,0:8:24:0,24,310	0/0:17,0:17:51:0,51,680	0/0:10,0:10:30:0,30,400	0/0:25,0:25:75:0,75,1000	0/0:6,0:6:18:0,18,240	0/0:3,0:3:9:0,9,120	0/0:2,0:2:6:0,6,80	0/0:3,0:3:9:0,9,120	0/0:6,0:6:18:0,18,240	0/0:30,0:30:87:0,87,1150	0/0:29,0:29:87:0,87,1139	0/0:13,0:13:39:0,39,520	0/0:16,0:16:48:0,48,640	0/0:16,0:16:48:0,48,630	0/0:14,0:14:42:0,42,560	0/0:13,0:13:39:0,39,520	0/0:17,1:18:14:0,14,640	0/0:8,0:8:24:0,24,320	0/0:25,0:25:75:0,75,990	0/0:12,0:12:36:0,36,480	0/0:15,0:15:45:0,45,600	0/0:9,0:9:27:0,27,360	0/0:23,0:23:69:0,69,920	0/0:12,0:12:36:0,36,480	0/0:12,0:12:33:0,33,440	0/1:6,11:17:99:389,0,189	0/0:12,0:12:36:0,36,480	0/0:14,0:14:42:0,42,560	0/0:20,0:20:60:0,60,790	0/0:15,0:15:45:0,45,600	0/0:5,0:5:15:0,15,200	0/0:36,0:36:99:0,105,1390	0/0:9,0:9:27:0,27,360	0/0:10,0:10:30:0,30,400	0/0:22,0:22:66:0,66,880	0/0:16,0:16:48:0,48,630	0/0:13,0:13:39:0,39,520	0/0:16,0:16:48:0,48,640	0/0:16,0:16:45:0,45,600	0/0:16,0:16:48:0,48,640	0/0:13,0:13:39:0,39,520	0/0:16,0:16:45:0,45,600	0/0:8,0:8:24:0,24,320	0/0:23,0:23:66:0,66,880	0/0:9,0:9:27:0,27,350	0/0:9,0:9:27:0,27,350	0/0:15,0:15:45:0,45,600	0/0:8,0:8:24:0,24,320	0/0:10,0:10:30:0,30,400	0/0:9,0:9:27:0,27,360	0/0:7,0:7:21:0,21,280	0/0:18,0:18:51:0,51,680	0/0:10,0:10:30:0,30,390	0/0:19,0:19:57:0,57,760	0/0:15,0:15:45:0,45,600	0/0:5,0:5:12:0,12,160	0/0:17,0:17:51:0,51,680	0/0:8,0:8:24:0,24,320	0/1:8,13:21:99:460,0,220
jcf7180000028001	1422221	.	C	A	67726.8	PASS	AC=60;AF=0.303;AN=198;BaseQRankSum=3.192;DP=5744;Dels=0.00;ExcessHet=0.8308;FS=0.000;HaplotypeScore=0.5104;InbreedingCoeff=0.0911;MLEAC=60;MLEAF=0.303;MQ=42.81;MQ0=0;MQRankSum=-72.817;POSITIVE_TRAIN_SITE;QD=20.88;ReadPosRankSum=-1.243;SOR=0.686;VQSLOD=8.25;culprit=FS	GT:AD:DP:GQ:PL	0/1:23,28:51:99:883,0,662	0/1:56,48:104:99:1461,0,1831	0/1:25,31:56:99:1020,0,750	1/1:3,73:76:99:2696,113,0	1/1:1,56:57:99:2049,123,0	1/1:0,75:75:99:2729,208,0	0/0:69,0:69:99:0,196,2559	0/0:63,2:65:99:0,144,2268	0/1:25,43:68:99:1403,0,765	0/0:44,1:45:80:0,80,1479	0/1:34,29:63:99:978,0,907	1/1:1,64:65:99:2341,150,0	1/1:0,79:79:99:2866,220,0	1/1:1,62:63:99:2308,144,0	0/1:18,20:38:99:678,0,538	0/1:22,39:61:99:1310,0,520	0/0:29,1:30:87:0,87,1108	0/1:33,30:64:99:938,0,987	0/0:48,0:48:99:0,141,1870	0/1:42,44:86:99:1463,0,1333	0/0:62,0:62:99:0,178,2340	0/0:29,0:29:81:0,81,1059	0/0:27,0:27:78:0,78,988	0/1:11,22:33:99:691,0,333	0/1:32,38:70:99:1218,0,951	0/1:15,21:36:99:714,0,434	0/0:47,0:47:99:0,132,1698	0/1:17,24:41:99:643,0,518	0/1:22,35:57:99:1124,0,694	0/0:39,0:39:99:0,111,1439	0/1:41,33:74:99:1012,0,1326	0/0:66,1:67:99:0,144,2308	0/1:62,12:75:99:269,0,2027	0/0:69,4:73:49:0,49,2248	0/1:33,47:80:99:1519,0,1007	0/1:30,42:72:99:1409,0,966	0/1:44,57:102:99:1743,0,1081	0/1:51,61:112:99:2004,0,1644	1/1:0,72:72:99:2454,193,0	0/1:36,46:82:99:1498,0,1134	0/1:35,39:74:99:1249,0,1112	0/0:23,0:23:60:0,60,790	0/1:16,24:40:99:745,0,505	0/0:67,3:70:96:0,96,2360	0/1:39,50:89:99:1607,0,1116	0/0:49,1:50:99:0,104,1820	0/0:47,1:48:95:0,95,1648	0/0:65,1:66:99:0,153,2427	0/0:43,0:43:99:0,117,1508	0/1:25,28:53:99:906,0,759	0/0:41,0:41:99:0,120,1579	0/0:38,2:40:34:0,34,1298	0/1:27,34:61:99:1067,0,837	0/0:42,0:42:99:0,120,1548	0/0:58,0:58:99:0,172,2228	1/1:0,52:52:99:1999,153,0	0/0:49,2:51:81:0,81,1820	0/0:57,2:59:95:0,95,2108	0/0:68,1:69:99:0,169,2508	0/1:39,29:68:99:887,0,1359	1/1:0,47:47:99:1815,141,0	0/1:33,39:72:99:1255,0,1025	1/1:1,59:60:99:2268,141,0	1/1:0,55:55:99:2065,159,0	0/0:62,0:62:99:0,169,2209	0/0:39,1:40:77:0,77,1439	0/1:23,41:64:99:1390,0,699	0/1:60,52:112:99:1705,0,1951	0/0:51,1:52:99:0,104,1778	0/0:44,3:47:18:0,18,1600	0/0:49,0:49:99:0,141,1839	0/0:44,0:44:99:0,120,1517	0/0:40,2:42:34:0,34,1350	0/0:46,0:46:99:0,132,1705	0/0:56,0:56:99:0,163,2098	0/1:34,26:60:99:823,0,1162	0/0:45,0:45:99:0,120,1517	0/0:48,2:50:64:0,64,1729	0/1:28,30:58:99:919,0,860	0/0:52,0:52:99:0,153,1988	0/1:35,38:73:99:1225,0,1115	0/0:54,2:56:76:0,76,1868	0/1:35,51:86:99:1657,0,1090	0/0:43,0:43:99:0,111,1449	0/0:36,0:36:93:0,93,1209	0/0:47,1:48:89:0,89,1588	0/0:33,0:33:99:0,99,1248	0/0:56,1:57:99:0,123,2028	0/0:62,1:63:99:0,138,2228	0/0:54,0:55:99:0,135,1769	0/0:60,2:62:99:0,101,2199	0/1:26,20:46:99:609,0,854	0/0:58,1:59:99:0,129,2098	0/1:32,25:57:99:827,0,956	0/0:44,0:44:99:0,129,1699
jcf7180000028001	1464995	.	T	G	609.9	PASS	AC=2;AF=0.010;AN=198;BaseQRankSum=0.564;DP=2169;Dels=0.00;ExcessHet=3.0324;FS=0.000;HaplotypeScore=0.0967;InbreedingCoeff=-0.0119;MLEAC=2;MLEAF=0.010;MQ=43.89;MQ0=0;MQRankSum=-22.692;QD=10.70;ReadPosRankSum=-0.137;SOR=3.863;VQSLOD=4.42;culprit=FS	GT:AD:DP:GQ:PL	0/0:24,0:24:72:0,72,947	0/0:9,0:9:27:0,27,360	0/0:14,0:14:42:0,42,550	0/0:25,0:25:75:0,75,1000	0/0:31,0:31:93:0,93,1240	0/0:27,0:27:81:0,81,1080	0/0:21,0:21:63:0,63,840	0/0:28,0:28:84:0,84,1120	0/0:23,0:23:69:0,69,920	0/0:14,0:14:39:0,39,520	0/0:26,0:26:78:0,78,1040	0/0:26,0:26:78:0,78,1040	0/0:31,0:31:93:0,93,1240	0/0:27,0:27:81:0,81,1080	0/0:11,0:11:33:0,33,440	0/0:23,0:23:69:0,69,920	0/0:14,0:14:42:0,42,560	0/0:25,0:25:69:0,69,920	0/0:16,0:16:45:0,45,590	0/0:28,0:28:84:0,84,1120	0/0:21,0:21:63:0,63,830	0/0:14,0:14:42:0,42,560	0/0:14,0:14:42:0,42,560	0/0:8,0:8:24:0,24,320	0/0:24,0:24:72:0,72,960	0/0:16,0:16:48:0,48,640	0/0:21,0:21:63:0,63,840	0/0:29,0:29:87:0,87,1150	0/0:14,0:14:42:0,42,560	0/0:23,0:23:69:0,69,910	0/0:23,0:23:69:0,69,920	0/0:29,0:29:87:0,87,1160	0/0:22,0:22:66:0,66,880	0/0:18,0:18:54:0,54,710	0/0:18,0:18:51:0,51,680	0/0:20,0:20:60:0,60,800	0/0:17,0:17:51:0,51,680	0/0:20,0:20:60:0,60,800	0/0:29,0:29:87:0,87,1160	0/0:24,0:24:69:0,69,920	0/0:19,0:19:54:0,54,720	0/0:1,0:1:3:0,3,40	0/0:15,0:15:45:0,45,600	0/0:15,0:15:45:0,45,600	0/0:27,0:27:81:0,81,1080	0/0:28,0:28:84:0,84,1120	0/0:28,0:28:84:0,84,1120	0/0:45,0:45:99:0,135,1800	0/0:19,0:19:57:0,57,760	0/0:29,0:29:87:0,87,1160	0/0:20,0:20:60:0,60,800	0/0:28,0:28:81:0,81,1080	0/0:18,0:18:54:0,54,720	0/0:15,0:15:42:0,42,560	0/0:44,0:44:99:0,129,1720	0/0:13,0:13:39:0,39,520	0/0:19,0:19:57:0,57,760	0/0:12,0:12:36:0,36,470	0/0:29,0:29:87:0,87,1160	0/0:31,0:31:93:0,93,1240	0/0:13,0:13:39:0,39,520	0/0:21,0:21:63:0,63,840	0/0:16,0:16:48:0,48,640	0/0:15,0:15:45:0,45,600	0/0:22,0:22:66:0,66,870	0/0:24,0:24:72:0,72,960	0/0:12,0:12:36:0,36,480	0/0:47,0:47:99:0,141,1880	0/0:17,0:17:51:0,51,680	0/0:18,0:18:54:0,54,710	0/0:18,0:18:54:0,54,720	0/0:15,0:15:45:0,45,600	0/0:19,0:19:54:0,54,720	0/0:26,0:26:75:0,75,1000	0/0:15,0:15:45:0,45,600	0/0:17,0:17:51:0,51,680	0/0:18,0:18:54:0,54,720	0/0:23,0:23:66:0,66,880	0/1:20,9:29:99:273,0,713	0/0:34,0:34:99:0,102,1360	0/0:20,0:20:60:0,60,800	0/0:20,0:20:60:0,60,800	0/0:27,0:27:81:0,81,1070	0/0:14,0:14:39:0,39,520	0/0:21,0:21:63:0,63,840	0/0:25,0:25:75:0,75,990	0/0:18,0:18:54:0,54,720	0/0:30,0:30:90:0,90,1190	0/1:16,12:28:99:396,0,545	0/0:32,0:32:96:0,96,1280	0/0:28,0:28:81:0,81,1080	0/0:27,0:27:81:0,81,1080	0/0:32,0:32:96:0,96,1270	0/0:20,0:21:60:0,60,800	0/0:20,0:20:57:0,57,760
jcf7180000028002	90072	.	G	T	4176.51	PASS	AC=10;AF=0.054;AN=186;BaseQRankSum=0.957;DP=1964;Dels=0.00;ExcessHet=0.0395;FS=0.000;HaplotypeScore=0.3651;InbreedingCoeff=0.2991;MLEAC=8;MLEAF=0.043;MQ=42.81;MQ0=0;MQRankSum=-15.043;QD=21.42;ReadPosRankSum=0.001;SOR=0.710;VQSLOD=5.14;culprit=QD	GT:AD:DP:GQ:PL	0/0:18,0:18:54:0,54,710	0/0:18,0:18:54:0,54,710	0/0:14,0:14:42:0,42,550	0/0:26,0:26:78:0,78,1019	0/0:17,0:17:51:0,51,680	0/0:16,0:16:48:0,48,640	0/0:18,0:18:54:0,54,668	./.:.:.:.:.	0/0:15,0:15:45:0,45,569	0/0:16,0:16:45:0,45,600	0/0:41,0:41:99:0,123,1588	0/0:29,0:29:87:0,87,1139	0/0:32,0:32:93:0,93,1199	0/0:37,1:38:85:0,85,1451	0/0:24,0:24:69:0,69,920	0/0:19,0:19:51:0,51,659	0/0:11,0:11:33:0,33,440	0/1:12,24:36:99:797,0,372	0/0:33,0:33:96:0,96,1249	0/1:29,30:59:99:952,0,965	0/0:23,0:23:69:0,69,910	./.:.:.:.:.	0/0:15,0:15:42:0,42,560	0/1:4,10:14:99:348,0,118	0/0:15,0:15:42:0,42,539	0/1:6,16:22:99:546,0,137	0/0:23,0:23:66:0,66,870	0/0:26,0:26:78:0,78,1030	0/0:13,0:13:36:0,36,480	1/1:1,16:17:22:579,22,0	0/0:17,0:17:48:0,48,640	0/0:18,0:18:54:0,54,699	0/0:49,0:49:99:0,138,1809	0/0:27,0:27:81:0,81,1070	0/0:22,0:22:66:0,66,859	0/0:30,0:30:87:0,87,1160	0/0:27,0:27:81:0,81,1070	0/0:9,0:9:27:0,27,350	0/0:38,0:38:99:0,108,1412	0/0:21,0:21:57:0,57,739	0/0:16,0:16:48:0,48,630	0/0:2,0:2:6:0,6,80	0/0:7,0:7:21:0,21,280	0/0:2,0:2:6:0,6,80	0/0:16,0:16:48:0,48,619	0/0:15,0:15:45:0,45,600	0/0:27,0:27:81:0,81,1080	0/0:32,0:32:96:0,96,1270	0/1:10,1:11:7:7,0,346	0/0:24,0:24:72:0,72,939	0/0:13,0:13:39:0,39,520	0/0:26,0:26:78:0,78,999	0/0:25,0:25:69:0,69,879	0/0:18,0:18:51:0,51,680	0/0:36,0:36:99:0,105,1379	0/0:18,0:18:54:0,54,699	0/0:34,0:34:99:0,99,1299	0/0:8,0:8:24:0,24,320	0/0:31,0:31:87:0,87,1150	0/0:30,1:31:53:0,53,1160	0/0:18,0:18:54:0,54,699	0/1:14,18:32:99:596,0,427	1/1:1,14:15:5:499,5,0	0/0:26,0:26:78:0,78,1040	0/0:13,0:13:39:0,39,520	0/0:13,0:13:39:0,39,520	0/0:9,0:9:21:0,21,280	0/0:54,0:54:99:0,157,2049	./.:.:.:.:.	0/0:24,0:24:72:0,72,950	0/0:10,0:10:24:0,24,310	0/0:6,0:6:18:0,18,230	0/0:15,0:15:45:0,45,590	0/0:16,0:16:48:0,48,619	0/0:9,0:9:27:0,27,360	0/0:18,0:18:54:0,54,710	0/0:23,0:23:69:0,69,910	0/0:27,0:27:78:0,78,1019	0/0:9,0:9:27:0,27,350	0/0:1,0:1:3:0,3,40	0/0:19,0:19:51:0,51,680	0/0:17,0:17:51:0,51,670	0/0:28,0:28:81:0,81,1059	./.:.:.:.:.	0/0:15,0:15:42:0,42,560	./.:.:.:.:.	0/0:20,0:20:57:0,57,736	./.:.:.:.:.	0/0:24,0:24:72:0,72,950	0/0:18,0:18:51:0,51,670	0/0:33,0:33:99:0,99,1258	0/0:27,0:27:78:0,78,1030	0/0:19,0:19:57:0,57,760	0/0:15,0:15:45:0,45,600	0/0:15,0:15:45:0,45,590
jcf7180000028002	106126	.	C	T	740.03	PASS	AC=4;AF=0.020;AN=196;BaseQRankSum=0.851;DP=2748;Dels=0.00;ExcessHet=3.1457;FS=0.000;HaplotypeScore=0.2618;InbreedingCoeff=-0.0217;MLEAC=4;MLEAF=0.020;MQ=43.90;MQ0=0;MQRankSum=-31.818;QD=6.92;ReadPosRankSum=-0.285;SOR=0.524;VQSLOD=2.89;culprit=FS	GT:AD:DP:GQ:PL	0/0:17,0:17:51:0,51,670	0/0:47,0:47:99:0,141,1870	0/0:41,0:41:99:0,117,1560	0/0:32,0:32:96:0,96,1280	0/0:37,0:37:99:0,111,1480	0/0:56,0:56:99:0,169,2230	0/0:23,0:23:69:0,69,920	0/0:31,0:31:93:0,93,1240	0/0:15,0:15:45:0,45,590	0/0:16,0:16:48:0,48,630	0/0:36,0:36:99:0,108,1440	0/0:32,1:33:59:0,59,1240	0/0:41,0:41:99:0,123,1630	0/0:39,0:39:99:0,111,1480	0/0:25,0:25:72:0,72,960	0/0:36,0:36:99:0,108,1440	0/0:28,0:28:84:0,84,1110	0/0:37,0:37:99:0,111,1459	0/0:32,0:32:96:0,96,1270	0/0:45,0:45:99:0,132,1750	0/0:34,0:34:99:0,102,1360	0/0:25,0:25:75:0,75,1000	0/0:17,0:17:51:0,51,670	0/0:8,0:8:24:0,24,320	0/0:11,0:11:33:0,33,440	0/0:26,0:26:78:0,78,1030	0/0:23,0:23:69:0,69,920	0/0:27,0:27:81:0,81,1080	0/0:34,0:34:99:0,102,1360	0/0:26,0:26:78:0,78,1019	0/0:28,0:28:84:0,84,1120	0/0:33,0:33:99:0,99,1320	0/0:37,0:37:99:0,108,1440	0/0:29,0:29:84:0,84,1110	0/0:35,0:35:99:0,105,1400	0/0:41,0:41:99:0,123,1619	0/0:37,0:37:99:0,111,1480	0/0:22,0:22:66:0,66,880	0/0:24,0:24:72:0,72,960	0/0:23,0:23:69:0,69,920	0/0:17,0:17:51:0,51,680	./.:.:.:.:.	0/0:3,0:3:9:0,9,120	0/0:5,0:5:15:0,15,190	0/0:7,0:7:21:0,21,280	0/0:34,0:34:99:0,102,1360	0/0:27,0:27:78:0,78,1030	0/0:24,0:24:72:0,72,960	0/0:20,0:20:57:0,57,749	0/1:21,8:29:99:233,0,742	0/1:20,4:24:88:88,0,728	0/0:34,0:34:99:0,102,1360	0/0:20,0:20:60:0,60,800	0/0:30,0:30:87:0,87,1160	0/0:36,0:36:99:0,108,1419	0/0:39,0:39:99:0,114,1520	0/0:33,0:33:99:0,99,1320	0/0:29,0:29:87:0,87,1129	0/0:40,0:40:99:0,120,1590	0/0:48,0:48:99:0,144,1920	0/0:31,0:31:93:0,93,1209	0/0:29,0:29:87:0,87,1160	0/0:33,0:33:99:0,99,1310	0/0:29,0:29:87:0,87,1160	0/0:37,0:37:99:0,111,1480	0/0:25,0:25:72:0,72,960	0/0:28,0:28:84:0,84,1110	0/0:50,0:50:99:0,147,1949	0/0:13,0:13:39:0,39,520	0/0:26,0:26:78:0,78,1040	0/0:29,0:29:87:0,87,1150	0/0:19,0:19:57:0,57,760	0/0:34,0:34:99:0,102,1350	0/0:23,0:23:69:0,69,910	0/0:32,0:32:96:0,96,1280	0/0:21,0:21:63:0,63,830	0/0:24,0:24:72:0,72,939	0/0:22,0:22:66:0,66,880	0/0:19,0:19:57:0,57,749	0/0:30,0:30:90:0,90,1200	0/0:27,0:27:81:0,81,1080	0/0:25,0:25:75:0,75,976	0/0:26,0:26:75:0,75,1000	0/1:17,4:21:99:100,0,570	0/0:24,0:24:72:0,72,950	0/0:14,0:14:42:0,42,560	0/0:21,0:21:63:0,63,840	0/0:40,0:40:99:0,120,1600	0/1:20,13:33:99:407,0,690	0/0:26,0:26:78:0,78,1040	0/0:30,0:30:90:0,90,1200	0/0:23,0:23:69:0,69,920	0/0:30,0:30:90:0,90,1179	0/0:13,0:13:36:0,36,480	0/0:19,0:19:57:0,57,750
jcf7180000028002	135680	.	G	A	4040.37	PASS	AC=16;AF=0.081;AN=198;BaseQRankSum=0.579;DP=1609;Dels=0.00;ExcessHet=0.2826;FS=0.000;HaplotypeScore=0.3329;InbreedingCoeff=0.1658;MLEAC=16;MLEAF=0.081;MQ=43.68;MQ0=0;MQRankSum=-34.568;QD=18.79;ReadPosRankSum=-0.628;SOR=0.731;VQSLOD=3.38;culprit=FS	GT:AD:DP:GQ:PL	1/1:0,25:25:72:938,72,0	0/1:6,8:14:99:278,0,198	0/0:10,0:10:27:0,27,329	0/1:14,19:33:99:603,0,416	0/0:20,0:20:60:0,60,800	0/0:21,1:22:20:0,20,720	1/1:0,16:16:48:630,48,0	0/1:11,7:18:99:215,0,365	0/0:9,0:9:27:0,27,360	0/1:6,9:15:99:315,0,195	0/0:32,0:32:90:0,90,1190	0/0:30,0:30:87:0,87,1129	0/0:32,0:32:90:0,90,1179	0/0:35,0:35:99:0,99,1310	0/0:19,0:19:54:0,54,710	0/0:18,0:18:51:0,51,680	0/0:5,0:5:12:0,12,150	0/0:19,0:19:48:0,48,640	0/0:23,0:23:66:0,66,870	0/0:22,0:22:60:0,60,790	0/0:8,0:8:24:0,24,310	0/1:1,1:2:34:34,0,34	0/0:3,0:3:9:0,9,120	0/0:5,0:5:15:0,15,200	0/0:7,0:7:21:0,21,270	0/0:6,0:6:18:0,18,230	0/0:8,0:8:24:0,24,320	0/0:14,0:14:39:0,39,520	0/0:8,0:8:24:0,24,320	0/0:10,0:10:30:0,30,390	0/0:18,0:18:54:0,54,720	0/0:17,0:17:51:0,51,670	0/0:12,0:12:36:0,36,459	0/0:17,0:17:51:0,51,670	0/0:28,0:28:84:0,84,1110	0/0:19,0:19:54:0,54,720	0/0:13,0:13:39:0,39,520	0/0:13,0:13:39:0,39,520	0/0:22,0:22:63:0,63,809	0/0:16,0:16:48:0,48,640	0/0:8,0:8:24:0,24,320	0/0:2,0:2:6:0,6,80	0/0:6,0:6:18:0,18,240	0/0:17,0:17:48:0,48,640	0/0:14,0:14:42:0,42,560	0/0:17,0:17:48:0,48,640	0/1:16,6:22:99:174,0,574	0/0:25,0:25:69:0,69,920	0/0:9,0:9:27:0,27,350	0/0:17,0:17:48:0,48,630	0/1:12,6:18:99:186,0,426	0/0:24,0:24:72:0,72,960	0/0:16,0:16:48:0,48,640	0/0:14,0:14:42:0,42,560	0/0:27,0:27:75:0,75,1000	0/0:27,0:27:81:0,81,1080	0/0:22,0:22:66:0,66,870	0/0:25,0:25:75:0,75,979	0/0:20,0:20:60:0,60,790	0/0:37,0:37:99:0,108,1409	0/0:15,0:15:45:0,45,600	0/0:22,0:22:63:0,63,809	0/0:23,0:23:66:0,66,880	0/0:12,0:12:33:0,33,419	0/0:26,0:26:75:0,75,990	0/0:15,0:15:45:0,45,569	0/0:8,0:8:24:0,24,320	0/0:32,0:32:93:0,93,1240	0/0:5,0:5:15:0,15,200	0/1:4,2:6:25:25,0,145	0/1:10,9:19:99:266,0,336	0/0:9,0:9:18:0,18,240	0/0:11,0:11:33:0,33,440	0/0:5,0:5:15:0,15,200	0/0:16,0:16:48:0,48,640	0/0:21,0:21:60:0,60,769	0/0:17,0:17:51:0,51,670	0/0:23,0:23:69:0,69,910	0/1:5,6:11:99:207,0,167	0/0:29,0:29:87:0,87,1139	0/0:9,0:9:27:0,27,350	0/0:19,0:19:54:0,54,710	0/0:11,0:11:30:0,30,390	0/0:15,0:15:42:0,42,539	0/0:10,0:10:27:0,27,350	0/1:1,6:7:19:219,0,19	0/0:12,0:12:36:0,36,470	0/0:14,0:14:42:0,42,550	0/0:12,0:12:36:0,36,480	0/0:15,0:15:45:0,45,600	0/0:8,0:8:24:0,24,320	0/1:6,5:11:99:167,0,207	0/0:12,0:12:33:0,33,440	0/0:16,0:16:45:0,45,600	0/0:13,1:14:2:0,2,470
jcf7180000028002	265249	.	C	T	666.99	PASS	AC=3;AF=0.015;AN=196;BaseQRankSum=0.745;DP=1462;Dels=0.00;ExcessHet=3.0776;FS=0.000;HaplotypeScore=0.1100;InbreedingCoeff=-0.0189;MLEAC=3;MLEAF=0.015;MQ=43.92;MQ0=0;MQRankSum=-28.324;QD=20.21;ReadPosRankSum=0.127;SOR=0.365;VQSLOD=2.93;culprit=FS	GT:AD:DP:GQ:PL	0/0:24,0:24:72:0,72,960	0/0:11,0:11:33:0,33,440	0/0:10,0:10:30:0,30,400	0/0:25,0:25:75:0,75,1000	0/0:30,0:30:90:0,90,1190	0/0:28,0:28:84:0,84,1120	0/0:18,0:18:54:0,54,720	0/0:27,0:28:81:0,81,1080	0/0:21,0:21:60:0,60,800	0/0:10,0:10:30:0,30,400	0/0:37,0:37:99:0,102,1350	0/0:19,0:19:57:0,57,760	0/1:9,11:20:99:380,0,300	0/0:25,0:25:75:0,75,990	0/0:8,0:8:24:0,24,320	0/0:16,0:16:48:0,48,640	0/0:4,0:4:12:0,12,160	0/0:7,0:7:21:0,21,280	0/0:18,0:18:51:0,51,680	0/0:5,0:5:15:0,15,200	0/0:18,0:18:54:0,54,720	0/0:10,0:10:30:0,30,400	0/0:9,0:9:27:0,27,360	0/0:7,0:7:21:0,21,280	0/0:9,0:9:27:0,27,360	0/0:9,0:9:27:0,27,360	0/0:10,0:10:30:0,30,400	0/0:14,0:14:42:0,42,560	0/0:15,0:15:45:0,45,600	0/0:16,0:16:48:0,48,640	0/0:20,0:20:60:0,60,790	0/0:14,0:14:39:0,39,520	0/0:19,0:19:57:0,57,750	0/0:8,0:8:24:0,24,320	0/0:9,0:9:27:0,27,360	0/0:12,0:12:33:0,33,440	0/0:13,0:13:39:0,39,520	0/0:5,0:5:15:0,15,200	0/0:20,0:20:57:0,57,760	0/0:10,0:10:30:0,30,390	0/1:1,3:4:28:108,0,28	./.:.:.:.:.	0/1:2,7:9:53:253,0,53	0/0:3,0:3:9:0,9,120	0/0:5,0:5:15:0,15,190	0/0:16,0:16:48:0,48,640	0/0:17,0:17:51:0,51,680	0/0:15,0:15:45:0,45,600	0/0:11,0:11:33:0,33,440	0/0:9,0:9:24:0,24,320	0/0:12,0:12:36:0,36,480	0/0:13,0:13:39:0,39,520	0/0:17,0:17:48:0,48,640	0/0:4,0:4:12:0,12,160	0/0:21,0:21:63:0,63,830	0/0:17,0:17:51:0,51,680	0/0:16,0:16:48:0,48,640	0/0:20,0:20:60:0,60,779	0/0:20,0:20:60:0,60,800	0/0:13,0:13:39:0,39,520	0/0:7,0:7:21:0,21,270	0/0:12,0:12:33:0,33,440	0/0:8,0:8:24:0,24,320	0/0:20,0:20:60:0,60,779	0/0:18,0:18:54:0,54,710	0/0:6,0:6:18:0,18,240	0/0:1,0:1:3:0,3,40	0/0:29,0:29:87:0,87,1160	0/0:15,0:15:45:0,45,600	0/0:11,0:11:33:0,33,440	0/0:16,0:16:48:0,48,640	0/0:4,0:4:12:0,12,160	0/0:10,0:10:30:0,30,400	0/0:15,0:15:42:0,42,550	0/0:16,0:16:45:0,45,600	0/0:19,0:19:57:0,57,750	0/0:13,0:13:39:0,39,510	0/0:22,0:22:66:0,66,870	0/0:18,0:18:54:0,54,720	0/0:39,0:40:99:0,117,1560	0/0:12,0:12:36:0,36,480	0/0:16,0:16:48:0,48,630	0/0:20,0:20:60:0,60,800	0/0:19,0:19:57:0,57,760	0/0:13,0:13:39:0,39,520	0/0:15,0:15:45:0,45,600	0/0:16,0:16:48:0,48,640	0/0:20,0:20:60:0,60,800	0/0:8,0:8:24:0,24,320	0/0:21,0:21:63:0,63,830	0/0:23,0:23:69:0,69,920	0/0:8,0:8:21:0,21,280	0/0:17,0:17:51:0,51,680	0/0:17,0:17:51:0,51,680	0/0:13,0:13:39:0,39,520
jcf7180000028002	301522	.	A	T	2185.79	PASS	AC=3;AF=0.015;AN=198;BaseQRankSum=1.103;DP=2988;Dels=0.00;ExcessHet=3.0769;FS=0.000;HaplotypeScore=0.1392;InbreedingCoeff=-0.0175;MLEAC=3;MLEAF=0.015;MQ=43.88;MQ0=0;MQRankSum=-41.213;QD=17.77;ReadPosRankSum=0.534;SOR=0.649;VQSLOD=4.20;culprit=FS	GT:AD:DP:GQ:PL	0/0:31,0:31:93:0,93,1219	0/0:16,0:16:48:0,48,640	0/0:20,1:21:23:0,23,760	0/0:42,0:42:99:0,126,1670	0/0:37,0:37:99:0,111,1459	0/0:31,0:31:93:0,93,1240	0/0:33,0:33:96:0,96,1259	0/0:42,0:42:99:0,123,1630	0/0:36,0:36:99:0,108,1430	0/0:22,0:22:66:0,66,880	0/0:51,0:51:99:0,153,2030	0/0:34,0:34:99:0,102,1360	0/0:34,0:34:99:0,102,1339	0/0:46,0:46:99:0,138,1830	0/0:25,0:25:75:0,75,959	0/0:29,0:29:87:0,87,1136	0/0:16,0:16:48:0,48,640	0/0:31,0:31:93:0,93,1230	0/0:38,0:38:99:0,114,1499	0/0:37,0:37:99:0,111,1459	0/0:33,0:33:99:0,99,1320	0/0:23,0:23:69:0,69,910	0/0:22,0:22:66:0,66,880	0/0:8,0:8:24:0,24,320	0/0:18,0:18:54:0,54,710	0/0:24,0:24:63:0,63,830	0/0:16,0:16:48:0,48,630	0/0:28,0:28:81:0,81,1070	0/0:32,0:32:96:0,96,1270	0/0:21,0:21:60:0,60,800	0/0:28,0:28:84:0,84,1120	0/0:41,0:41:99:0,123,1630	0/0:32,0:32:96:0,96,1256	0/0:32,0:32:96:0,96,1280	0/0:22,0:22:66:0,66,870	0/0:22,0:22:66:0,66,870	0/0:22,0:22:66:0,66,870	0/0:37,0:37:99:0,111,1470	0/0:36,0:36:99:0,108,1419	0/1:16,15:31:99:496,0,526	0/0:16,0:16:48:0,48,640	0/0:1,0:1:3:0,3,40	0/0:5,0:5:15:0,15,200	0/0:10,0:10:30:0,30,400	0/0:13,0:13:39:0,39,510	0/0:54,0:54:99:0,163,2160	0/0:36,0:36:99:0,108,1440	0/0:46,0:46:99:0,138,1830	0/0:39,0:39:99:0,117,1519	0/0:31,0:31:93:0,93,1230	0/0:33,0:33:96:0,96,1280	0/0:44,0:44:99:0,132,1729	0/0:33,0:33:99:0,99,1299	0/0:34,0:34:99:0,102,1350	0/0:39,0:39:99:0,117,1519	0/0:42,0:42:99:0,126,1670	0/0:41,0:41:99:0,123,1640	0/0:39,0:39:99:0,114,1510	0/0:50,0:50:99:0,150,1980	0/0:21,0:21:63:0,63,809	0/0:40,0:40:99:0,120,1590	0/0:39,0:39:99:0,114,1520	0/1:22,26:48:99:896,0,715	0/0:34,0:34:99:0,102,1360	0/1:19,25:44:99:868,0,628	0/0:26,0:26:78:0,78,1030	0/0:12,0:12:36:0,36,480	0/0:62,0:62:99:0,178,2340	0/0:25,0:25:75:0,75,1000	0/0:29,0:29:87:0,87,1129	0/0:17,0:17:51:0,51,680	0/0:22,0:22:66:0,66,859	0/0:27,0:27:81:0,81,1070	0/0:28,0:28:81:0,81,1070	0/0:25,0:25:72:0,72,960	0/0:29,0:29:87:0,87,1150	0/0:33,0:33:99:0,99,1310	0/0:41,0:41:99:0,123,1630	0/0:22,0:22:66:0,66,870	0/0:45,1:46:98:0,98,1719	0/0:30,0:30:90:0,90,1179	0/0:22,0:22:63:0,63,830	0/0:30,0:30:90:0,90,1200	0/0:19,1:20:14:0,14,619	0/0:18,0:18:54:0,54,720	0/0:28,0:28:84:0,84,1110	0/0:27,0:27:81:0,81,1080	0/0:21,0:21:63:0,63,840	0/0:35,0:35:99:0,102,1360	0/0:26,0:26:78:0,78,1040	0/0:32,0:32:93:0,93,1209	0/0:27,0:27:81:0,81,1039	0/0:40,0:40:99:0,120,1590	0/0:22,0:22:66:0,66,880	0/0:23,0:23:69:0,69,920
jcf7180000028002	302185	.	A	T	1438.73	PASS	AC=9;AF=0.045;AN=198;BaseQRankSum=-1.574;DP=1188;Dels=0.00;ExcessHet=0.4157;FS=0.000;HaplotypeScore=0.0403;InbreedingCoeff=0.0835;MLEAC=8;MLEAF=0.040;MQ=43.84;MQ0=0;MQRankSum=-30.690;QD=15.81;ReadPosRankSum=-0.294;SOR=0.906;VQSLOD=4.69;culprit=FS	GT:AD:DP:GQ:PL	0/1:9,12:21:99:417,0,297	0/1:5,4:9:99:133,0,173	0/0:9,0:9:27:0,27,360	0/0:33,0:33:99:0,99,1320	0/0:22,0:22:66:0,66,880	0/0:26,0:26:78:0,78,1040	0/0:8,0:8:24:0,24,320	0/0:19,0:19:57:0,57,760	0/0:14,0:14:42:0,42,550	0/0:5,0:5:15:0,15,200	0/0:19,0:19:57:0,57,760	0/0:22,0:22:66:0,66,870	0/0:5,0:5:15:0,15,200	0/0:8,0:8:21:0,21,270	0/0:8,0:8:24:0,24,320	0/0:7,0:7:21:0,21,280	0/0:10,0:10:30:0,30,400	0/0:14,0:14:39:0,39,510	0/0:14,0:14:39:0,39,520	0/0:7,0:7:18:0,18,230	0/0:19,0:19:54:0,54,710	0/0:7,0:7:21:0,21,280	0/0:4,0:4:12:0,12,160	0/0:4,0:4:12:0,12,160	0/0:7,0:7:21:0,21,280	0/0:3,0:3:9:0,9,120	0/0:6,0:6:18:0,18,240	0/0:12,0:12:36:0,36,480	0/0:13,0:13:39:0,39,520	0/0:3,0:3:6:0,6,80	0/0:10,0:10:30:0,30,390	0/0:14,0:14:39:0,39,520	0/0:12,0:12:36:0,36,480	0/0:10,0:10:30:0,30,400	0/0:7,0:7:21:0,21,280	0/0:14,1:15:5:0,5,520	0/0:18,0:18:54:0,54,720	0/0:8,0:8:24:0,24,320	0/0:13,0:13:39:0,39,510	0/0:15,0:15:45:0,45,600	0/0:7,0:7:21:0,21,280	1/1:0,1:1:3:40,3,0	0/0:4,0:4:12:0,12,160	0/0:6,0:6:18:0,18,240	0/0:3,0:3:9:0,9,120	0/0:12,0:12:36:0,36,470	0/0:14,0:14:42:0,42,560	0/0:19,0:19:57:0,57,760	0/0:13,0:13:39:0,39,520	0/0:4,0:4:12:0,12,160	0/0:9,0:9:27:0,27,360	0/1:1,4:5:25:145,0,25	0/0:6,0:6:18:0,18,240	0/0:15,0:15:42:0,42,560	0/1:8,9:17:99:272,0,272	0/0:15,0:15:45:0,45,600	0/0:17,0:17:51:0,51,680	0/0:11,0:11:33:0,33,440	0/0:15,0:15:42:0,42,560	0/0:6,0:6:18:0,18,240	0/0:7,0:7:21:0,21,280	0/0:12,0:12:36:0,36,480	0/0:4,0:4:12:0,12,160	0/0:14,0:14:42:0,42,560	0/0:12,0:12:36:0,36,480	0/0:16,0:16:48:0,48,630	0/0:1,0:1:3:0,3,40	0/0:26,0:26:78:0,78,1019	0/0:7,0:7:21:0,21,280	0/0:6,0:6:18:0,18,240	0/1:4,9:13:99:247,0,127	0/0:8,0:8:24:0,24,320	0/0:8,0:8:24:0,24,320	0/0:17,0:17:48:0,48,640	0/0:15,0:15:45:0,45,600	0/0:8,0:8:21:0,21,280	0/1:10,5:15:99:155,0,355	0/0:25,0:25:75:0,75,990	0/1:6,5:11:99:167,0,207	0/0:21,0:21:63:0,63,840	0/0:8,0:8:24:0,24,320	0/0:10,0:10:30:0,30,400	0/0:13,0:13:39:0,39,520	0/0:17,0:17:51:0,51,680	0/0:10,0:10:30:0,30,400	0/0:11,0:11:33:0,33,440	0/0:14,0:14:42:0,42,560	0/0:20,0:20:60:0,60,800	0/0:15,0:15:45:0,45,590	0/0:19,0:19:57:0,57,750	0/0:10,0:10:30:0,30,400	0/0:9,0:9:27:0,27,360	0/0:17,0:17:51:0,51,680	0/0:9,0:9:27:0,27,360	0/0:17,0:17:51:0,51,680
jcf7180000028002	302625	.	C	T	252.71	PASS	AC=5;AF=0.027;AN=186;BaseQRankSum=-1.439;DP=567;Dels=0.00;ExcessHet=0.1190;FS=2.107;HaplotypeScore=0.1482;InbreedingCoeff=0.0771;MLEAC=4;MLEAF=0.022;MQ=43.68;MQ0=0;MQRankSum=-9.623;QD=15.79;ReadPosRankSum=0.000;SOR=1.405;VQSLOD=2.75;culprit=QD	GT:AD:DP:GQ:PL	0/0:15,0:15:42:0,42,539	0/0:8,0:8:24:0,24,310	0/0:14,0:14:42:0,42,560	0/0:24,0:24:72:0,72,939	0/0:22,0:22:63:0,63,819	0/0:11,0:11:30:0,30,390	0/0:6,0:6:15:0,15,200	0/0:15,0:15:45:0,45,590	0/0:10,0:10:30:0,30,400	0/0:1,0:1:3:0,3,40	0/0:6,0:6:18:0,18,240	0/0:3,0:3:9:0,9,110	0/0:5,0:5:15:0,15,200	0/0:3,0:3:9:0,9,120	./.:.:.:.:.	0/0:1,0:1:3:0,3,40	0/0:2,0:2:6:0,6,80	0/0:7,0:7:18:0,18,240	0/0:2,0:2:6:0,6,80	0/0:8,0:8:24:0,24,320	0/0:5,0:5:12:0,12,160	./.:.:.:.:.	0/0:1,0:1:3:0,3,40	0/0:1,0:1:3:0,3,40	0/0:2,0:2:6:0,6,80	0/0:1,0:1:3:0,3,40	0/0:2,0:2:6:0,6,80	0/0:5,0:5:15:0,15,190	0/0:6,0:6:18:0,18,230	0/0:1,0:1:3:0,3,40	0/0:11,0:11:30:0,30,400	0/0:10,0:10:30:0,30,400	0/0:8,0:8:21:0,21,280	0/0:4,0:4:12:0,12,160	0/0:3,0:3:9:0,9,120	0/0:5,0:5:12:0,12,160	0/0:12,0:12:36:0,36,459	./.:.:.:.:.	0/0:9,0:9:24:0,24,320	0/0:3,0:3:6:0,6,80	0/0:4,0:4:12:0,12,160	./.:.:.:.:.	0/0:3,0:3:6:0,6,80	0/0:2,0:2:6:0,6,80	0/0:1,0:1:3:0,3,40	0/0:12,0:12:33:0,33,430	0/0:4,0:4:12:0,12,160	0/0:17,0:17:51:0,51,670	0/0:4,0:4:12:0,12,150	0/0:3,0:3:9:0,9,120	0/0:3,0:3:3:0,3,30	0/0:5,0:5:15:0,15,190	0/0:3,0:3:9:0,9,120	0/0:6,0:6:18:0,18,240	0/0:9,0:9:27:0,27,360	0/0:2,0:2:6:0,6,70	0/0:13,0:13:30:0,30,400	0/0:2,0:2:6:0,6,80	0/0:8,0:8:24:0,24,320	0/0:4,0:4:12:0,12,160	0/0:3,0:3:9:0,9,120	0/0:3,0:3:6:0,6,80	0/0:1,0:1:3:0,3,40	0/0:4,0:4:12:0,12,160	0/0:6,0:6:18:0,18,230	1/1:0,5:5:12:160,12,0	0/0:1,0:1:3:0,3,30	0/0:14,0:14:42:0,42,560	0/0:2,0:2:6:0,6,70	0/1:1,3:4:28:98,0,28	0/0:6,0:6:18:0,18,230	./.:.:.:.:.	0/0:6,0:6:15:0,15,200	0/0:4,0:4:12:0,12,160	0/0:2,0:2:3:0,3,40	0/0:3,0:3:9:0,9,120	0/0:3,0:3:9:0,9,110	0/0:9,0:9:27:0,27,350	0/0:12,0:12:36:0,36,459	0/0:9,0:9:24:0,24,310	0/0:9,0:9:27:0,27,360	0/0:7,0:7:18:0,18,230	0/0:9,0:9:27:0,27,350	0/0:9,0:9:27:0,27,360	0/0:4,0:4:9:0,9,120	0/0:3,0:3:9:0,9,120	0/1:3,1:4:28:28,0,108	0/0:7,0:7:18:0,18,230	0/0:2,0:2:6:0,6,80	0/0:10,0:10:27:0,27,350	0/0:4,0:4:12:0,12,160	./.:.:.:.:.	0/0:5,0:5:12:0,12,160	0/0:6,0:6:18:0,18,240	0/0:5,0:5:12:0,12,160
jcf7180000028002	310963	.	T	C	6742.85	PASS	AC=63;AF=0.335;AN=188;BaseQRankSum=3.986;DP=776;Dels=0.00;ExcessHet=0.2439;FS=0.000;HaplotypeScore=0.0318;InbreedingCoeff=0.0417;MLEAC=60;MLEAF=0.319;MQ=43.17;MQ0=0;MQRankSum=-27.309;QD=20.49;ReadPosRankSum=0.334;SOR=0.772;VQSLOD=5.00;culprit=FS	GT:AD:DP:GQ:PL	0/0:1,0:1:3:0,3,40	0/1:1,4:5:25:145,0,25	1/1:0,7:7:21:280,21,0	0/0:7,0:7:21:0,21,270	0/1:3,3:6:81:102,0,81	1/1:0,10:10:30:400,30,0	0/1:1,2:3:31:71,0,31	0/1:6,3:9:93:93,0,203	0/0:6,0:6:18:0,18,240	0/1:4,2:6:62:62,0,132	0/0:12,0:12:36:0,36,459	0/1:3,3:6:99:102,0,102	0/0:16,1:17:11:0,11,590	0/1:8,1:9:13:13,0,293	0/1:9,1:10:10:10,0,309	0/1:5,12:17:99:429,0,138	0/0:2,0:2:6:0,6,70	0/0:10,0:10:30:0,30,369	0/0:16,0:16:45:0,45,600	0/0:25,0:25:75:0,75,979	0/1:6,10:16:99:352,0,192	0/0:4,0:4:12:0,12,150	0/0:9,0:9:27:0,27,360	./.:.:.:.:.	./.:.:.:.:.	0/0:10,0:10:30:0,30,390	1/1:0,7:7:21:280,21,0	0/1:7,5:12:99:164,0,234	0/1:11,1:12:4:4,0,373	0/0:15,0:15:45:0,45,579	0/1:2,16:18:26:573,0,26	0/1:2,6:8:56:216,0,56	0/0:12,0:12:36:0,36,480	0/1:2,3:5:65:105,0,65	0/0:9,0:9:27:0,27,360	0/0:20,0:20:60:0,60,790	0/1:9,1:10:10:10,0,330	0/0:3,0:3:9:0,9,120	0/1:9,1:10:10:10,0,330	0/0:1,0:1:3:0,3,40	1/1:0,3:3:9:120,9,0	1/1:0,1:1:3:40,3,0	./.:.:.:.:.	0/0:1,0:1:3:0,3,40	0/0:4,0:4:9:0,9,120	1/1:0,1:1:3:40,3,0	0/0:1,0:1:3:0,3,40	1/1:0,2:2:6:80,6,0	0/0:4,0:4:12:0,12,160	0/0:7,0:7:21:0,21,270	0/0:10,0:10:30:0,30,379	0/1:10,13:23:99:439,0,331	1/1:0,3:3:9:120,9,0	1/1:0,1:1:3:40,3,0	0/0:1,1:2:3:0,3,40	0/1:8,10:18:99:346,0,255	0/0:9,0:9:27:0,27,360	0/1:3,2:5:65:65,0,95	0/0:15,0:15:45:0,45,590	0/0:17,0:17:51:0,51,680	0/1:13,5:18:99:146,0,456	0/0:3,0:3:9:0,9,120	0/0:13,0:13:39:0,39,520	0/1:10,5:15:99:155,0,334	0/1:8,3:11:87:87,0,277	1/1:0,1:1:3:40,3,0	0/0:15,0:15:45:0,45,600	0/1:5,3:8:96:96,0,176	./.:.:.:.:.	0/1:6,1:7:19:19,0,219	0/1:2,2:4:68:68,0,68	0/1:7,6:13:99:191,0,231	0/0:18,0:18:51:0,51,659	0/0:1,0:1:3:0,3,40	0/0:8,0:8:24:0,24,320	0/1:7,1:8:16:16,0,246	0/0:2,0:2:6:0,6,80	0/0:3,0:3:9:0,9,120	./.:.:.:.:.	0/1:1,1:2:34:34,0,34	0/0:13,0:13:39:0,39,499	0/1:1,2:3:31:71,0,31	0/1:2,3:5:65:105,0,65	0/0:7,0:7:21:0,21,280	0/0:2,0:2:6:0,6,70	0/0:1,0:1:3:0,3,30	1/1:0,2:2:6:80,6,0	0/1:9,6:15:99:195,0,305	0/0:8,0:8:24:0,24,299	0/1:6,2:8:56:56,0,216	0/1:4,7:11:99:247,0,127	1/1:0,1:1:3:40,3,0	0/0:6,0:6:18:0,18,240	0/0:8,0:8:24:0,24,299	1/1:0,6:6:18:240,18,0
jcf7180000028002	321282	.	G	A	753.29	PASS	AC=17;AF=0.089;AN=192;BaseQRankSum=2.081;DP=900;Dels=0.00;ExcessHet=0.3868;FS=0.000;HaplotypeScore=0.0416;InbreedingCoeff=0.1013;MLEAC=15;MLEAF=0.078;MQ=43.87;MQ0=0;MQRankSum=-26.994;QD=16.38;ReadPosRankSum=0.382;SOR=0.730;VQSLOD=4.32;culprit=FS	GT:AD:DP:GQ:PL	0/0:16,0:16:48:0,48,619	0/0:6,0:6:15:0,15,190	0/1:4,2:6:25:25,0,124	0/0:9,0:9:24:0,24,310	0/0:14,0:14:36:0,36,470	0/0:13,0:13:33:0,33,430	0/0:11,0:11:30:0,30,390	0/0:14,0:14:36:0,36,470	0/0:14,0:14:39:0,39,520	0/0:11,0:11:27:0,27,350	0/0:20,0:20:57:0,57,719	0/0:9,0:9:27:0,27,360	0/0:12,0:12:33:0,33,440	0/0:13,0:13:36:0,36,459	0/0:7,0:7:21:0,21,270	0/0:11,0:11:30:0,30,400	0/0:3,0:3:9:0,9,120	0/1:8,1:9:13:13,0,293	0/0:7,0:7:21:0,21,259	0/0:18,0:18:48:0,48,599	0/0:19,0:19:54:0,54,699	0/0:5,0:5:15:0,15,200	0/0:8,0:8:24:0,24,320	0/0:3,0:4:9:0,9,120	0/0:5,0:5:12:0,12,150	0/0:6,0:6:18:0,18,240	0/0:14,0:14:42:0,42,550	0/0:5,0:5:15:0,15,200	0/0:7,0:7:18:0,18,240	0/0:9,0:9:24:0,24,320	0/0:7,0:7:21:0,21,270	0/0:14,0:14:39:0,39,479	0/0:7,0:7:18:0,18,230	0/0:9,0:9:18:0,18,240	0/0:4,0:4:9:0,9,110	0/1:6,1:7:22:22,0,182	0/0:10,0:10:30:0,30,379	0/0:13,0:13:39:0,39,510	0/1:13,1:14:4:4,0,383	0/0:6,0:6:18:0,18,219	0/0:4,0:4:12:0,12,160	./.:.:.:.:.	./.:.:.:.:.	./.:.:.:.:.	1/1:0,1:1:3:40,3,0	0/0:13,0:13:39:0,39,479	0/0:15,0:15:42:0,42,519	0/0:14,0:14:39:0,39,510	0/0:10,0:10:24:0,24,299	0/0:7,0:7:18:0,18,230	0/0:8,0:8:21:0,21,280	0/0:11,0:11:27:0,27,350	0/0:12,0:12:33:0,33,440	0/0:2,0:2:6:0,6,80	0/0:21,0:21:51:0,51,680	0/0:16,0:16:48:0,48,609	0/1:4,1:5:25:25,0,145	0/0:5,0:5:9:0,9,120	0/1:11,2:13:47:47,0,317	0/0:9,0:9:27:0,27,350	1/1:0,12:12:36:480,36,0	0/0:9,0:9:27:0,27,350	0/0:12,0:12:30:0,30,400	0/0:13,0:13:30:0,30,400	0/0:8,0:8:24:0,24,299	0/0:9,0:9:27:0,27,329	0/0:1,0:1:3:0,3,40	0/0:20,0:20:60:0,60,800	0/1:2,1:3:31:31,0,71	0/0:3,0:3:9:0,9,120	0/0:9,0:9:27:0,27,350	0/1:1,1:2:24:34,0,24	0/1:7,2:9:53:53,0,253	0/1:5,1:6:25:25,0,145	0/0:5,0:5:15:0,15,190	0/0:9,0:9:24:0,24,320	0/0:7,0:7:21:0,21,280	0/0:16,0:16:45:0,45,600	0/0:9,0:9:27:0,27,350	0/0:8,0:8:18:0,18,230	0/0:11,0:11:30:0,30,400	0/0:10,0:10:30:0,30,390	0/0:7,0:7:21:0,21,280	0/0:7,0:7:21:0,21,280	0/0:10,0:10:30:0,30,369	0/0:12,0:12:33:0,33,419	0/0:7,0:7:21:0,21,270	0/1:3,3:6:99:102,0,102	0/1:7,1:8:16:16,0,246	0/0:10,0:10:30:0,30,369	0/1:4,1:5:25:25,0,145	0/0:8,0:8:18:0,18,240	0/0:8,0:8:21:0,21,270	0/0:10,0:10:24:0,24,310	0/0:8,0:8:24:0,24,310
jcf7180000028002	364355	.	C	T	1009.94	PASS	AC=3;AF=0.015;AN=196;BaseQRankSum=-1.012;DP=1256;Dels=0.00;ExcessHet=3.0776;FS=0.000;HaplotypeScore=0.0916;InbreedingCoeff=-0.0190;MLEAC=3;MLEAF=0.015;MQ=43.74;MQ0=0;MQRankSum=-22.639;QD=17.72;ReadPosRankSum=5.070;SOR=0.559;VQSLOD=4.57;culprit=FS	GT:AD:DP:GQ:PL	0/0:7,0:7:21:0,21,280	0/0:6,0:6:18:0,18,240	0/0:6,0:6:18:0,18,240	0/0:9,0:9:27:0,27,360	0/0:6,0:6:18:0,18,240	0/0:11,0:11:33:0,33,430	0/1:6,6:12:99:204,0,204	0/0:9,0:9:24:0,24,320	0/0:10,0:10:30:0,30,400	0/0:10,0:10:30:0,30,400	0/0:21,0:21:63:0,63,840	0/0:17,0:17:48:0,48,640	0/0:22,0:22:60:0,60,790	0/0:16,0:16:45:0,45,590	0/0:11,0:11:33:0,33,440	0/0:30,0:30:87:0,87,1159	0/0:7,0:7:21:0,21,280	0/0:12,0:12:36:0,36,480	0/0:15,0:15:42:0,42,550	0/0:19,0:19:57:0,57,747	0/0:20,0:20:60:0,60,790	0/0:7,0:7:21:0,21,280	0/0:11,0:11:33:0,33,419	0/0:7,0:7:21:0,21,280	0/0:22,1:23:40:0,40,839	0/0:19,0:19:54:0,54,720	0/0:8,0:8:24:0,24,310	0/1:8,17:25:99:551,0,245	0/0:5,0:5:15:0,15,200	0/0:18,0:18:54:0,54,710	0/0:18,0:18:54:0,54,720	0/0:20,0:20:60:0,60,790	0/0:17,0:17:51:0,51,670	0/0:13,0:13:36:0,36,470	0/0:13,0:13:39:0,39,520	0/0:18,0:18:54:0,54,710	0/0:12,0:12:36:0,36,470	0/0:6,0:6:18:0,18,240	0/0:11,0:11:33:0,33,440	0/0:11,0:11:33:0,33,440	0/0:7,0:7:21:0,21,259	./.:.:.:.:.	0/0:7,0:7:21:0,21,280	0/0:7,0:7:18:0,18,240	0/0:8,0:8:21:0,21,280	0/0:2,0:2:6:0,6,80	0/0:13,0:13:39:0,39,520	0/0:9,0:9:27:0,27,360	0/0:5,0:5:15:0,15,200	0/0:9,0:9:27:0,27,360	0/0:9,0:9:24:0,24,310	0/0:5,0:5:15:0,15,200	0/0:7,0:7:21:0,21,280	0/0:7,0:7:21:0,21,270	0/0:9,0:9:27:0,27,360	0/0:23,0:23:69:0,69,910	0/0:21,0:21:60:0,60,800	0/0:6,0:6:15:0,15,200	0/0:24,0:24:72:0,72,960	0/0:24,0:24:69:0,69,920	0/0:15,0:15:45:0,45,590	0/0:15,0:15:42:0,42,560	0/0:15,0:15:45:0,45,600	0/0:18,0:18:51:0,51,659	0/0:15,0:15:45:0,45,600	0/0:10,0:10:30:0,30,400	0/0:5,0:5:15:0,15,200	0/0:29,0:29:87:0,87,1160	0/0:5,0:5:15:0,15,200	0/0:15,0:15:42:0,42,560	0/0:10,0:10:30:0,30,400	0/0:8,0:8:24:0,24,320	0/0:12,0:12:36:0,36,470	0/0:10,0:10:30:0,30,400	0/0:14,0:14:42:0,42,560	0/0:9,0:9:24:0,24,320	0/0:15,0:15:45:0,45,590	0/0:8,0:8:24:0,24,320	0/0:14,0:14:42:0,42,560	0/0:17,0:17:51:0,51,680	0/0:7,0:7:18:0,18,240	0/0:20,0:20:60:0,60,790	0/0:14,0:14:39:0,39,520	0/0:12,0:12:36:0,36,459	0/0:7,0:7:21:0,21,270	0/0:5,0:5:15:0,15,200	0/0:8,0:8:24:0,24,320	0/0:24,0:24:69:0,69,910	0/0:16,0:16:48:0,48,630	0/0:11,0:11:33:0,33,430	0/0:15,0:15:42:0,42,550	0/0:9,0:9:24:0,24,320	0/0:19,0:19:57:0,57,750	0/0:13,0:13:39:0,39,520	0/1:10,10:20:99:329,0,340
jcf7180000028002	378583	.	A	C	3592.51	PASS	AC=7;AF=0.035;AN=198;BaseQRankSum=-0.560;DP=3098;Dels=0.00;ExcessHet=3.4866;FS=0.000;HaplotypeScore=0.1200;InbreedingCoeff=-0.0367;MLEAC=7;MLEAF=0.035;MQ=43.82;MQ0=0;MQRankSum=-48.568;QD=15.09;ReadPosRankSum=0.452;SOR=0.527;VQSLOD=4.81;culprit=FS	GT:AD:DP:GQ:PL	0/0:27,0:27:81:0,81,1080	0/0:34,0:34:99:0,102,1350	0/0:19,0:19:57:0,57,760	0/0:41,0:41:99:0,120,1590	0/0:40,0:40:99:0,120,1579	0/0:49,0:49:99:0,147,1960	0/0:27,1:28:52:0,52,1011	0/0:36,0:36:99:0,108,1440	0/0:26,0:26:78:0,78,1040	0/0:18,0:18:54:0,54,720	0/0:33,0:33:99:0,99,1320	0/0:26,0:26:78:0,78,1040	0/1:25,25:50:99:838,0,850	0/0:32,0:32:96:0,96,1249	0/0:27,0:27:78:0,78,1030	0/0:29,0:29:87:0,87,1160	0/1:7,9:16:99:312,0,222	0/0:25,0:25:75:0,75,990	0/0:31,0:31:93:0,93,1240	0/0:39,1:40:99:0,114,1520	0/1:23,26:49:99:844,0,776	0/0:25,0:25:69:0,69,920	0/0:27,0:27:81:0,81,1080	0/0:17,0:17:51:0,51,680	0/0:21,0:21:63:0,63,840	0/0:26,0:26:78:0,78,1040	0/0:27,1:28:44:0,44,1019	0/0:36,0:36:99:0,108,1419	0/0:35,0:35:99:0,105,1379	0/0:50,0:51:99:0,150,1990	0/0:46,0:46:99:0,138,1817	0/0:41,0:41:99:0,123,1609	0/0:43,0:43:99:0,129,1720	0/0:34,0:34:99:0,102,1350	0/0:34,0:34:99:0,102,1350	0/0:43,0:43:99:0,126,1659	0/0:47,0:47:99:0,138,1830	0/0:27,0:27:81:0,81,1070	0/0:31,0:31:90:0,90,1179	0/0:24,0:24:72:0,72,960	0/0:27,0:27:78:0,78,1030	0/0:8,0:8:24:0,24,320	0/0:7,0:7:21:0,21,280	0/0:18,0:18:54:0,54,720	0/0:25,0:25:69:0,69,920	0/0:40,0:40:99:0,120,1590	0/0:34,0:34:99:0,102,1360	0/0:49,0:49:99:0,144,1900	0/0:32,0:32:96:0,96,1280	0/1:22,17:39:99:563,0,763	0/0:31,0:31:90:0,90,1200	0/0:37,0:37:99:0,111,1480	0/0:27,0:27:72:0,72,960	0/0:18,0:18:54:0,54,720	0/0:40,1:41:80:0,80,1510	0/0:32,0:32:96:0,96,1280	0/0:33,0:33:96:0,96,1270	0/0:38,0:38:99:0,111,1480	0/0:49,0:49:99:0,144,1910	0/0:46,0:46:99:0,135,1800	0/0:24,0:24:72:0,72,939	0/0:30,0:30:87:0,87,1139	0/1:18,9:27:99:279,0,628	0/0:23,0:23:69:0,69,920	0/0:43,1:44:92:0,92,1680	0/0:21,0:21:63:0,63,840	0/0:23,1:24:43:0,43,891	0/0:53,0:53:99:0,157,2049	0/0:24,0:24:72:0,72,960	0/0:30,0:30:90:0,90,1169	0/0:22,0:22:66:0,66,870	0/1:15,12:27:99:385,0,498	0/0:35,0:35:99:0,105,1379	0/0:28,0:28:84:0,84,1099	0/0:30,0:30:90:0,90,1200	0/0:19,0:19:57:0,57,760	0/0:28,0:28:84:0,84,1099	0/0:19,0:19:54:0,54,720	0/1:15,15:30:99:496,0,510	0/0:36,0:36:99:0,108,1440	0/0:40,1:41:83:0,83,1560	0/0:20,0:20:57:0,57,760	0/0:42,0:42:99:0,126,1670	0/0:34,1:35:65:0,65,1320	0/0:23,0:23:69:0,69,889	0/0:29,0:29:87:0,87,1150	0/0:16,0:16:48:0,48,640	0/0:45,0:45:99:0,135,1780	0/0:34,0:34:99:0,102,1339	0/0:41,0:41:99:0,123,1640	0/0:35,0:35:99:0,102,1360	0/0:31,0:31:93:0,93,1230	0/0:35,0:35:99:0,105,1400	0/0:32,0:32:96:0,96,1259	0/0:24,0:24:72:0,72,960
jcf7180000028002	437742	.	C	T	8251.86	PASS	AC=15;AF=0.076;AN=198;BaseQRankSum=0.727;DP=2908;Dels=0.00;ExcessHet=0.2148;FS=0.000;HaplotypeScore=0.2850;InbreedingCoeff=0.2064;MLEAC=15;MLEAF=0.076;MQ=43.66;MQ0=0;MQRankSum=-48.413;POSITIVE_TRAIN_SITE;QD=19.33;ReadPosRankSum=0.200;SOR=0.597;VQSLOD=7.50;culprit=FS	GT:AD:DP:GQ:PL	0/0:31,0:31:90:0,90,1190	0/0:12,0:12:36:0,36,480	0/0:12,0:12:36:0,36,470	0/0:30,0:30:90:0,90,1169	0/0:32,0:32:90:0,90,1190	0/0:30,0:30:87:0,87,1160	0/0:26,0:26:78:0,78,1040	0/0:30,0:30:90:0,90,1200	0/0:30,1:31:50:0,50,1110	0/0:22,1:23:29:0,29,840	0/1:23,21:44:99:700,0,751	0/1:8,18:26:99:597,0,245	0/0:31,0:31:93:0,93,1209	0/0:28,0:28:81:0,81,1070	0/0:22,0:22:66:0,66,880	0/0:29,0:29:84:0,84,1099	0/1:6,17:23:99:574,0,174	0/0:26,1:27:52:0,52,990	0/0:25,0:25:75:0,75,1000	0/0:32,0:32:96:0,96,1269	0/0:37,1:38:71:0,71,1379	0/0:23,0:23:69:0,69,910	0/0:18,0:18:54:0,54,720	0/0:13,0:13:36:0,36,480	0/0:22,0:22:60:0,60,800	0/0:23,0:23:69:0,69,910	0/0:21,0:21:63:0,63,840	0/0:29,0:29:87:0,87,1129	0/0:32,0:32:93:0,93,1219	0/0:28,0:28:84:0,84,1099	0/0:27,0:27:81:0,81,1070	0/0:43,0:43:99:0,123,1630	0/1:31,13:44:99:388,0,1097	0/0:21,1:22:26:0,26,779	0/1:22,13:35:99:421,0,701	0/0:30,0:30:90:0,90,1190	0/0:36,0:36:99:0,108,1440	0/0:20,0:20:60:0,60,800	0/0:30,0:30:87:0,87,1150	0/0:20,0:20:60:0,60,779	0/0:16,0:16:45:0,45,600	0/1:2,5:7:59:179,0,59	0/0:13,0:13:33:0,33,440	0/0:17,0:17:48:0,48,640	1/1:1,31:32:53:1131,53,0	0/1:27,27:54:99:870,0,910	0/0:37,0:37:99:0,108,1440	0/0:38,0:38:99:0,114,1520	0/0:27,0:27:81:0,81,1070	0/0:19,0:19:54:0,54,720	0/1:10,9:25:99:303,0,332	0/0:26,0:26:78:0,78,1040	0/0:23,0:23:69:0,69,920	0/0:27,0:27:78:0,78,1030	0/0:38,0:38:99:0,114,1520	0/1:20,19:39:99:649,0,609	0/0:32,1:33:56:0,56,1169	0/0:37,0:37:99:0,111,1470	0/0:44,1:45:99:0,126,1680	0/0:30,0:30:87:0,87,1150	1/1:1,30:31:53:1160,53,0	0/0:22,0:22:60:0,60,759	0/0:35,0:35:99:0,102,1350	0/0:30,0:30:87:0,87,1160	0/0:41,0:41:99:0,123,1619	0/0:28,0:28:81:0,81,1080	0/0:17,0:17:48:0,48,630	0/0:54,0:54:99:0,163,2150	0/0:35,0:35:99:0,102,1350	0/0:23,0:23:69:0,69,910	0/0:29,0:29:84:0,84,1120	0/0:22,0:22:63:0,63,840	0/0:29,0:29:81:0,81,1080	0/0:30,0:30:90:0,90,1200	0/0:30,0:30:90:0,90,1169	0/0:37,0:37:99:0,111,1470	0/0:30,0:30:87:0,87,1160	0/0:34,0:34:99:0,102,1350	0/0:19,0:19:57:0,57,750	0/0:41,0:41:99:0,123,1640	0/0:35,0:35:99:0,99,1320	0/0:33,1:34:59:0,59,1240	0/0:41,0:41:99:0,123,1630	0/0:40,1:41:80:0,80,1489	0/0:29,1:30:50:0,50,1099	0/0:39,0:39:99:0,117,1550	0/0:27,0:27:81:0,81,1070	0/0:35,0:35:99:0,102,1350	0/0:34,0:34:99:0,99,1320	0/0:39,0:39:99:0,117,1550	0/0:25,0:25:72:0,72,960	0/0:27,0:27:81:0,81,1080	0/0:31,0:31:93:0,93,1240	0/0:23,0:23:69:0,69,899	0/0:25,0:25:75:0,75,969
jcf7180000028002	553892	.	T	G	957.83	PASS	AC=2;AF=0.010;AN=198;BaseQRankSum=0.728;DP=2679;Dels=0.00;ExcessHet=3.0324;FS=0.000;HaplotypeScore=0.1482;InbreedingCoeff=-0.0104;MLEAC=2;MLEAF=0.010;MQ=43.91;MQ0=0;MQRankSum=-31.710;QD=15.45;ReadPosRankSum=0.611;SOR=0.996;VQSLOD=4.63;culprit=FS	GT:AD:DP:GQ:PL	0/0:33,0:33:93:0,93,1230	0/0:26,0:26:75:0,75,990	0/0:15,0:15:42:0,42,560	0/0:47,0:47:99:0,138,1830	0/0:32,0:32:90:0,90,1190	0/0:45,0:46:99:0,132,1760	0/0:27,0:27:81:0,81,1080	0/0:24,0:24:72:0,72,960	0/0:25,0:25:75:0,75,979	0/0:19,0:19:57:0,57,729	0/0:34,0:34:96:0,96,1280	0/0:30,0:30:81:0,81,1080	0/0:41,0:41:99:0,117,1539	0/1:16,17:33:99:581,0,541	0/0:13,0:13:36:0,36,480	0/0:23,0:23:69:0,69,920	0/0:18,0:18:54:0,54,720	0/0:40,0:40:99:0,117,1550	0/0:21,0:21:60:0,60,769	0/0:35,0:35:99:0,99,1320	0/0:28,0:28:84:0,84,1110	0/0:23,0:23:66:0,66,859	0/0:16,0:16:45:0,45,600	0/0:8,0:8:24:0,24,310	0/0:24,0:24:69:0,69,920	0/0:23,0:23:66:0,66,859	0/0:31,0:31:93:0,93,1230	0/0:38,0:38:99:0,114,1510	0/0:30,0:30:87:0,87,1160	0/0:32,0:32:96:0,96,1280	0/0:24,0:24:69:0,69,920	0/0:30,0:31:90:0,90,1169	0/0:29,0:29:84:0,84,1120	0/0:26,0:26:78:0,78,1030	0/0:23,0:23:66:0,66,870	0/0:33,0:33:93:0,93,1229	0/0:32,1:33:56:0,56,1200	0/0:20,0:20:57:0,57,750	0/0:25,0:25:69:0,69,899	0/0:11,0:11:33:0,33,430	0/0:17,0:17:51:0,51,680	0/0:7,0:7:21:0,21,280	0/0:6,0:6:18:0,18,240	0/0:10,0:10:30:0,30,400	0/0:29,1:30:44:0,44,1030	0/0:21,0:21:63:0,63,819	0/0:26,0:26:78:0,78,1040	0/0:26,0:26:75:0,75,990	0/0:29,0:29:84:0,84,1099	0/0:29,0:29:87:0,87,1160	0/0:31,0:31:84:0,84,1089	0/0:27,0:27:81:0,81,1080	0/0:22,0:22:66:0,66,859	0/0:22,0:22:60:0,60,790	0/0:40,0:40:99:0,117,1539	0/0:27,0:27:78:0,78,1030	0/0:37,0:37:99:0,108,1430	0/0:16,0:16:42:0,42,560	0/0:46,0:46:99:0,138,1820	0/0:38,0:38:99:0,111,1449	0/0:33,0:33:99:0,99,1299	0/1:15,14:29:99:436,0,505	0/0:27,0:27:78:0,78,1030	0/0:30,0:30:90:0,90,1179	0/0:37,0:37:99:0,111,1480	0/0:21,0:21:63:0,63,819	0/0:26,0:26:78:0,78,1019	0/0:65,0:65:99:0,193,2560	0/0:15,0:15:42:0,42,550	0/0:24,0:24:69:0,69,910	0/0:31,0:31:93:0,93,1240	0/0:23,0:23:66:0,66,870	0/0:25,0:25:72:0,72,960	0/0:37,0:37:99:0,105,1379	0/0:21,0:21:60:0,60,800	0/0:22,0:22:66:0,66,859	0/0:18,0:18:54:0,54,710	0/0:27,0:27:81:0,81,1070	0/0:27,0:27:78:0,78,1040	0/0:41,0:41:99:0,117,1550	0/0:28,0:28:84:0,84,1120	0/0:18,0:18:51:0,51,670	0/0:24,0:24:69:0,69,920	0/0:31,0:31:87:0,87,1160	0/0:27,0:27:81:0,81,1080	0/0:31,0:31:90:0,90,1179	0/0:10,0:10:27:0,27,350	0/0:43,0:43:99:0,126,1659	0/0:27,0:27:81:0,81,1059	0/0:38,0:38:99:0,114,1510	0/0:25,0:25:75:0,75,979	0/0:31,0:31:93:0,93,1230	0/0:29,0:29:84:0,84,1120	0/0:31,0:31:93:0,93,1209	0/0:14,0:14:42:0,42,560
jcf7180000028002	570742	.	G	A	1933.8	PASS	AC=13;AF=0.067;AN=194;BaseQRankSum=-1.233;DP=1181;Dels=0.00;ExcessHet=4.8782;FS=0.000;HaplotypeScore=0.0412;InbreedingCoeff=-0.0829;MLEAC=13;MLEAF=0.067;MQ=43.72;MQ0=0;MQRankSum=-26.695;POSITIVE_TRAIN_SITE;QD=14.01;ReadPosRankSum=-0.433;SOR=0.548;VQSLOD=7.82;culprit=FS	GT:AD:DP:GQ:PL	0/0:13,0:13:39:0,39,520	0/0:9,0:9:27:0,27,360	0/0:4,0:4:12:0,12,160	0/0:14,0:14:42:0,42,550	0/0:16,0:16:48:0,48,640	0/0:13,0:13:39:0,39,510	0/0:8,0:8:21:0,21,270	0/0:21,0:21:63:0,63,840	0/0:12,0:12:36:0,36,470	0/0:13,0:13:36:0,36,480	0/0:22,0:22:66:0,66,880	0/1:7,8:15:99:278,0,198	0/1:11,7:18:99:215,0,376	0/0:14,0:14:42:0,42,550	0/1:9,4:13:84:84,0,314	0/1:6,3:9:93:93,0,213	0/0:9,0:9:21:0,21,280	0/0:14,0:14:39:0,39,520	0/0:13,0:13:39:0,39,510	0/0:12,0:12:36:0,36,480	0/0:17,0:17:45:0,45,600	0/0:3,0:3:9:0,9,120	0/0:8,0:8:24:0,24,320	0/0:5,0:5:12:0,12,160	0/0:6,0:6:15:0,15,200	0/0:10,0:10:27:0,27,360	0/0:7,0:7:21:0,21,280	0/0:11,0:11:33:0,33,440	0/0:16,0:16:48:0,48,619	0/0:8,0:8:24:0,24,310	0/1:7,1:8:19:19,0,219	0/0:16,0:16:48:0,48,619	0/0:12,0:12:36:0,36,480	0/0:3,0:3:9:0,9,99	0/0:7,0:7:18:0,18,240	0/0:10,0:10:30:0,30,390	0/0:4,0:4:12:0,12,150	0/0:6,0:6:15:0,15,200	0/0:19,0:19:54:0,54,710	0/0:14,0:14:39:0,39,520	0/1:2,1:3:31:31,0,71	./.:.:.:.:.	0/0:1,0:1:3:0,3,40	./.:.:.:.:.	0/0:2,0:2:6:0,6,80	0/0:18,0:18:54:0,54,710	0/0:9,0:9:27:0,27,360	0/0:16,0:16:48:0,48,640	0/0:18,0:18:54:0,54,707	0/0:15,0:15:45:0,45,579	0/0:5,0:5:15:0,15,200	0/0:17,0:17:51:0,51,670	0/0:9,0:9:27:0,27,360	0/0:3,0:3:6:0,6,80	0/0:32,0:32:93:0,93,1219	0/0:16,0:16:45:0,45,600	0/0:20,0:20:60:0,60,800	0/0:21,0:21:63:0,63,840	0/0:23,0:23:66:0,66,880	0/0:9,0:9:24:0,24,320	0/0:4,0:4:9:0,9,110	0/0:15,0:15:45:0,45,600	0/0:13,0:13:39:0,39,510	0/0:16,0:16:45:0,45,600	0/0:15,0:15:42:0,42,560	0/1:6,4:10:99:130,0,200	0/0:1,0:1:3:0,3,40	0/0:30,1:31:53:0,53,1160	0/0:12,0:12:36:0,36,480	0/0:5,0:5:15:0,15,200	0/0:10,0:10:24:0,24,320	0/0:7,0:7:21:0,21,270	0/0:14,0:14:42:0,42,560	0/1:9,11:20:99:380,0,300	0/0:17,0:17:48:0,48,619	0/1:8,9:17:99:302,0,232	0/0:11,0:11:33:0,33,430	0/0:15,0:15:42:0,42,550	0/0:10,0:10:30:0,30,400	0/0:25,0:25:72:0,72,939	0/1:4,4:8:99:126,0,136	0/0:7,0:7:21:0,21,280	0/0:16,0:16:42:0,42,560	0/0:14,1:15:39:0,39,520	0/0:5,0:5:15:0,15,200	0/1:9,8:17:99:201,0,241	0/0:4,0:4:12:0,12,160	0/0:18,0:18:48:0,48,640	0/0:11,0:11:30:0,30,400	0/0:15,0:15:42:0,42,539	0/0:9,0:9:27:0,27,350	0/0:13,0:13:39:0,39,510	0/0:22,0:22:60:0,60,800	0/0:11,0:11:33:0,33,440	0/0:10,0:10:30:0,30,379
jcf7180000028002	635631	.	C	T	11294.4	PASS	AC=49;AF=0.247;AN=198;BaseQRankSum=0.824;DP=1310;Dels=0.00;ExcessHet=1.4864;FS=0.000;HaplotypeScore=0.0997;InbreedingCoeff=0.0400;MLEAC=49;MLEAF=0.247;MQ=43.15;MQ0=0;MQRankSum=-34.414;QD=20.28;ReadPosRankSum=0.200;SOR=0.684;VQSLOD=4.43;culprit=FS	GT:AD:DP:GQ:PL	0/1:10,7:17:99:211,0,349	0/0:9,0:9:27:0,27,360	0/1:5,3:8:96:96,0,176	0/1:17,10:27:99:308,0,599	0/0:16,0:16:48:0,48,640	0/0:17,0:17:51:0,51,670	0/0:12,0:12:36:0,36,480	0/0:22,0:22:63:0,63,809	0/1:8,13:21:99:457,0,257	0/1:7,5:12:99:164,0,244	0/0:16,0:16:48:0,48,640	0/0:19,0:19:57:0,57,760	0/1:5,6:11:99:207,0,167	0/0:23,0:23:66:0,66,880	0/0:5,0:5:15:0,15,200	0/1:5,4:9:99:133,0,173	0/0:12,0:12:36:0,36,480	0/0:9,0:9:27:0,27,360	0/1:6,4:10:99:130,0,210	0/0:14,0:14:39:0,39,520	0/1:7,3:10:90:90,0,250	1/1:0,6:6:18:230,18,0	1/1:0,8:8:24:320,24,0	0/0:5,0:5:15:0,15,200	0/0:5,0:5:15:0,15,190	0/1:3,1:4:28:28,0,108	0/1:3,1:4:28:28,0,108	0/0:9,0:9:27:0,27,350	0/1:9,6:15:99:195,0,315	0/0:12,0:12:36:0,36,480	0/0:18,0:18:54:0,54,710	0/0:19,0:19:51:0,51,680	0/1:18,2:20:20:20,0,660	0/1:5,3:8:96:96,0,176	0/1:1,4:5:25:145,0,25	0/0:16,0:16:48:0,48,640	0/0:17,0:17:48:0,48,640	0/1:3,9:12:84:324,0,84	0/0:15,0:15:45:0,45,590	0/1:6,7:13:99:241,0,201	0/0:7,0:7:21:0,21,280	0/0:1,0:1:3:0,3,40	0/0:5,0:5:15:0,15,200	0/0:6,0:6:18:0,18,240	0/1:3,6:9:93:213,0,93	0/1:9,10:19:99:332,0,303	0/0:11,0:11:33:0,33,430	0/0:30,0:30:90:0,90,1179	0/0:17,0:17:51:0,51,680	0/1:5,2:7:59:59,0,179	0/0:13,0:13:39:0,39,520	0/1:5,6:11:99:197,0,167	0/0:8,0:8:24:0,24,320	0/0:6,0:6:18:0,18,240	0/0:21,0:21:63:0,63,830	0/0:10,0:10:30:0,30,400	0/0:15,0:15:45:0,45,600	0/0:14,0:14:42:0,42,560	0/1:8,8:16:99:272,0,262	0/0:13,0:13:39:0,39,520	0/0:8,0:8:24:0,24,320	0/0:13,0:13:36:0,36,480	0/1:9,5:14:99:158,0,318	0/0:8,0:8:24:0,24,320	0/0:13,0:13:39:0,39,520	0/1:3,8:11:87:287,0,87	0/0:14,0:14:42:0,42,560	1/1:0,48:48:99:1867,141,0	0/0:11,0:11:33:0,33,430	0/0:11,0:11:33:0,33,440	1/1:0,17:17:48:640,48,0	0/1:11,10:21:99:337,0,377	0/0:10,0:10:30:0,30,400	0/0:12,0:12:36:0,36,470	1/1:0,12:12:36:480,36,0	0/0:9,0:9:27:0,27,360	0/1:7,9:16:99:312,0,222	0/1:11,10:21:99:337,0,366	0/0:10,0:10:30:0,30,400	0/0:12,0:12:36:0,36,480	0/1:6,1:7:19:19,0,219	1/1:0,13:13:39:520,39,0	0/0:18,0:18:54:0,54,720	1/1:1,15:16:8:560,8,0	0/0:14,0:14:42:0,42,560	0/1:8,19:27:99:655,0,239	0/0:10,0:10:30:0,30,390	0/1:5,9:14:99:318,0,158	0/0:21,0:21:63:0,63,830	0/0:17,0:17:51:0,51,670	0/1:11,8:19:99:263,0,383	0/0:14,0:14:42:0,42,560	0/1:11,5:16:99:152,0,392	0/0:15,0:15:42:0,42,550	0/0:10,0:10:30:0,30,400
jcf7180000028002	659123	.	G	A	1173.83	PASS	AC=2;AF=0.010;AN=198;BaseQRankSum=-0.298;DP=4005;Dels=0.00;ExcessHet=3.0324;FS=0.000;HaplotypeScore=0.6902;InbreedingCoeff=-0.0102;MLEAC=2;MLEAF=0.010;MQ=43.83;MQ0=0;MQRankSum=-31.642;QD=12.76;ReadPosRankSum=-0.500;SOR=1.120;VQSLOD=4.75;culprit=FS	GT:AD:DP:GQ:PL	0/0:41,0:41:99:0,120,1600	0/1:30,21:51:99:687,0,1047	0/0:32,0:32:96:0,96,1270	0/0:52,0:52:99:0,154,2040	0/0:37,0:37:99:0,111,1473	0/0:45,0:45:99:0,135,1790	0/0:27,0:27:78:0,78,1040	0/0:46,0:46:99:0,138,1840	0/0:41,0:41:99:0,123,1640	0/0:30,0:30:90:0,90,1190	0/0:61,0:61:99:0,184,2440	0/0:42,0:42:99:0,126,1670	0/0:58,0:58:99:0,169,2220	0/0:41,0:41:99:0,123,1630	0/0:24,0:24:72:0,72,960	0/0:54,0:54:99:0,163,2160	0/0:32,0:32:87:0,87,1150	0/0:52,0:52:99:0,153,2009	0/0:51,0:51:99:0,153,2030	0/0:49,0:49:99:0,144,1920	0/0:41,0:41:99:0,123,1630	0/0:34,0:34:99:0,99,1320	0/0:21,0:21:60:0,60,800	0/0:18,0:18:54:0,54,710	0/0:29,0:29:87:0,87,1160	0/0:31,0:31:93:0,93,1240	0/0:32,0:32:96:0,96,1280	0/0:47,0:47:99:0,141,1880	0/0:39,0:39:99:0,117,1550	0/0:37,0:37:99:0,108,1440	0/0:43,0:43:99:0,129,1720	0/0:46,0:46:99:0,138,1820	0/0:56,0:56:99:0,169,2240	0/0:46,0:46:99:0,138,1840	0/0:35,0:35:99:0,105,1378	0/0:41,0:41:99:0,117,1560	0/0:48,0:48:99:0,141,1880	0/0:52,0:52:99:0,157,2060	0/0:44,0:44:99:0,132,1750	0/0:32,0:32:96:0,96,1270	0/0:46,0:46:99:0,138,1830	0/0:14,0:14:42:0,42,560	0/0:26,0:26:78:0,78,1019	0/0:51,0:51:99:0,154,2022	0/0:55,0:55:99:0,166,2200	0/0:38,0:38:99:0,114,1510	0/0:36,0:36:99:0,108,1440	0/0:47,0:47:99:0,141,1880	0/0:39,0:39:99:0,117,1550	0/0:38,0:38:99:0,114,1510	0/0:38,0:39:99:0,114,1520	0/0:55,0:55:99:0,166,2200	0/0:35,0:35:99:0,102,1350	0/0:35,0:35:99:0,105,1400	0/0:60,0:60:99:0,178,2360	0/0:48,0:48:99:0,144,1920	0/0:42,0:42:99:0,126,1670	0/0:32,0:32:96:0,96,1280	0/0:58,0:58:99:0,172,2280	0/0:62,0:62:99:0,181,2380	0/0:49,0:49:99:0,147,1960	0/0:42,0:42:99:0,126,1680	0/0:43,0:43:99:0,129,1710	0/0:39,0:39:99:0,117,1550	0/0:53,0:53:99:0,157,2065	0/0:33,0:33:99:0,99,1310	0/0:31,0:31:93:0,93,1230	0/0:74,0:74:99:0,223,2940	0/0:26,0:26:78:0,78,1040	0/0:29,0:29:87:0,87,1160	0/0:33,0:33:96:0,96,1270	0/0:32,0:32:96:0,96,1280	0/0:32,0:32:93:0,93,1240	0/0:33,0:33:99:0,99,1307	0/0:30,0:30:90:0,90,1200	0/0:33,0:33:96:0,96,1270	0/0:45,0:45:99:0,135,1790	0/0:30,0:30:90:0,90,1200	0/0:37,0:37:99:0,111,1480	0/0:55,0:55:99:0,166,2180	0/0:36,0:36:99:0,108,1440	0/0:32,0:32:96:0,96,1280	0/1:24,17:41:99:546,0,837	0/0:31,0:31:93:0,93,1240	0/0:25,0:25:75:0,75,1000	0/0:40,0:40:99:0,120,1600	0/0:30,0:30:90:0,90,1200	0/0:51,0:51:99:0,150,2000	0/0:45,0:45:99:0,135,1790	0/0:46,0:46:99:0,138,1840	0/0:38,0:38:99:0,114,1520	0/0:50,0:50:99:0,150,2000	0/0:37,0:37:99:0,111,1480	0/0:31,0:31:93:0,93,1230	0/0:36,0:36:99:0,102,1336
jcf7180000028002	695513	.	T	C	110029	PASS	AC=159;AF=0.803;AN=198;BaseQRankSum=-0.812;DP=3770;Dels=0.00;ExcessHet=0.4058;FS=0.000;HaplotypeScore=0.2271;InbreedingCoeff=0.1438;MLEAC=160;MLEAF=0.808;MQ=41.64;MQ0=0;MQRankSum=-58.398;QD=31.55;ReadPosRankSum=0.000;SOR=0.650;VQSLOD=4.19;culprit=QD	GT:AD:DP:GQ:PL	0/1:25,18:43:99:570,0,871	0/1:13,4:17:99:109,0,459	1/1:0,26:26:78:1040,78,0	0/1:28,31:59:99:1042,0,943	1/1:1,39:40:80:1520,80,0	1/1:2,39:41:43:1470,43,0	0/1:22,7:29:99:196,0,756	1/1:0,35:35:99:1390,105,0	1/1:1,24:25:35:910,35,0	0/1:9,13:22:99:454,0,294	1/1:2,48:50:67:1769,67,0	1/1:0,43:43:99:1709,129,0	1/1:0,43:43:99:1670,126,0	1/1:1,49:50:99:1920,110,0	1/1:0,26:26:78:1040,78,0	1/1:0,37:37:99:1480,111,0	1/1:0,19:19:57:760,57,0	1/1:1,53:54:99:1995,119,0	1/1:0,33:33:99:1320,99,0	1/1:0,37:37:99:1470,111,0	0/0:53,1:54:99:0,123,2080	0/1:23,8:31:99:227,0,816	1/1:0,28:28:84:1110,84,0	1/1:0,12:12:36:480,36,0	1/1:0,29:29:87:1150,87,0	1/1:1,23:24:32:880,32,0	0/1:14,14:28:99:475,0,476	0/1:19,21:40:99:723,0,603	1/1:0,36:36:99:1440,108,0	0/1:22,20:42:99:652,0,754	1/1:0,35:35:99:1329,102,0	0/0:46,3:49:64:0,64,1760	0/1:10,49:59:99:1724,0,225	1/1:1,41:42:83:1560,83,0	0/1:31,24:55:99:795,0,1054	1/1:1,40:41:80:1520,80,0	0/1:36,23:59:99:743,0,1263	0/1:3,34:37:9:1249,0,9	1/1:0,49:49:99:1940,147,0	0/1:22,20:42:99:640,0,720	1/1:0,25:25:75:1000,75,0	1/1:0,4:4:12:150,12,0	1/1:0,27:27:75:979,75,0	1/1:0,26:26:78:1040,78,0	0/1:29,32:61:99:1089,0,940	1/1:0,41:41:99:1617,123,0	1/1:0,39:39:99:1538,117,0	1/1:0,41:41:99:1549,117,0	0/1:28,17:45:99:531,0,974	0/0:40,0:40:99:0,120,1590	0/1:24,23:47:99:779,0,808	1/1:0,36:36:99:1390,105,0	1/1:0,34:34:99:1360,102,0	0/1:21,14:35:99:447,0,698	0/0:46,0:46:99:0,138,1820	1/1:1,47:48:99:1790,101,0	1/1:0,35:35:99:1368,105,0	1/1:0,39:39:99:1520,114,0	1/1:0,45:45:99:1790,135,0	1/1:0,46:46:99:1840,138,0	1/1:0,31:31:93:1230,93,0	1/1:0,44:44:99:1750,132,0	1/1:0,30:30:90:1168,90,0	1/1:0,21:21:63:840,63,0	1/1:0,43:43:99:1689,129,0	1/1:0,28:28:84:1109,84,0	1/1:0,16:16:48:630,48,0	1/1:0,69:69:99:2750,208,0	0/1:13,10:23:99:310,0,451	1/1:0,40:40:99:1560,117,0	0/1:25,15:40:99:480,0,880	1/1:0,26:26:78:1040,78,0	1/1:1,42:43:89:1640,89,0	1/1:0,43:43:99:1720,129,0	1/1:0,38:38:99:1520,114,0	1/1:0,32:32:96:1256,96,0	0/1:24,16:40:99:506,0,829	0/1:20,16:36:99:521,0,692	0/1:27,18:45:99:574,0,945	0/0:48,0:48:99:0,138,1830	1/1:0,35:35:99:1400,105,0	1/1:0,30:30:90:1200,90,0	1/1:1,39:40:80:1520,80,0	1/1:0,37:37:99:1480,111,0	1/1:2,34:36:39:1259,39,0	1/1:0,40:40:99:1587,120,0	1/1:0,26:26:78:1030,78,0	1/1:0,49:49:99:1950,147,0	0/1:26,24:50:99:810,0,879	1/1:0,45:45:99:1800,135,0	0/1:28,31:59:99:1049,0,943	0/0:45,0:45:99:0,135,1790	0/1:24,21:45:99:620,0,831	1/1:0,38:38:99:1470,111,0	0/1:3,36:39:3:1299,0,3
jcf7180000028002	750062	.	A	C	2061.7	PASS	AC=3;AF=0.015;AN=198;BaseQRankSum=1.265;DP=5037;Dels=0.00;ExcessHet=3.0769;FS=0.000;HaplotypeScore=0.4366;InbreedingCoeff=-0.0156;MLEAC=3;MLEAF=0.015;MQ=43.91;MQ0=0;MQRankSum=-50.227;QD=10.31;ReadPosRankSum=0.341;SOR=1.145;VQSLOD=4.20;culprit=FS	GT:AD:DP:GQ:PL	0/0:61,0:61:99:0,159,2058	0/0:19,0:19:45:0,45,590	0/0:17,0:17:45:0,45,600	0/0:52,0:52:99:0,150,1938	0/0:48,0:48:99:0,126,1670	0/0:64,0:64:99:0,178,2298	0/0:34,0:34:81:0,81,1059	0/0:46,0:46:99:0,132,1719	0/0:42,0:42:99:0,117,1550	0/0:28,0:28:72:0,72,950	0/0:45,0:45:99:0,117,1498	0/0:55,0:55:99:0,135,1800	0/0:55,0:55:99:0,135,1780	0/0:67,0:67:99:0,178,2267	0/0:38,0:38:99:0,102,1360	0/0:55,0:55:99:0,150,1969	0/0:41,0:41:99:0,120,1569	0/0:65,0:65:99:0,187,2439	0/0:52,0:52:99:0,150,1959	0/0:59,0:59:99:0,163,2140	0/0:63,0:63:99:0,172,2218	0/0:35,0:35:90:0,90,1190	0/0:37,0:37:99:0,102,1308	0/0:36,0:36:99:0,99,1289	0/0:49,0:49:99:0,135,1717	0/0:47,0:47:99:0,129,1668	0/1:28,18:46:99:563,0,823	0/0:62,0:62:99:0,166,2148	0/0:55,0:55:99:0,156,1976	0/0:55,0:55:99:0,138,1830	0/0:51,0:51:99:0,153,1988	0/0:70,0:70:99:0,205,2617	0/0:55,0:55:99:0,159,2048	0/0:36,0:36:93:0,93,1230	0/0:51,0:51:99:0,129,1682	0/0:42,0:42:99:0,111,1428	0/0:51,0:51:99:0,144,1910	0/0:33,0:33:93:0,93,1219	0/0:58,0:58:99:0,175,2279	0/0:62,0:62:99:0,175,2289	0/0:42,0:42:99:0,111,1408	0/0:7,0:7:15:0,15,190	0/0:11,0:11:27:0,27,339	0/0:13,0:13:36:0,36,470	0/0:30,0:30:81:0,81,1070	0/0:46,0:46:99:0,120,1569	0/0:52,0:52:99:0,141,1849	0/0:62,0:62:99:0,160,2089	0/0:61,0:61:99:0,169,2188	0/0:62,0:62:99:0,166,2138	0/0:64,0:64:99:0,175,2310	0/0:56,0:57:99:0,138,1809	0/0:51,0:51:99:0,141,1839	0/0:41,0:41:99:0,114,1479	0/0:56,0:56:99:0,144,1879	0/0:68,0:68:99:0,175,2271	0/0:64,0:64:99:0,175,2268	0/0:65,0:65:99:0,178,2329	0/0:77,0:77:99:0,187,2439	0/0:63,0:63:99:0,175,2289	0/0:45,0:45:99:0,126,1628	0/0:59,0:59:99:0,160,2079	0/0:42,0:42:99:0,105,1328	0/0:47,0:47:99:0,126,1628	0/0:62,0:62:99:0,172,2208	0/0:41,0:41:99:0,105,1359	0/0:30,0:30:78:0,78,1030	0/1:66,38:104:99:1169,0,2147	0/0:28,0:28:72:0,72,960	0/0:45,0:45:99:0,123,1619	0/0:47,0:47:99:0,126,1639	0/0:43,0:43:99:0,117,1529	0/0:50,0:50:99:0,126,1618	0/0:64,0:64:99:0,172,2239	0/0:45,0:45:99:0,126,1649	0/0:58,0:58:99:0,153,1978	0/1:34,16:50:99:404,0,1074	0/0:69,0:69:99:0,184,2357	0/0:50,0:50:99:0,135,1769	0/0:70,0:70:99:0,169,2199	0/0:60,0:60:99:0,172,2228	0/0:56,0:56:99:0,150,1948	0/0:59,0:59:99:0,166,2148	0/0:63,0:63:99:0,172,2249	0/0:37,0:37:99:0,99,1289	0/0:51,0:51:99:0,141,1860	0/0:50,0:50:99:0,141,1849	0/0:56,0:56:99:0,156,2028	0/0:76,0:76:99:0,205,2668	0/0:64,0:64:99:0,175,2279	0/0:61,0:61:99:0,160,2079	0/0:65,0:65:99:0,184,2378	0/0:47,0:47:99:0,120,1569	0/0:54,0:54:99:0,144,1858	0/0:55,0:55:99:0,157,2049
jcf7180000028005	281909	.	A	G	93503.1	PASS	AC=192;AF=0.970;AN=198;BaseQRankSum=0.442;DP=2461;Dels=0.00;ExcessHet=3.3488;FS=0.000;HaplotypeScore=0.0794;InbreedingCoeff=-0.0337;MLEAC=192;MLEAF=0.970;MQ=41.03;MQ0=0;MQRankSum=-36.853;QD=32.52;ReadPosRankSum=0.368;SOR=0.567;VQSLOD=3.62;culprit=QD	GT:AD:DP:GQ:PL	1/1:0,10:10:30:378,30,0	0/1:11,6:17:99:189,0,378	1/1:0,7:7:21:280,21,0	1/1:0,29:29:87:1150,87,0	1/1:0,27:27:81:1080,81,0	1/1:0,25:25:75:1000,75,0	1/1:0,19:19:57:760,57,0	1/1:0,39:39:99:1560,117,0	1/1:0,24:24:72:950,72,0	1/1:0,20:20:60:800,60,0	1/1:0,29:29:84:1120,84,0	1/1:0,32:32:93:1240,93,0	1/1:0,30:30:90:1200,90,0	1/1:0,28:28:84:1120,84,0	1/1:0,12:12:36:480,36,0	1/1:0,17:17:51:680,51,0	1/1:0,21:21:63:840,63,0	1/1:0,21:21:63:840,63,0	1/1:0,25:25:75:1000,75,0	1/1:0,31:31:93:1240,93,0	0/1:15,18:33:99:621,0,489	0/1:12,7:19:99:186,0,426	1/1:0,17:17:51:680,51,0	1/1:0,9:9:27:360,27,0	1/1:0,17:17:51:680,51,0	0/1:11,22:33:99:781,0,341	1/1:0,20:20:60:800,60,0	1/1:0,22:22:66:880,66,0	1/1:0,33:33:99:1320,99,0	0/1:8,18:26:99:645,0,205	1/1:0,34:34:99:1360,102,0	1/1:0,30:30:90:1200,90,0	1/1:0,27:27:78:1030,78,0	1/1:1,19:20:20:720,20,0	1/1:0,18:18:51:680,51,0	1/1:0,28:28:84:1110,84,0	1/1:0,28:28:84:1120,84,0	1/1:0,13:13:39:520,39,0	1/1:0,29:29:84:1110,84,0	1/1:0,22:22:66:880,66,0	1/1:0,10:10:27:350,27,0	1/1:0,4:4:12:160,12,0	1/1:0,1:1:3:40,3,0	1/1:0,9:9:27:360,27,0	1/1:0,5:5:15:200,15,0	1/1:0,28:28:81:1067,81,0	1/1:0,31:31:90:1190,90,0	1/1:0,30:30:90:1190,90,0	1/1:0,26:26:78:1030,78,0	1/1:0,30:30:90:1189,90,0	1/1:0,24:24:72:950,72,0	1/1:0,27:27:81:1080,81,0	1/1:0,23:23:69:910,69,0	1/1:0,8:8:24:320,24,0	1/1:0,33:33:99:1320,99,0	1/1:0,34:34:99:1360,102,0	1/1:0,30:30:90:1200,90,0	1/1:0,32:32:96:1270,96,0	1/1:0,44:44:99:1720,129,0	1/1:0,16:16:48:640,48,0	1/1:0,17:17:51:680,51,0	1/1:0,23:23:69:920,69,0	1/1:0,17:17:51:680,51,0	1/1:0,20:20:57:760,57,0	1/1:0,33:33:99:1320,99,0	1/1:0,23:23:69:920,69,0	1/1:0,14:14:42:560,42,0	1/1:0,59:59:99:2339,178,0	1/1:0,25:25:75:1000,75,0	1/1:0,17:17:51:670,51,0	1/1:0,23:23:66:880,66,0	1/1:0,14:14:42:560,42,0	1/1:0,23:23:69:920,69,0	1/1:0,32:32:93:1230,93,0	1/1:0,25:25:75:987,75,0	1/1:0,28:28:84:1120,84,0	1/1:0,26:26:78:1030,78,0	1/1:0,26:26:75:1000,75,0	1/1:0,23:23:69:907,69,0	1/1:0,43:43:99:1680,126,0	1/1:0,28:28:84:1106,84,0	1/1:0,24:24:72:960,72,0	0/1:21,16:37:99:495,0,695	1/1:0,28:28:84:1110,84,0	1/1:0,23:23:69:920,69,0	1/1:0,25:25:72:960,72,0	1/1:0,20:20:60:790,60,0	1/1:0,42:42:99:1670,126,0	1/1:0,30:30:90:1179,90,0	1/1:1,36:37:71:1400,71,0	1/1:0,31:31:93:1230,93,0	1/1:0,30:30:87:1160,87,0	1/1:0,37:37:99:1480,111,0	1/1:0,33:33:99:1320,99,0	1/1:0,27:27:81:1070,81,0
jcf7180000028005	299248	.	T	A	20655.6	PASS	AC=58;AF=0.293;AN=198;BaseQRankSum=-0.447;DP=2143;Dels=0.00;ExcessHet=1.0878;FS=1.424;HaplotypeScore=0.0896;InbreedingCoeff=0.0789;MLEAC=58;MLEAF=0.293;MQ=42.98;MQ0=0;MQRankSum=-39.729;QD=19.90;ReadPosRankSum=-1.094;SOR=0.811;VQSLOD=3.33;culprit=QD	GT:AD:DP:GQ:PL	0/1:20,20:40:99:680,0,669	0/0:18,0:18:54:0,54,710	0/0:16,0:16:48:0,48,640	0/0:39,0:39:99:0,117,1560	0/0:19,1:20:20:0,20,720	0/0:38,0:38:99:0,114,1520	0/0:24,0:24:72:0,72,960	0/0:26,0:26:78:0,78,1040	0/0:19,0:19:57:0,57,760	0/0:15,0:15:45:0,45,600	0/1:19,11:30:99:353,0,622	0/1:23,15:38:99:486,0,806	0/1:15,21:36:99:732,0,492	0/0:32,0:32:96:0,96,1259	0/1:9,12:21:99:417,0,297	0/0:25,0:25:75:0,75,1000	0/0:20,0:20:60:0,60,800	0/1:15,16:31:99:547,0,507	0/1:16,15:31:99:496,0,547	0/0:35,0:35:99:0,105,1400	0/0:22,0:22:66:0,66,880	0/0:20,0:20:60:0,60,800	0/0:10,0:10:30:0,30,400	0/1:11,7:18:99:226,0,386	1/1:0,10:10:30:400,30,0	0/0:21,0:21:63:0,63,840	0/1:15,9:24:99:276,0,528	1/1:0,18:18:54:710,54,0	0/0:30,0:30:90:0,90,1190	0/1:10,11:21:99:377,0,337	0/1:9,10:19:99:343,0,292	0/1:22,9:31:99:267,0,766	1/1:1,22:23:29:840,29,0	0/1:10,13:23:99:451,0,331	0/0:21,0:21:60:0,60,800	1/1:1,21:22:26:800,26,0	0/1:15,7:22:99:214,0,523	0/0:15,1:16:8:0,8,560	0/1:19,19:38:99:646,0,646	0/1:2,24:26:2:882,0,2	1/1:0,6:6:18:240,18,0	1/1:0,6:6:18:240,18,0	0/1:2,5:7:52:129,0,52	0/1:5,5:10:99:123,0,173	0/1:1,6:7:19:219,0,19	1/1:0,15:15:45:600,45,0	0/0:14,0:14:42:0,42,560	0/0:12,0:12:36:0,36,480	0/0:13,0:13:39:0,39,520	0/0:22,0:22:66:0,66,859	0/0:20,0:20:60:0,60,800	0/1:12,12:24:99:371,0,411	0/1:7,11:18:99:386,0,226	0/1:7,2:9:53:53,0,253	0/0:12,0:12:36:0,36,480	0/1:20,15:35:99:495,0,695	0/0:21,0:21:60:0,60,800	0/1:11,12:23:99:411,0,371	1/1:2,30:32:16:1110,16,0	0/0:27,0:27:81:0,81,1080	0/0:14,1:15:5:0,5,510	0/0:16,0:16:48:0,48,640	0/1:12,11:23:99:371,0,411	0/0:19,0:19:57:0,57,760	0/0:21,0:21:63:0,63,840	0/0:15,0:15:45:0,45,600	1/1:0,12:12:36:480,36,0	0/0:44,0:44:99:0,129,1710	0/1:6,11:17:99:389,0,189	0/0:17,0:17:51:0,51,680	0/0:17,0:17:45:0,45,600	0/0:13,0:13:39:0,39,520	0/0:27,0:27:78:0,78,1040	0/1:3,17:20:49:620,0,49	0/0:21,0:21:60:0,60,800	0/0:28,0:28:84:0,84,1120	0/1:10,11:21:99:377,0,316	0/0:29,0:29:87:0,87,1160	0/1:8,11:19:99:335,0,255	0/1:15,17:32:99:584,0,504	0/1:16,5:21:88:88,0,570	0/0:24,0:24:72:0,72,960	0/0:27,0:27:81:0,81,1070	0/0:21,0:21:60:0,60,800	0/1:4,1:5:25:25,0,145	0/1:12,7:19:99:212,0,423	0/1:7,14:21:99:478,0,217	0/0:26,0:26:78:0,78,1040	0/1:15,21:36:99:695,0,495	0/0:28,0:28:84:0,84,1110	0/0:23,0:23:66:0,66,880	0/1:5,9:14:99:281,0,161	0/0:18,0:18:54:0,54,720	0/0:15,0:15:45:0,45,600	0/1:10,7:17:99:192,0,352
jcf7180000028005	404263	.	A	G	62543.3	PASS	AC=106;AF=0.535;AN=198;BaseQRankSum=3.005;DP=3176;Dels=0.00;ExcessHet=1.2122;FS=0.000;HaplotypeScore=0.0996;InbreedingCoeff=0.0760;MLEAC=106;MLEAF=0.535;MQ=42.32;MQ0=0;MQRankSum=-55.390;POSITIVE_TRAIN_SITE;QD=25.57;ReadPosRankSum=0.000;SOR=0.659;VQSLOD=8.21;culprit=FS	GT:AD:DP:GQ:PL	1/1:1,29:30:47:1050,47,0	0/1:11,6:17:99:189,0,389	0/1:6,6:12:99:204,0,194	1/1:1,37:38:71:1390,71,0	1/1:1,33:34:62:1259,62,0	1/1:1,37:38:74:1440,74,0	1/1:0,21:21:63:840,63,0	1/1:0,33:33:99:1320,99,0	1/1:0,28:29:84:1120,84,0	1/1:1,20:21:23:760,23,0	0/1:27,20:47:99:622,0,910	0/1:15,20:35:99:681,0,495	0/1:21,19:40:99:640,0,699	0/0:33,0:33:99:0,99,1310	0/1:12,16:28:99:519,0,399	1/1:1,29:30:50:1120,50,0	0/1:2,18:20:20:660,0,20	1/1:0,43:43:99:1720,129,0	1/1:0,31:31:93:1239,93,0	0/1:21,17:38:99:566,0,695	1/1:0,40:40:99:1590,120,0	1/1:1,22:23:26:800,26,0	0/1:15,14:29:99:473,0,502	0/1:13,9:22:99:294,0,454	0/1:17,25:42:99:874,0,554	1/1:1,23:24:32:880,32,0	1/1:0,34:34:99:1347,102,0	1/1:1,43:44:92:1658,92,0	1/1:1,43:44:99:1670,126,0	1/1:0,30:30:87:1153,87,0	0/1:3,35:38:9:1228,0,9	1/1:1,33:34:62:1270,62,0	0/1:30,4:34:58:58,0,1087	0/1:24,4:28:76:76,0,876	0/1:20,21:41:99:717,0,666	0/0:34,2:36:28:0,28,1270	1/1:1,32:33:59:1240,59,0	0/0:32,2:34:22:0,22,1200	0/1:14,12:26:99:402,0,482	0/1:17,23:40:99:800,0,560	0/0:16,1:17:11:0,11,600	0/1:3,1:4:28:28,0,108	0/1:12,2:14:1:1,0,441	0/1:6,9:15:99:315,0,195	0/1:13,8:21:99:257,0,457	0/1:21,26:47:99:851,0,702	0/0:33,0:33:96:0,96,1280	0/1:23,17:40:99:563,0,763	1/1:0,38:38:99:1480,111,0	0/1:9,18:27:99:639,0,279	0/1:15,19:34:99:658,0,487	0/1:19,19:38:99:649,0,609	1/1:0,31:31:93:1230,93,0	1/1:1,23:24:29:829,29,0	0/0:31,0:31:93:0,93,1240	0/0:34,1:35:65:0,65,1320	0/1:12,13:25:99:448,0,368	0/1:14,8:22:99:246,0,483	0/0:40,1:41:83:0,83,1519	0/0:35,0:35:99:0,105,1390	0/1:13,9:22:99:294,0,454	0/0:26,0:26:75:0,75,1000	0/0:18,0:18:54:0,54,689	0/1:19,13:32:99:424,0,653	0/0:37,2:39:37:0,37,1400	0/1:16,19:35:99:658,0,498	0/1:14,23:37:99:812,0,412	0/0:70,0:70:99:0,202,2660	0/0:19,0:19:57:0,57,750	0/1:11,12:23:99:374,0,374	1/1:1,37:38:71:1390,71,0	0/1:11,15:26:99:522,0,351	1/1:0,27:27:81:1080,81,0	1/1:0,38:38:99:1513,114,0	1/1:0,34:34:99:1320,99,0	0/0:36,0:36:99:0,105,1400	0/1:20,17:37:99:569,0,678	0/1:18,21:39:99:672,0,606	0/0:24,1:25:32:0,32,870	1/1:0,52:52:99:2070,157,0	1/1:0,23:23:63:840,63,0	0/0:21,0:21:63:0,63,840	0/1:23,21:44:99:671,0,791	1/1:0,42:42:99:1640,123,0	0/0:24,1:25:32:0,32,880	0/1:24,21:45:99:708,0,788	0/1:13,7:20:99:220,0,460	0/0:40,0:40:99:0,120,1600	0/1:18,22:40:99:760,0,600	0/1:24,21:45:99:694,0,794	0/1:18,20:38:99:686,0,606	0/0:29,0:29:87:0,87,1160	0/1:16,22:38:99:741,0,526	0/0:27,0:27:81:0,81,1070	0/0:33,0:33:96:0,96,1280
jcf7180000028005	420466	.	T	C	35102.2	PASS	AC=156;AF=0.796;AN=196;BaseQRankSum=-1.806;DP=1613;Dels=0.00;ExcessHet=0.0470;FS=1.801;HaplotypeScore=0.0915;InbreedingCoeff=0.2340;MLEAC=155;MLEAF=0.791;MQ=41.97;MQ0=0;MQRankSum=-37.236;QD=25.53;ReadPosRankSum=-0.997;SOR=0.565;VQSLOD=2.74;culprit=QD	GT:AD:DP:GQ:PL	1/1:0,15:15:45:563,45,0	1/1:1,8:9:18:240,18,0	0/1:10,4:14:84:84,0,324	1/1:1,14:15:5:510,5,0	1/1:0,6:6:15:200,15,0	1/1:0,16:16:45:587,45,0	1/1:0,18:18:51:670,51,0	1/1:0,12:12:27:360,27,0	1/1:1,24:25:26:772,26,0	1/1:0,7:7:21:269,21,0	1/1:0,19:19:48:640,48,0	0/1:1,8:9:13:283,0,13	0/1:21,5:26:99:122,0,762	1/1:0,13:13:39:520,39,0	1/1:0,13:13:36:470,36,0	1/1:0,3:3:9:120,9,0	1/1:0,8:8:21:280,21,0	1/1:0,11:12:30:387,30,0	1/1:0,8:9:18:240,18,0	1/1:1,15:16:5:499,5,0	1/1:0,13:13:36:480,36,0	0/1:16,7:23:99:200,0,560	1/1:0,3:3:9:120,9,0	0/1:9,1:10:10:10,0,330	1/1:0,12:12:36:470,36,0	1/1:0,5:5:15:200,15,0	0/0:31,0:31:90:0,90,1190	1/1:0,13:13:33:415,33,0	0/1:25,24:49:99:816,0,816	0/1:11,7:18:99:134,0,392	1/1:0,11:11:30:400,30,0	1/1:0,16:16:48:630,48,0	1/1:0,23:23:60:769,60,0	0/1:1,15:16:1:417,0,1	1/1:0,15:15:42:539,42,0	1/1:0,14:14:36:462,36,0	1/1:0,8:8:24:320,24,0	1/1:1,19:20:17:680,17,0	0/1:13,4:17:99:109,0,469	1/1:1,19:20:20:720,20,0	1/1:0,8:8:24:310,24,0	./.:.:.:.:.	0/0:9,0:9:27:0,27,360	1/1:0,8:8:24:320,24,0	1/1:0,7:7:21:267,21,0	1/1:0,14:14:36:470,36,0	1/1:0,15:15:36:480,36,0	1/1:0,17:17:48:630,48,0	1/1:0,15:15:42:527,42,0	1/1:0,11:11:33:430,33,0	1/1:0,7:7:21:280,21,0	1/1:1,13:14:2:470,2,0	1/1:0,11:11:27:350,27,0	1/1:0,5:5:15:200,15,0	1/1:0,17:17:51:659,51,0	1/1:0,13:13:30:400,30,0	1/1:0,15:15:39:520,39,0	0/1:12,8:20:99:155,0,355	1/1:0,15:15:36:480,36,0	0/1:2,12:14:28:417,0,28	1/1:0,8:8:24:320,24,0	0/1:1,10:11:10:330,0,10	1/1:0,4:4:9:110,9,0	0/1:18,2:20:26:26,0,576	1/1:0,9:9:27:360,27,0	0/0:26,1:27:35:0,35,910	1/1:0,6:6:18:240,18,0	0/1:38,16:54:99:481,0,1321	0/0:34,0:34:96:0,96,1270	1/1:0,6:6:18:230,18,0	0/1:16,8:24:99:251,0,531	1/1:0,6:6:18:240,18,0	0/0:28,0:28:84:0,84,1110	0/1:14,8:22:99:249,0,420	1/1:0,5:5:15:200,15,0	1/1:0,11:11:33:430,33,0	1/1:0,12:12:33:440,33,0	0/1:18,5:23:99:140,0,540	1/1:0,7:7:21:270,21,0	0/1:23,9:32:99:267,0,766	0/0:28,0:28:75:0,75,1000	0/1:15,4:19:66:66,0,536	1/1:0,13:13:39:513,39,0	1/1:1,8:9:24:320,24,0	0/1:15,11:26:99:328,0,477	1/1:0,24:24:69:890,69,0	1/1:0,20:20:60:790,60,0	1/1:0,19:19:54:720,54,0	0/1:21,19:40:99:577,0,686	1/1:0,28:28:81:1080,81,0	0/1:19,7:26:99:197,0,597	0/0:34,1:35:67:0,67,1237	0/1:21,10:31:99:233,0,753	0/1:18,9:27:99:268,0,628	1/1:0,23:23:60:800,60,0
jcf7180000028005	769989	.	C	T	1802.15	PASS	AC=5;AF=0.025;AN=198;BaseQRankSum=0.823;DP=1641;Dels=0.00;ExcessHet=0.1116;FS=0.000;HaplotypeScore=0.0674;InbreedingCoeff=0.3407;MLEAC=4;MLEAF=0.020;MQ=42.47;MQ0=0;MQRankSum=-7.508;QD=23.40;ReadPosRankSum=-0.256;SOR=0.775;VQSLOD=5.04;culprit=FS	GT:AD:DP:GQ:PL	0/1:6,18:24:99:648,0,168	0/0:13,0:13:39:0,39,520	1/1:1,17:18:14:640,14,0	0/0:14,0:14:42:0,42,560	0/1:14,12:26:99:402,0,482	0/0:11,0:11:33:0,33,440	0/0:16,0:16:48:0,48,630	0/0:19,0:19:57:0,57,760	0/0:13,0:13:39:0,39,520	0/1:3,6:9:93:213,0,93	0/0:36,0:36:99:0,108,1430	0/0:21,0:21:63:0,63,840	0/0:19,0:19:57:0,57,760	0/0:30,0:30:90:0,90,1190	0/0:11,0:11:33:0,33,440	0/0:28,0:28:84:0,84,1110	0/0:14,0:14:42:0,42,547	0/0:24,0:24:72:0,72,950	0/0:12,0:12:36:0,36,480	0/0:20,0:20:60:0,60,800	0/0:10,0:10:30:0,30,400	0/0:7,0:7:21:0,21,280	0/0:8,0:8:24:0,24,320	0/0:5,0:5:15:0,15,200	0/0:13,0:13:39:0,39,520	0/0:9,0:9:27:0,27,360	0/0:5,0:5:15:0,15,200	0/0:12,0:12:36:0,36,480	0/0:17,0:17:51:0,51,680	0/0:9,0:9:27:0,27,360	0/0:15,0:15:45:0,45,600	0/0:26,0:26:78:0,78,1040	0/0:25,0:25:75:0,75,1000	0/0:8,0:8:24:0,24,320	0/0:23,0:23:69:0,69,920	0/0:30,0:30:87:0,87,1136	0/0:32,0:32:96:0,96,1280	0/0:11,0:11:33:0,33,440	0/0:30,0:30:90:0,90,1186	0/0:26,0:26:78:0,78,1040	0/0:12,0:12:36:0,36,480	0/0:2,0:2:6:0,6,80	0/0:18,0:18:54:0,54,709	0/0:9,0:9:27:0,27,360	0/0:15,0:15:45:0,45,600	0/0:13,0:13:39:0,39,520	0/0:17,0:17:51:0,51,667	0/0:7,0:7:21:0,21,270	0/0:12,0:12:36:0,36,470	0/0:9,0:9:27:0,27,360	0/0:28,0:28:84:0,84,1107	0/0:9,0:9:27:0,27,360	0/0:17,0:17:51:0,51,680	0/0:6,0:6:18:0,18,240	0/0:36,0:36:99:0,108,1440	0/0:23,0:23:69:0,69,909	0/0:13,0:13:39:0,39,520	0/0:14,0:14:42:0,42,560	0/0:39,0:40:99:0,114,1520	0/0:36,0:36:99:0,108,1440	0/0:13,0:13:39:0,39,520	0/0:27,0:27:81:0,81,1080	0/0:17,0:17:51:0,51,680	0/0:18,0:18:54:0,54,720	0/0:23,0:23:69:0,69,910	0/0:12,0:12:36:0,36,480	0/0:12,0:12:36:0,36,480	0/0:38,0:38:99:0,111,1480	0/0:9,0:9:27:0,27,360	0/0:14,0:14:42:0,42,560	0/0:11,0:12:33:0,33,440	0/0:9,0:9:27:0,27,360	0/0:17,0:17:51:0,51,680	0/0:12,0:12:36:0,36,470	0/0:14,0:14:42:0,42,550	0/0:18,0:18:54:0,54,720	0/0:22,0:22:66:0,66,870	0/0:17,0:17:48:0,48,629	0/0:14,0:14:42:0,42,560	0/0:27,0:27:81:0,81,1080	0/0:8,0:8:24:0,24,320	0/0:12,0:12:36:0,36,470	0/0:12,0:12:36:0,36,480	0/0:16,0:16:48:0,48,640	0/0:7,0:7:21:0,21,280	0/0:8,0:8:24:0,24,320	0/0:11,0:11:33:0,33,440	0/0:14,0:14:42:0,42,560	0/0:18,0:18:54:0,54,720	0/0:15,0:15:45:0,45,590	0/0:20,0:20:60:0,60,800	0/0:13,0:13:39:0,39,520	0/0:16,0:16:48:0,48,640	0/0:31,0:31:90:0,90,1200	0/0:4,0:4:12:0,12,160
jcf7180000028005	876566	.	A	T	15718.6	PASS	AC=30;AF=0.152;AN=198;BaseQRankSum=-1.078;DP=2539;Dels=0.00;ExcessHet=0.4457;FS=0.688;HaplotypeScore=0.1914;InbreedingCoeff=0.1403;MLEAC=29;MLEAF=0.146;MQ=43.33;MQ0=0;MQRankSum=-47.088;QD=20.90;ReadPosRankSum=-1.659;SOR=0.758;VQSLOD=3.11;culprit=QD	GT:AD:DP:GQ:PL	0/0:30,0:30:90:0,90,1200	0/0:30,0:30:84:0,84,1120	0/0:18,0:18:54:0,54,720	0/0:41,1:42:86:0,86,1600	0/0:25,0:25:75:0,75,1000	0/0:29,0:29:87:0,87,1150	0/0:18,0:18:51:0,51,680	0/0:28,0:28:84:0,84,1120	0/0:31,0:31:93:0,93,1240	0/0:23,0:23:69:0,69,920	0/1:12,18:30:99:616,0,390	0/0:22,1:23:29:0,29,840	0/1:17,23:40:99:769,0,560	0/0:29,0:29:87:0,87,1150	0/1:8,12:20:99:420,0,260	0/1:23,21:44:99:708,0,777	0/0:20,0:20:60:0,60,800	1/1:1,31:32:56:1190,56,0	0/0:21,0:21:63:0,63,840	1/1:1,35:36:68:1328,68,0	0/0:35,0:35:99:0,105,1390	0/0:17,0:17:51:0,51,670	0/0:13,0:13:39:0,39,520	0/0:25,0:25:75:0,75,990	0/0:15,0:15:45:0,45,600	0/1:18,18:36:99:612,0,601	0/0:31,0:31:93:0,93,1240	0/0:28,0:28:84:0,84,1109	0/0:31,0:31:93:0,93,1230	0/0:25,0:25:75:0,75,969	0/0:31,0:31:93:0,93,1240	0/1:19,16:35:99:497,0,658	0/0:26,1:27:41:0,41,990	0/1:22,15:37:99:478,0,758	0/0:27,1:28:44:0,44,1008	0/1:15,12:27:99:399,0,519	0/0:34,0:34:99:0,102,1336	0/0:26,0:26:78:0,78,1040	0/1:10,20:30:99:673,0,292	0/0:24,1:25:35:0,35,910	0/0:16,0:16:45:0,45,600	0/0:4,0:4:12:0,12,160	0/1:3,7:10:90:250,0,90	0/1:8,6:14:99:198,0,268	0/1:13,1:14:1:1,0,431	0/0:20,0:20:60:0,60,790	0/0:17,0:17:51:0,51,680	0/0:20,0:20:57:0,57,760	0/1:14,15:29:99:470,0,462	0/0:25,1:26:39:0,39,961	0/0:26,0:26:78:0,78,1040	0/0:32,0:32:96:0,96,1262	0/0:16,0:16:48:0,48,640	0/0:19,0:19:57:0,57,760	0/0:19,0:19:57:0,57,760	0/0:26,0:26:78:0,78,1040	0/1:14,14:28:99:476,0,476	0/1:11,16:27:99:558,0,359	0/0:39,0:39:99:0,114,1510	0/0:34,0:34:99:0,102,1360	0/1:13,20:33:99:689,0,421	1/1:1,35:36:68:1360,68,0	1/1:0,35:35:99:1323,102,0	0/1:13,13:26:99:431,0,442	0/0:24,0:24:72:0,72,960	0/0:12,0:12:36:0,36,480	0/0:20,0:20:60:0,60,779	0/0:63,0:63:99:0,187,2480	0/0:12,0:12:36:0,36,480	0/0:18,0:18:54:0,54,720	0/0:27,0:27:81:0,81,1070	0/0:20,0:20:57:0,57,760	0/0:18,0:18:51:0,51,680	0/0:18,0:18:54:0,54,720	0/0:22,0:22:66:0,66,880	0/0:17,0:17:51:0,51,680	0/0:23,0:23:69:0,69,910	0/1:8,14:22:99:494,0,254	0/0:25,0:25:75:0,75,1000	0/1:24,20:44:99:631,0,831	0/0:18,0:18:54:0,54,720	0/1:9,12:21:99:404,0,297	0/0:27,0:27:81:0,81,1080	0/0:27,1:28:44:0,44,1009	0/0:18,0:18:54:0,54,707	0/0:19,0:19:57:0,57,739	0/0:20,0:20:60:0,60,790	0/0:32,0:32:96:0,96,1270	0/0:19,0:19:57:0,57,750	0/0:34,0:34:99:0,102,1350	0/1:14,15:29:99:502,0,462	0/0:28,2:30:10:0,10,1009	0/0:21,0:21:57:0,57,750	0/0:23,0:23:69:0,69,920	0/0:21,0:21:63:0,63,840
jcf7180000028005	1059413	.	G	A	12663	PASS	AC=13;AF=0.066;AN=198;BaseQRankSum=1.014;DP=6230;Dels=0.00;ExcessHet=0.9492;FS=0.000;HaplotypeScore=0.2299;InbreedingCoeff=0.0944;MLEAC=13;MLEAF=0.066;MQ=43.75;MQ0=0;MQRankSum=-69.262;QD=14.57;ReadPosRankSum=1.393;SOR=0.741;VQSLOD=4.63;culprit=FS	GT:AD:DP:GQ:PL	0/0:54,0:54:99:0,163,2150	0/0:82,0:82:99:0,238,3160	0/0:51,0:51:99:0,154,2040	0/1:50,43:93:99:1393,0,1686	0/1:44,34:78:99:1115,0,1525	0/0:87,3:90:99:0,151,3360	0/0:62,0:62:99:0,184,2420	0/0:71,0:71:99:0,211,2759	0/0:63,0:63:99:0,187,2470	0/0:50,0:50:99:0,147,1950	0/0:59,2:61:98:0,98,2200	0/0:61,0:61:99:0,175,2289	0/0:72,0:72:99:0,217,2870	0/0:78,0:78:99:0,235,3110	0/0:65,0:65:99:0,193,2540	0/0:70,0:70:99:0,211,2800	0/0:46,0:46:99:0,138,1820	0/0:71,0:71:99:0,214,2820	0/0:71,0:71:99:0,208,2750	0/0:84,0:84:99:0,253,3350	0/0:45,0:45:99:0,132,1750	0/1:30,27:57:99:909,0,1029	0/0:36,0:36:99:0,108,1429	0/0:44,0:44:99:0,132,1760	0/0:60,0:60:99:0,181,2390	1/1:1,42:43:89:1627,89,0	0/0:66,0:66:99:0,196,2580	0/0:59,0:59:99:0,178,2360	0/0:66,0:66:99:0,196,2590	0/0:61,0:61:99:0,184,2440	0/0:63,0:63:99:0,190,2500	0/0:73,0:73:99:0,220,2920	0/0:81,0:81:99:0,241,3159	0/0:88,0:89:99:0,259,3399	0/0:80,0:80:99:0,235,3120	0/0:72,0:72:99:0,217,2870	0/0:77,0:77:99:0,232,3070	0/0:82,0:82:99:0,247,3270	0/1:50,34:84:99:1070,0,1750	0/0:64,0:64:99:0,193,2540	0/0:55,0:55:99:0,166,2200	0/0:20,0:20:60:0,60,790	0/0:32,0:32:93:0,93,1240	0/0:36,0:36:99:0,108,1440	0/0:61,0:61:99:0,181,2389	0/0:64,0:64:99:0,190,2510	0/0:69,1:70:99:0,171,2710	0/1:45,24:69:99:752,0,1593	0/0:64,0:64:99:0,193,2560	0/0:41,0:41:99:0,123,1640	0/1:44,44:88:99:1485,0,1458	0/0:68,1:69:99:0,162,2580	0/1:39,23:62:99:734,0,1374	0/0:62,1:63:99:0,144,2347	0/0:65,0:65:99:0,196,2600	0/0:77,0:77:99:0,232,3080	0/0:74,0:74:99:0,223,2940	0/0:65,0:65:99:0,196,2600	0/0:83,1:84:99:0,213,3280	0/0:71,1:72:99:0,168,2660	0/0:53,0:53:99:0,160,2110	0/0:52,0:52:99:0,157,2070	0/0:70,0:70:99:0,208,2760	0/0:64,0:64:99:0,193,2550	0/0:75,1:76:99:0,189,2960	0/0:47,0:47:99:0,138,1840	0/0:58,0:58:99:0,169,2230	0/1:74,52:126:99:1670,0,2550	0/0:39,0:39:99:0,117,1550	0/0:62,0:62:99:0,184,2440	0/1:32,19:51:99:610,0,1079	0/0:50,1:51:99:0,113,1960	0/0:56,0:56:99:0,163,2150	0/1:36,24:60:99:780,0,1260	0/0:59,1:60:99:0,141,2310	0/0:55,0:55:99:0,166,2200	0/0:44,0:44:99:0,132,1750	0/1:36,22:58:99:706,0,1255	0/0:57,1:58:99:0,135,2229	0/0:64,0:64:99:0,190,2520	0/0:73,0:74:99:0,220,2910	0/0:49,0:49:99:0,144,1910	0/0:65,0:65:99:0,196,2600	0/0:56,0:56:99:0,169,2230	0/0:50,0:50:99:0,147,1950	0/0:56,0:56:99:0,169,2240	0/0:51,0:51:99:0,153,2030	0/0:72,0:72:99:0,214,2840	0/0:68,1:69:99:0,168,2680	0/0:67,0:67:99:0,196,2590	0/0:66,0:66:99:0,196,2600	0/0:61,1:62:99:0,141,2310	0/0:33,0:33:99:0,99,1320	0/0:59,0:59:99:0,178,2350	0/0:51,0:51:99:0,150,2000
jcf7180000028005	1391193	.	C	A	9268.35	PASS	AC=16;AF=0.081;AN=198;BaseQRankSum=0.130;DP=3308;Dels=0.00;ExcessHet=0.2826;FS=0.000;HaplotypeScore=0.1713;InbreedingCoeff=0.1839;MLEAC=16;MLEAF=0.081;MQ=43.69;MQ0=0;MQRankSum=-52.812;QD=20.87;ReadPosRankSum=-0.744;SOR=0.614;VQSLOD=3.27;culprit=FS	GT:AD:DP:GQ:PL	0/0:40,0:40:99:0,120,1600	0/0:41,0:41:99:0,123,1640	0/0:25,0:25:75:0,75,1000	0/0:51,1:52:99:0,117,1990	0/0:39,0:39:99:0,117,1560	0/0:60,0:60:99:0,178,2360	0/0:35,0:35:99:0,105,1379	0/0:37,1:38:74:0,74,1440	0/0:40,0:40:99:0,117,1560	0/0:32,0:32:96:0,96,1280	0/0:42,1:43:89:0,89,1630	0/0:50,0:50:99:0,147,1960	0/0:44,0:44:99:0,132,1750	0/0:48,0:48:99:0,141,1880	0/0:17,0:17:51:0,51,680	0/0:35,0:35:99:0,105,1390	0/0:23,0:23:69:0,69,920	0/0:44,0:44:99:0,129,1720	0/0:36,1:37:71:0,71,1400	0/0:48,0:48:99:0,144,1920	0/0:43,1:44:92:0,92,1667	1/1:1,23:24:32:880,32,0	0/0:22,0:22:66:0,66,880	0/1:10,2:12:44:44,0,364	0/1:19,15:34:99:498,0,658	0/1:9,20:29:99:713,0,273	0/0:25,0:25:75:0,75,990	0/0:23,0:23:69:0,69,920	0/0:38,0:38:99:0,114,1520	0/0:24,0:24:72:0,72,960	0/0:30,0:30:90:0,90,1200	0/0:32,0:32:96:0,96,1280	0/0:32,0:32:96:0,96,1280	0/0:37,0:37:99:0,111,1480	0/0:34,0:34:99:0,102,1350	0/0:33,1:34:62:0,62,1280	0/0:38,0:38:99:0,114,1520	0/0:37,0:37:99:0,111,1480	0/0:41,0:41:99:0,123,1640	0/0:39,0:39:99:0,117,1560	0/1:6,19:25:99:685,0,165	0/0:9,0:9:27:0,27,360	0/0:20,0:20:60:0,60,790	0/0:20,0:20:60:0,60,800	0/0:33,1:34:62:0,62,1270	0/0:27,0:27:81:0,81,1080	0/0:21,0:21:63:0,63,840	0/0:31,0:31:93:0,93,1240	0/0:45,0:45:99:0,135,1777	0/0:25,0:25:75:0,75,1000	0/1:19,23:42:99:757,0,637	0/0:30,0:30:90:0,90,1200	0/0:24,0:24:72:0,72,960	0/1:3,9:12:84:324,0,84	0/0:42,0:42:99:0,126,1680	0/0:46,0:46:99:0,138,1840	0/0:32,0:32:96:0,96,1280	0/0:38,0:38:99:0,114,1520	0/0:59,0:59:99:0,178,2360	0/0:47,0:47:99:0,141,1870	0/0:24,0:24:72:0,72,960	0/0:34,0:34:99:0,102,1360	0/0:31,0:31:93:0,93,1240	0/0:30,0:30:90:0,90,1200	0/0:28,0:28:84:0,84,1120	0/0:23,0:23:69:0,69,920	0/0:18,0:18:54:0,54,720	0/0:58,0:58:99:0,172,2280	0/0:22,0:22:66:0,66,880	0/0:17,0:17:51:0,51,680	0/1:15,20:35:99:695,0,495	0/0:15,0:15:45:0,45,600	0/1:15,17:32:99:584,0,493	0/0:26,0:26:78:0,78,1040	0/0:33,0:33:99:0,99,1320	0/0:32,0:32:96:0,96,1280	0/0:48,0:48:99:0,144,1920	0/1:19,24:43:99:834,0,594	0/0:32,0:32:96:0,96,1280	0/1:26,25:51:99:847,0,887	0/0:26,0:26:78:0,78,1040	0/0:39,0:39:99:0,117,1550	0/0:37,0:37:99:0,111,1480	0/0:26,0:26:78:0,78,1040	1/1:1,27:28:44:1027,44,0	0/0:28,0:28:84:0,84,1120	0/0:23,1:24:32:0,32,870	0/0:39,0:39:99:0,117,1560	0/0:40,0:40:99:0,120,1600	0/0:44,0:44:99:0,132,1760	0/0:30,0:30:90:0,90,1200	0/0:33,0:33:99:0,99,1320	0/0:40,0:40:99:0,120,1600	0/1:16,28:44:99:951,0,511	0/1:14,19:33:99:647,0,461
jcf7180000028005	1442978	.	A	C	127510	PASS	AC=188;AF=0.949;AN=198;BaseQRankSum=3.226;DP=3490;Dels=0.00;ExcessHet=4.0475;FS=0.000;HaplotypeScore=0.1074;InbreedingCoeff=-0.0536;MLEAC=188;MLEAF=0.949;MQ=40.79;MQ0=0;MQRankSum=-42.242;QD=32.94;ReadPosRankSum=0.556;SOR=0.635;VQSLOD=3.08;culprit=QD	GT:AD:DP:GQ:PL	0/1:23,13:36:99:382,0,801	0/1:12,19:31:99:656,0,387	1/1:0,17:17:51:667,51,0	1/1:0,42:42:99:1640,123,0	1/1:0,38:38:99:1520,114,0	1/1:0,37:37:99:1467,111,0	1/1:0,29:29:84:1099,84,0	1/1:0,47:47:99:1857,141,0	1/1:0,38:38:99:1520,114,0	1/1:0,28:28:84:1110,84,0	1/1:1,49:50:99:1919,121,0	1/1:0,27:27:81:1070,81,0	1/1:0,32:32:96:1270,96,0	1/1:0,39:39:99:1539,117,0	1/1:0,21:21:63:840,63,0	1/1:0,30:30:90:1190,90,0	1/1:0,33:33:99:1299,99,0	1/1:0,42:42:99:1680,126,0	1/1:1,26:27:78:1040,78,0	1/1:0,41:41:99:1600,120,0	1/1:0,42:42:99:1659,126,0	1/1:0,19:19:57:750,57,0	1/1:0,20:20:60:790,60,0	1/1:0,15:15:45:582,45,0	1/1:0,19:19:57:750,57,0	1/1:0,29:29:81:1080,81,0	1/1:1,30:31:53:1160,53,0	1/1:0,42:42:99:1531,123,0	1/1:1,44:45:95:1688,95,0	1/1:0,30:30:90:1163,90,0	0/1:17,17:34:99:578,0,567	1/1:1,55:56:99:2160,129,0	1/1:1,30:31:53:1134,53,0	1/1:1,30:31:53:1160,53,0	1/1:0,26:26:78:1030,78,0	0/1:31,16:47:99:491,0,1041	1/1:1,28:29:47:1070,47,0	1/1:0,16:16:48:640,48,0	1/1:0,36:36:99:1440,108,0	0/1:17,24:41:99:837,0,557	1/1:0,21:21:63:840,63,0	0/1:2,2:4:68:68,0,68	0/1:5,5:10:99:170,0,170	1/1:0,4:4:12:160,12,0	1/1:0,18:18:54:659,54,0	1/1:0,56:56:99:2230,169,0	1/1:0,36:36:99:1400,105,0	1/1:0,43:43:99:1669,129,0	1/1:0,43:43:99:1606,129,0	1/1:1,35:36:68:1360,68,0	1/1:0,40:40:99:1590,120,0	1/1:0,37:37:99:1386,108,0	1/1:0,41:41:99:1640,123,0	1/1:0,14:14:42:547,42,0	1/1:0,47:47:99:1840,138,0	0/1:23,23:46:99:758,0,771	1/1:0,35:35:99:1400,105,0	1/1:0,32:32:96:1267,96,0	1/1:0,59:59:99:2349,178,0	1/1:0,34:34:99:1360,102,0	1/1:0,29:29:87:1160,87,0	1/1:0,51:51:99:2017,153,0	1/1:0,29:29:87:1160,87,0	1/1:0,41:41:99:1640,123,0	1/1:2,55:57:99:2157,139,0	1/1:0,37:37:99:1480,111,0	1/1:0,6:6:18:240,18,0	1/1:0,65:65:99:2513,193,0	1/1:1,35:36:99:1390,105,0	1/1:0,34:34:99:1339,102,0	1/1:0,36:36:99:1430,108,0	1/1:0,34:34:99:1256,99,0	1/1:0,44:44:99:1698,129,0	1/1:0,43:43:99:1689,129,0	1/1:0,32:32:96:1267,96,0	1/1:0,48:48:99:1920,144,0	1/1:0,37:37:99:1469,111,0	1/1:0,43:43:99:1617,123,0	1/1:0,33:33:96:1267,96,0	1/1:0,59:59:99:2349,178,0	1/1:0,33:33:99:1320,99,0	1/1:0,30:31:87:1153,87,0	1/1:1,37:38:99:1427,108,0	1/1:0,42:42:99:1659,126,0	1/1:0,29:29:87:1160,87,0	1/1:0,40:40:99:1445,117,0	1/1:0,22:22:66:870,66,0	0/1:34,27:61:99:883,0,1177	1/1:0,48:48:99:1899,144,0	0/1:24,33:57:99:1149,0,789	1/1:0,40:40:99:1577,120,0	1/1:0,39:39:99:1453,114,0	1/1:0,41:41:99:1630,123,0	1/1:0,30:30:90:1181,90,0	1/1:0,36:36:99:1390,105,0
jcf7180000028005	1446535	.	G	A	1135.69	PASS	AC=3;AF=0.015;AN=198;BaseQRankSum=-0.967;DP=3618;Dels=0.00;ExcessHet=3.0769;FS=0.000;HaplotypeScore=0.4080;InbreedingCoeff=-0.0155;MLEAC=3;MLEAF=0.015;MQ=43.89;MQ0=0;MQRankSum=-38.314;QD=11.36;ReadPosRankSum=-0.298;SOR=0.403;VQSLOD=3.53;culprit=FS	GT:AD:DP:GQ:PL	0/0:47,0:47:99:0,138,1820	0/0:39,0:39:99:0,117,1560	0/0:34,0:34:99:0,99,1310	0/0:42,0:42:99:0,123,1630	0/0:53,0:53:99:0,154,2040	0/0:46,0:46:99:0,138,1840	0/0:36,0:36:99:0,108,1430	0/0:43,0:43:99:0,129,1699	0/0:34,0:34:99:0,102,1360	0/0:32,0:32:96:0,96,1280	0/0:47,0:47:99:0,141,1870	0/0:48,0:48:99:0,141,1870	0/0:48,0:48:99:0,138,1830	0/0:51,0:51:99:0,150,2000	0/0:38,0:38:99:0,114,1520	0/0:61,0:61:99:0,184,2420	0/0:33,0:33:99:0,99,1289	0/0:48,0:48:99:0,132,1760	0/0:53,0:53:99:0,153,2029	0/0:35,0:35:99:0,105,1390	0/0:25,0:25:75:0,75,1000	0/0:17,0:17:51:0,51,680	0/0:16,0:16:45:0,45,590	0/0:13,0:13:39:0,39,509	0/0:19,0:19:57:0,57,760	0/0:15,0:15:45:0,45,600	0/0:14,0:14:42:0,42,539	0/0:20,0:20:60:0,60,800	0/0:25,0:25:72:0,72,960	0/1:13,13:26:99:394,0,445	0/0:32,0:32:93:0,93,1230	0/0:30,0:30:87:0,87,1150	0/0:31,0:31:93:0,93,1240	0/0:38,0:38:99:0,111,1459	0/0:38,0:38:99:0,111,1459	0/0:31,0:31:93:0,93,1240	0/0:37,0:37:99:0,111,1480	0/0:32,0:32:96:0,96,1270	0/0:33,0:33:99:0,99,1310	0/0:40,0:40:99:0,120,1556	0/0:23,0:23:66:0,66,880	0/0:5,0:5:15:0,15,200	0/0:12,0:12:36:0,36,480	0/0:24,0:24:69:0,69,910	0/0:38,0:38:99:0,114,1510	0/0:38,0:38:99:0,114,1510	0/0:31,0:32:93:0,93,1230	0/0:42,0:42:99:0,111,1470	0/0:45,0:45:99:0,132,1749	0/0:56,0:57:99:0,166,2169	0/0:43,0:43:99:0,129,1720	0/0:47,0:47:99:0,138,1830	0/0:36,0:36:99:0,102,1360	0/0:32,0:32:90:0,90,1200	0/0:47,0:47:99:0,141,1839	0/0:61,0:61:99:0,181,2380	0/0:46,0:46:99:0,138,1830	0/0:41,0:41:99:0,123,1640	0/0:64,0:64:99:0,187,2480	0/0:50,0:50:99:0,150,1990	0/0:48,0:48:99:0,138,1820	0/0:51,0:51:99:0,154,2040	0/0:47,0:47:99:0,129,1702	0/0:47,0:47:99:0,141,1870	0/0:63,0:63:99:0,190,2479	0/0:33,0:33:96:0,96,1270	0/0:30,0:30:90:0,90,1189	0/0:68,0:68:99:0,205,2699	0/0:29,0:29:87:0,87,1160	0/0:23,0:23:69:0,69,899	0/0:40,0:40:99:0,117,1560	0/0:33,0:33:99:0,99,1279	0/0:46,0:46:99:0,138,1830	0/0:39,0:39:99:0,117,1538	0/0:40,0:40:99:0,117,1539	0/1:29,16:45:99:508,0,957	0/0:47,0:47:99:0,138,1778	0/0:42,0:42:99:0,126,1670	0/0:40,0:40:99:0,120,1600	0/0:51,0:51:99:0,147,1950	0/0:32,0:32:93:0,93,1240	0/0:13,0:13:39:0,39,520	0/0:38,0:38:99:0,114,1520	0/0:36,0:36:99:0,102,1350	0/0:21,0:21:60:0,60,790	0/0:33,0:33:96:0,96,1280	0/0:23,0:23:69:0,69,910	0/0:33,0:33:96:0,96,1259	0/0:34,1:35:65:0,65,1299	0/0:29,0:29:84:0,84,1110	0/0:31,0:31:93:0,93,1240	0/0:24,0:24:69:0,69,920	0/0:27,0:27:81:0,81,1070	0/0:28,0:28:84:0,84,1120	0/0:32,0:32:96:0,96,1270
jcf7180000028005	1481702	.	C	T	847.27	PASS	AC=7;AF=0.036;AN=192;BaseQRankSum=0.897;DP=981;Dels=0.00;ExcessHet=0.2455;FS=0.000;HaplotypeScore=0.0624;InbreedingCoeff=0.1932;MLEAC=7;MLEAF=0.036;MQ=43.86;MQ0=0;MQRankSum=-25.753;QD=13.45;ReadPosRankSum=1.514;SOR=0.780;VQSLOD=4.61;culprit=FS	GT:AD:DP:GQ:PL	0/0:10,1:11:1:0,1,368	0/0:5,0:5:15:0,15,190	0/0:4,0:4:12:0,12,160	0/0:8,0:8:24:0,24,320	0/0:12,0:12:36:0,36,480	0/0:18,0:18:54:0,54,720	0/0:15,0:15:45:0,45,590	0/0:13,0:13:39:0,39,520	0/0:12,0:12:36:0,36,480	0/0:8,0:8:24:0,24,320	0/0:20,0:20:60:0,60,790	0/0:9,0:9:27:0,27,360	0/0:17,0:17:51:0,51,680	0/0:15,0:15:45:0,45,600	0/0:7,0:7:21:0,21,280	0/0:10,0:10:30:0,30,400	0/0:10,0:10:30:0,30,400	0/0:9,0:9:27:0,27,360	0/0:10,0:10:30:0,30,400	0/0:20,0:20:60:0,60,790	0/0:13,0:13:39:0,39,520	0/0:8,0:8:24:0,24,320	0/0:6,0:6:18:0,18,240	0/0:4,0:4:12:0,12,150	./.:.:.:.:.	0/0:9,0:9:27:0,27,360	0/0:8,0:8:24:0,24,320	0/0:12,0:12:36:0,36,459	0/0:10,0:10:30:0,30,390	0/0:9,0:9:27:0,27,350	0/0:8,0:8:24:0,24,320	0/0:13,0:13:39:0,39,520	0/0:10,0:10:30:0,30,400	0/0:5,0:5:15:0,15,200	0/0:8,0:8:24:0,24,320	0/0:10,0:10:27:0,27,360	0/0:10,0:10:30:0,30,400	0/0:2,0:2:6:0,6,80	0/0:15,0:15:45:0,45,600	0/0:3,0:3:9:0,9,120	0/0:3,0:3:9:0,9,120	./.:.:.:.:.	./.:.:.:.:.	0/0:3,0:3:9:0,9,120	0/0:8,0:8:24:0,24,320	0/0:14,0:14:42:0,42,560	0/1:10,2:12:44:44,0,364	0/0:8,0:8:24:0,24,310	0/1:5,1:6:22:22,0,172	0/0:19,1:20:20:0,20,699	0/0:7,0:7:21:0,21,280	0/0:10,0:10:30:0,30,400	0/0:8,0:8:24:0,24,320	0/0:6,0:6:18:0,18,240	0/0:11,0:11:33:0,33,440	0/0:11,0:11:33:0,33,440	0/0:11,0:11:33:0,33,440	0/0:12,0:12:36:0,36,470	0/0:22,0:22:66:0,66,870	0/1:17,12:29:99:396,0,556	0/0:23,0:23:69:0,69,920	0/0:11,0:11:33:0,33,430	0/0:7,0:7:21:0,21,280	0/1:9,3:12:84:84,0,324	1/1:0,10:10:30:400,30,0	0/0:15,0:15:45:0,45,600	0/0:6,0:6:18:0,18,240	0/0:17,0:17:51:0,51,670	0/0:5,0:5:15:0,15,200	0/0:5,0:5:15:0,15,200	0/0:8,0:8:24:0,24,320	0/0:9,0:9:27:0,27,350	0/0:14,0:14:42:0,42,560	0/0:11,0:11:33:0,33,440	0/0:9,0:9:27:0,27,360	0/0:7,0:7:21:0,21,280	0/0:7,0:7:21:0,21,280	0/0:6,0:6:18:0,18,240	0/0:6,0:6:18:0,18,240	0/0:12,0:12:36:0,36,470	0/0:6,0:6:18:0,18,240	0/1:3,1:4:28:28,0,108	0/0:6,0:6:18:0,18,240	0/0:9,0:9:27:0,27,360	0/0:18,0:18:54:0,54,720	0/0:3,0:3:9:0,9,120	0/0:4,0:4:12:0,12,160	0/0:19,0:19:54:0,54,710	0/0:19,0:19:54:0,54,720	0/0:11,0:12:33:0,33,440	0/0:7,0:7:21:0,21,280	0/0:7,0:7:21:0,21,280	0/0:13,0:13:39:0,39,520	0/0:5,0:5:15:0,15,200	0/0:8,0:8:24:0,24,320
jcf7180000028005	1740697	.	C	A	9545.96	PASS	AC=47;AF=0.237;AN=198;BaseQRankSum=-0.205;DP=3644;Dels=0.00;ExcessHet=34.5040;FS=0.669;HaplotypeScore=0.1702;InbreedingCoeff=-0.3120;MLEAC=47;MLEAF=0.237;MQ=40.27;MQ0=0;MQRankSum=-57.864;POSITIVE_TRAIN_SITE;QD=5.34;ReadPosRankSum=-0.576;SOR=0.754;VQSLOD=4.24;culprit=QD	GT:AD:DP:GQ:PL	0/0:32,0:32:93:0,93,1240	0/0:60,0:60:99:0,181,2390	0/1:7,9:16:99:156,0,232	0/1:39,12:51:99:119,0,1407	0/0:40,0:40:99:0,120,1600	0/0:20,1:21:37:0,37,737	0/1:22,16:38:99:252,0,729	0/0:54,0:54:99:0,163,2150	0/0:41,0:41:99:0,120,1590	0/0:22,0:22:66:0,66,880	0/0:45,0:45:99:0,135,1800	0/1:12,19:31:99:341,0,340	0/1:12,15:27:99:265,0,389	0/1:22,31:53:99:533,0,724	0/0:19,0:19:57:0,57,760	0/0:36,1:37:83:0,83,1338	0/1:10,7:17:99:108,0,349	0/1:48,15:63:99:154,0,1694	0/1:47,30:77:99:432,0,1652	0/0:56,1:57:99:0,149,2218	0/1:23,15:38:99:226,0,806	0/1:11,16:27:99:285,0,359	0/1:14,7:21:96:96,0,497	0/0:15,0:15:45:0,45,579	0/1:7,9:16:99:156,0,232	0/1:7,17:24:99:317,0,171	0/1:16,14:30:99:230,0,513	0/1:12,14:26:99:240,0,402	0/0:32,2:34:54:0,54,1184	0/1:11,8:19:99:105,0,386	0/0:31,0:31:90:0,90,1190	0/0:55,0:55:99:0,166,2190	0/0:52,0:52:99:0,157,2070	0/1:38,13:51:99:122,0,1349	0/0:37,1:38:92:0,92,1437	0/1:25,10:35:99:122,0,895	0/1:32,7:39:41:41,0,1163	0/1:40,8:48:37:37,0,1445	0/0:38,0:38:99:0,105,1400	0/0:49,0:49:99:0,147,1960	0/0:23,0:23:69:0,69,920	0/0:21,0:21:63:0,63,840	0/0:12,0:12:36:0,36,470	0/0:44,7:51:14:0,14,1603	0/0:52,0:52:99:0,156,2039	0/0:48,0:48:99:0,141,1880	0/0:40,0:40:99:0,117,1560	0/0:39,0:39:99:0,117,1560	0/0:38,0:38:99:0,114,1499	0/0:10,0:10:30:0,30,400	0/0:12,1:13:13:0,13,417	0/0:12,0:12:36:0,36,480	0/1:16,14:30:99:227,0,540	0/1:31,8:39:64:64,0,1113	0/1:43,20:63:99:267,0,1473	0/0:54,0:54:99:0,160,2120	0/1:26,21:47:99:339,0,899	0/1:28,8:36:60:60,0,1015	0/0:47,0:47:99:0,141,1870	0/1:18,11:29:99:143,0,626	0/1:16,5:21:53:53,0,567	0/0:33,1:34:80:0,80,1287	0/0:29,1:30:87:0,87,1160	0/1:29,10:39:99:113,0,996	0/0:43,2:45:90:0,90,1654	0/1:16,25:41:99:450,0,480	0/0:36,0:36:99:0,102,1360	0/0:49,0:49:99:0,147,1953	0/1:10,12:22:99:206,0,313	0/1:29,7:36:54:54,0,1015	0/0:14,0:14:36:0,36,480	0/1:5,6:11:99:103,0,167	0/0:38,1:39:95:0,95,1466	0/0:24,0:24:72:0,72,960	0/0:25,0:25:75:0,75,1000	0/1:20,11:31:99:156,0,707	0/0:43,0:43:99:0,123,1640	0/0:13,0:13:36:0,36,470	0/0:30,0:30:90:0,90,1169	0/0:60,0:60:99:0,175,2310	0/0:35,0:35:99:0,102,1339	0/1:20,22:42:99:353,0,667	0/0:34,0:34:99:0,99,1320	0/1:42,21:63:99:273,0,1457	0/0:23,0:23:69:0,69,920	0/1:37,12:49:99:108,0,1299	0/1:22,10:32:99:137,0,710	0/1:18,28:46:99:504,0,545	0/1:32,22:54:99:340,0,1118	0/1:35,18:53:99:232,0,1197	0/1:22,22:45:99:367,0,748	0/1:40,10:50:57:57,0,1453	0/1:32,13:45:99:160,0,1135	0/1:20,14:34:99:196,0,691	0/0:40,0:40:99:0,120,1590
jcf7180000028005	1900287	.	C	T	135654	PASS	AC=158;AF=0.798;AN=198;BaseQRankSum=-1.894;DP=4443;Dels=0.00;ExcessHet=9.3293;FS=0.702;HaplotypeScore=0.3802;InbreedingCoeff=-0.1180;MLEAC=158;MLEAF=0.798;MQ=41.48;MQ0=0;MQRankSum=-57.835;POSITIVE_TRAIN_SITE;QD=31.11;ReadPosRankSum=1.241;SOR=0.837;VQSLOD=6.09;culprit=QD	GT:AD:DP:GQ:PL	1/1:0,58:58:99:2279,175,0	0/1:27,35:62:99:1145,0,886	1/1:0,30:30:87:1150,87,0	1/1:0,55:55:99:2180,166,0	1/1:1,47:48:99:1779,101,0	1/1:1,58:59:99:2270,138,0	0/1:20,27:47:99:911,0,622	1/1:0,61:61:99:2440,184,0	1/1:0,48:48:99:1870,141,0	1/1:1,41:42:97:1576,97,0	1/1:0,47:47:99:1815,141,0	1/1:0,49:49:99:1858,144,0	1/1:0,68:68:99:2710,205,0	1/1:2,55:57:89:2057,89,0	1/1:0,33:33:99:1310,99,0	1/1:0,45:45:99:1776,135,0	1/1:1,26:27:41:978,41,0	1/1:1,43:44:92:1673,92,0	1/1:0,42:42:99:1646,126,0	1/1:0,74:74:99:2879,220,0	0/1:23,29:52:99:912,0,767	0/1:5,18:23:99:651,0,131	0/1:7,13:20:99:442,0,183	0/1:13,12:25:99:394,0,445	1/1:1,47:48:99:1790,101,0	0/1:11,19:30:99:670,0,350	0/1:15,17:32:99:516,0,486	1/1:0,35:35:99:1365,105,0	1/1:0,56:56:99:2190,166,0	1/1:0,39:39:99:1528,117,0	1/1:0,41:41:99:1619,123,0	0/1:25,29:54:99:973,0,753	1/1:0,49:49:99:1868,144,0	1/1:1,50:51:99:1898,113,0	1/1:2,50:52:76:1855,76,0	1/1:3,42:45:12:1486,12,0	1/1:0,50:50:99:1940,147,0	0/1:26,36:62:99:1222,0,843	1/1:0,43:43:99:1710,129,0	1/1:1,39:40:71:1376,71,0	1/1:0,38:38:99:1470,111,0	1/1:0,13:13:36:480,36,0	0/1:13,9:22:99:286,0,417	0/1:10,11:21:99:377,0,337	1/1:0,45:45:99:1766,135,0	0/1:17,15:32:99:480,0,584	0/1:28,25:53:99:830,0,950	0/1:32,25:57:99:824,0,1014	0/1:19,21:40:99:726,0,566	0/1:20,30:50:99:1002,0,653	1/1:0,41:41:99:1579,120,0	1/1:0,48:48:99:1738,135,0	0/1:11,15:26:99:522,0,351	0/1:17,21:38:99:715,0,535	1/1:1,62:63:99:2335,147,0	1/1:0,34:34:99:1350,102,0	1/1:1,62:63:99:2399,150,0	0/1:27,28:55:99:923,0,904	1/1:0,73:73:99:2824,220,0	1/1:0,49:49:99:1905,147,0	1/1:0,47:47:99:1820,138,0	1/1:0,44:44:99:1702,129,0	1/1:0,43:43:99:1688,129,0	1/1:0,41:41:99:1619,123,0	1/1:0,63:63:99:2470,187,0	0/1:17,28:45:99:937,0,548	1/1:1,35:36:68:1332,68,0	1/1:0,71:71:99:2688,208,0	0/1:10,14:24:99:477,0,317	0/1:19,19:38:99:588,0,649	0/1:23,23:46:99:731,0,774	0/1:15,22:37:99:769,0,489	1/1:0,58:58:99:2248,172,0	1/1:0,42:42:99:1545,120,0	0/1:17,24:41:99:837,0,546	1/1:0,51:51:99:1953,150,0	0/0:43,2:45:55:0,55,1630	1/1:0,49:49:99:1920,144,0	1/1:0,37:37:99:1409,108,0	0/1:36,34:70:99:1084,0,1196	1/1:0,44:44:99:1699,129,0	1/1:0,29:29:87:1160,87,0	1/1:0,34:34:99:1308,102,0	0/1:27,27:54:99:849,0,910	0/1:14,25:39:99:785,0,449	1/1:0,49:49:99:1904,147,0	1/1:0,35:35:99:1390,105,0	0/1:18,30:48:99:958,0,571	1/1:0,52:52:99:2070,157,0	0/1:20,42:62:99:1476,0,603	0/1:14,18:33:99:587,0,446	1/1:0,44:44:99:1668,129,0	0/0:35,1:36:76:0,76,1331	0/1:22,28:50:99:912,0,733	0/1:37,3:40:6:6,0,1265
jcf7180000028005	2131450	.	G	T	19716.4	PASS	AC=19;AF=0.096;AN=198;BaseQRankSum=1.148;DP=5591;Dels=0.00;ExcessHet=0.0974;FS=0.000;HaplotypeScore=0.4231;InbreedingCoeff=0.2429;MLEAC=19;MLEAF=0.096;MQ=43.63;MQ0=0;MQRankSum=-69.746;QD=20.97;ReadPosRankSum=-0.293;SOR=0.748;VQSLOD=3.12;culprit=FS	GT:AD:DP:GQ:PL	0/0:47,1:48:99:0,104,1827	0/0:60,0:60:99:0,175,2310	0/0:33,0:33:99:0,99,1310	0/0:66,0:66:99:0,196,2579	0/0:60,0:60:99:0,178,2360	0/0:71,0:71:99:0,208,2750	0/0:61,0:61:99:0,181,2400	0/0:57,0:57:99:0,166,2169	0/0:66,0:66:99:0,196,2590	0/0:51,0:51:99:0,153,2030	0/0:54,1:55:99:0,123,2070	0/1:30,28:58:99:935,0,1026	0/0:67,0:67:99:0,202,2680	0/0:62,0:62:99:0,184,2420	0/1:24,27:51:99:904,0,807	0/0:54,1:55:99:0,120,2040	0/0:43,0:43:99:0,129,1699	0/0:65,0:65:99:0,193,2537	0/0:43,0:43:99:0,129,1699	0/0:79,0:79:99:0,238,3150	0/0:66,0:66:99:0,196,2569	0/1:27,26:53:99:867,0,910	0/0:52,0:52:99:0,154,2040	0/0:58,0:58:99:0,175,2320	0/0:59,1:60:99:0,138,2280	0/0:49,0:49:99:0,141,1870	0/0:72,0:72:99:0,217,2880	0/0:55,0:55:99:0,163,2129	0/0:79,0:79:99:0,235,3110	0/0:63,0:63:99:0,190,2520	0/0:73,0:73:99:0,217,2870	0/0:73,0:73:99:0,217,2860	0/0:73,2:75:99:0,146,2830	0/0:82,0:82:99:0,247,3280	0/0:62,1:63:99:0,147,2369	0/0:71,0:71:99:0,211,2777	0/1:38,59:97:99:2036,0,1191	0/0:75,1:76:99:0,186,2889	0/1:44,43:87:99:1458,0,1488	0/0:50,1:51:99:0,113,1960	0/0:44,0:44:99:0,132,1739	0/0:9,0:9:27:0,27,360	0/1:20,15:35:99:495,0,695	0/0:36,0:36:99:0,105,1400	0/0:46,1:47:99:0,109,1771	0/0:51,0:51:99:0,150,2000	0/0:42,0:42:99:0,123,1630	0/0:46,0:46:99:0,138,1830	0/0:37,0:37:99:0,108,1430	0/0:46,0:46:99:0,135,1800	0/0:53,0:53:99:0,160,2120	0/1:24,31:55:99:1075,0,784	0/0:47,0:47:99:0,138,1827	0/1:13,8:21:99:246,0,457	0/0:54,0:54:99:0,160,2110	1/1:4,58:62:27:2139,27,0	0/0:68,0:68:99:0,202,2660	0/1:28,32:60:99:1063,0,932	1/1:4,78:82:99:2947,121,0	0/1:42,34:76:99:1111,0,1383	0/1:26,21:47:99:702,0,862	0/1:25,33:58:99:1135,0,815	0/1:22,26:48:99:859,0,739	1/1:0,50:50:99:1989,150,0	0/0:47,0:47:99:0,141,1870	0/0:40,0:40:99:0,120,1577	0/0:51,0:51:99:0,154,2040	0/0:95,0:95:99:0,280,3679	0/0:39,0:39:99:0,114,1520	0/0:47,0:47:99:0,141,1880	0/0:46,0:46:99:0,135,1800	0/0:31,0:31:93:0,93,1240	0/0:61,0:61:99:0,184,2430	0/0:48,0:48:99:0,135,1790	0/0:56,0:56:99:0,163,2149	0/0:68,0:68:99:0,205,2700	0/0:47,0:47:99:0,138,1830	0/0:63,0:63:99:0,190,2520	0/0:49,0:49:99:0,147,1960	0/0:62,0:62:99:0,187,2470	0/0:68,0:68:99:0,202,2670	0/0:43,0:43:99:0,129,1699	0/0:67,0:67:99:0,202,2660	0/0:44,0:44:99:0,129,1710	0/0:41,0:41:99:0,123,1630	0/0:41,0:41:99:0,120,1590	0/0:43,0:43:99:0,117,1550	0/0:77,0:77:99:0,232,3060	0/0:80,0:80:99:0,232,3070	0/0:57,0:57:99:0,172,2260	0/0:59,0:59:99:0,175,2320	0/0:58,0:58:99:0,169,2230	0/0:72,0:72:99:0,214,2820	0/0:69,0:69:99:0,208,2750	0/0:47,0:47:99:0,141,1870
jcf7180000028005	2173883	.	G	A	574.82	PASS	AC=3;AF=0.015;AN=198;BaseQRankSum=-1.553;DP=2020;Dels=0.00;ExcessHet=3.0769;FS=0.000;HaplotypeScore=0.0595;InbreedingCoeff=-0.0182;MLEAC=3;MLEAF=0.015;MQ=43.92;MQ0=0;MQRankSum=-31.261;QD=11.98;ReadPosRankSum=0.242;SOR=1.268;VQSLOD=4.23;culprit=FS	GT:AD:DP:GQ:PL	0/0:13,0:13:39:0,39,520	0/0:21,0:21:63:0,63,830	0/0:12,0:12:36:0,36,470	0/0:23,0:23:69:0,69,920	0/0:31,0:31:87:0,87,1160	0/0:31,0:31:93:0,93,1240	0/0:15,0:15:42:0,42,560	0/0:35,0:35:99:0,105,1379	0/0:20,0:20:60:0,60,800	0/0:6,0:6:18:0,18,240	0/0:21,0:21:63:0,63,830	0/0:20,0:20:60:0,60,800	0/0:27,0:27:81:0,81,1070	0/0:19,0:19:54:0,54,710	0/0:18,0:18:54:0,54,710	0/0:16,0:16:48:0,48,630	0/0:15,0:15:45:0,45,590	0/0:20,0:20:60:0,60,790	0/0:14,0:14:42:0,42,539	0/0:34,0:34:99:0,102,1360	0/0:30,0:30:87:0,87,1150	0/1:7,6:13:99:191,0,241	0/0:10,0:10:27:0,27,339	0/0:9,0:9:27:0,27,350	0/0:14,0:14:42:0,42,560	0/1:9,8:17:99:269,0,309	0/1:11,7:18:99:189,0,379	0/0:19,0:19:57:0,57,760	0/0:21,0:21:63:0,63,840	0/0:16,0:16:48:0,48,640	0/0:22,0:22:66:0,66,859	0/0:24,0:24:69:0,69,910	0/0:27,0:27:78:0,78,1019	0/0:15,1:16:19:0,19,560	0/0:17,0:17:51:0,51,659	0/0:20,0:20:57:0,57,750	0/0:20,0:20:60:0,60,779	0/0:14,0:14:42:0,42,560	0/0:32,0:32:90:0,90,1179	0/0:15,0:15:45:0,45,600	0/0:12,0:12:36:0,36,480	0/0:1,0:1:3:0,3,40	0/0:3,0:3:9:0,9,110	0/0:11,0:11:33:0,33,440	0/0:24,0:24:72:0,72,939	0/0:25,0:25:75:0,75,979	0/0:23,0:23:69:0,69,910	0/0:36,0:36:99:0,108,1412	0/0:32,0:32:93:0,93,1219	0/0:22,0:22:63:0,63,830	0/0:28,0:28:75:0,75,990	0/0:20,0:20:60:0,60,779	0/0:24,0:24:69:0,69,920	0/0:19,0:19:51:0,51,649	0/0:27,0:27:81:0,81,1070	0/0:16,0:16:48:0,48,619	0/0:28,0:28:84:0,84,1110	0/0:18,0:18:54:0,54,720	0/0:30,1:31:53:0,53,1160	0/0:35,0:35:99:0,105,1369	0/0:21,0:21:63:0,63,830	0/0:26,0:26:75:0,75,1000	0/0:25,0:25:75:0,75,990	0/0:13,0:13:39:0,39,520	0/0:45,0:45:99:0,132,1718	0/0:14,0:14:39:0,39,510	0/0:9,0:9:27:0,27,350	0/0:37,0:37:99:0,111,1470	0/0:12,0:12:33:0,33,430	0/0:11,0:11:33:0,33,440	0/0:20,0:20:57:0,57,760	0/0:14,0:14:42:0,42,560	0/0:24,0:24:69:0,69,920	0/0:15,0:15:45:0,45,600	0/0:15,0:15:45:0,45,590	0/0:20,0:20:54:0,54,699	0/0:18,0:18:51:0,51,670	0/0:11,0:11:33:0,33,440	0/0:17,0:17:51:0,51,680	0/0:21,0:21:63:0,63,819	0/0:21,0:21:63:0,63,840	0/0:12,0:12:36:0,36,480	0/0:25,0:25:75:0,75,1000	0/0:23,0:23:69:0,69,920	0/0:21,0:21:63:0,63,840	0/0:20,0:20:60:0,60,790	0/0:4,0:4:12:0,12,160	0/0:31,0:31:90:0,90,1190	0/0:28,0:28:84:0,84,1079	0/0:21,0:21:63:0,63,830	0/0:25,0:25:72:0,72,960	0/0:24,0:24:72:0,72,960	0/0:27,0:27:81:0,81,1070	0/0:21,0:21:63:0,63,840	0/0:15,0:15:45:0,45,600
[truncated: 11,160,135 more chars]
