# Supplementary material for: Global, regional, and cryptic population structure in a high gene-flow transatlantic fish
Source: PLoS One. 2023 Mar 20;18(3):e0283351. doi: 10.1371/journal.pone.0283351 (PMC10027230; doi:10.1371/journal.pone.0283351)
Supplement: S4 File — (TXT) [file pone.0283351.s005.txt]

This is corrected, strictly filtered lumpfish data in convert format with loci ordered based on position. Recoding of alleles: A=100, T=102, C=104, G=106. Missing = ?. Removed individuals with over 20% missing data (45) and loci over 15% missing data (Lump127, 153,215, 228). VES removed as only one ind remained. It is last among ALT samples
npops = 43
nloci = 139
	Lump312_1		Lump099_1		Lump097_1		Lump242_1		Lump024_1		Lump151_1		Lump366_1		Lump192_1		Lump320_1		Lump122_2		Lump123_2		Lump161_2		Lump021_3		Lump239_3		Lump073_3		Lump365_3		Lump360_3		Lump361_3		Lump362_3		Lump388_4		Lump128_4		Lump058_4		Lump014_4		Lump017_4		Lump015_4
pop = BAR_AR
BAR1	102	102	106	100	106	106	104	104	102	102	106	106	104	104	104	104	104	102	104	102	104	102	104	104	106	106	100	100	102	104	104	104	104	104	104	100	106	100	104	104	102	102	104	104	106	106	104	104	104
BAR2	102	102	106	106	100	106	104	104	102	102	106	106	?	?	104	104	104	102	104	102	104	104	104	104	106	106	100	100	102	102	102	104	104	104	100	100	106	100	102	102	104	104	104	104	106	106	104	104	104
BAR3	102	102	106	106	106	106	104	104	102	102	106	106	104	104	104	104	104	102	104	104	102	102	104	104	106	106	100	100	104	104	104	104	104	104	100	100	106	100	104	104	102	102	104	104	106	106	104	104	104
BAR4	102	102	106	106	100	100	104	104	102	102	106	106	104	104	104	104	102	102	104	102	104	102	104	102	106	106	100	100	102	104	104	104	104	104	100	100	106	106	?	?	104	102	104	104	106	106	104	104	104
BAR5	102	102	106	106	106	106	104	104	106	102	106	106	104	104	104	104	104	102	104	104	102	102	104	104	106	106	100	100	102	104	104	104	104	104	100	100	106	106	104	102	104	104	102	102	106	106	104	104	104
BAR6	102	102	106	106	106	106	104	104	102	102	106	106	104	104	104	104	104	102	102	102	104	104	104	104	106	106	104	100	102	104	104	104	104	104	100	100	106	106	?	?	102	102	102	104	106	106	104	104	104
BAR7	102	102	106	100	106	106	102	104	102	102	106	106	104	104	104	104	102	102	104	102	104	102	104	104	106	106	100	100	102	102	104	104	104	104	104	100	106	106	104	102	104	104	104	104	106	106	104	104	104
BAR8	102	102	106	106	106	106	104	104	102	102	106	106	104	104	104	104	104	102	104	104	102	102	104	104	106	106	100	100	102	104	104	104	104	104	100	100	106	106	104	102	104	104	102	102	106	106	104	104	104
BAR9	102	102	106	106	106	106	104	104	102	102	106	106	104	104	104	104	104	102	104	104	104	102	104	104	106	106	100	100	102	102	104	104	104	104	100	100	100	100	104	104	104	104	102	102	106	106	104	104	104
BAR10	102	102	106	106	100	106	104	104	106	102	106	106	104	104	104	104	104	102	102	102	104	104	104	104	106	106	100	100	102	102	104	104	104	104	100	100	106	106	104	102	104	104	102	104	106	106	104	104	104
BAR11	102	102	106	106	100	106	104	104	102	102	106	106	?	?	104	104	102	102	104	104	102	102	104	104	106	106	100	100	?	?	104	104	104	104	104	100	106	100	104	104	104	102	104	104	106	106	104	104	104
BAR12	106	102	106	106	106	106	104	104	106	102	106	106	104	104	104	104	104	102	104	104	102	102	104	104	106	106	100	100	104	104	104	104	104	104	104	100	100	100	104	104	104	102	102	104	106	106	104	104	104
BAR13	102	102	106	106	106	106	102	104	106	102	106	106	104	104	104	104	104	102	104	104	102	102	104	104	106	106	100	100	102	102	104	104	104	104	100	100	106	106	102	102	104	104	102	104	106	106	104	104	104
BAR14	102	102	106	106	106	106	102	104	102	102	106	102	102	104	104	104	104	104	104	102	104	102	104	104	106	106	100	100	102	104	104	104	104	104	100	100	106	106	104	104	104	102	102	104	106	106	104	104	104
BAR15	102	102	106	100	106	106	102	104	102	102	106	106	?	?	104	104	104	102	104	102	104	102	104	104	106	106	100	100	102	102	104	104	104	104	100	100	106	106	104	104	104	104	104	104	106	106	104	104	104
BAR16	102	102	106	106	100	106	104	104	102	102	106	106	102	104	104	104	104	102	104	102	104	102	104	104	106	100	100	100	102	104	104	104	104	104	100	100	106	100	104	104	104	102	104	104	106	106	104	104	104
BAR17	102	102	106	106	106	106	104	104	106	102	106	106	104	104	104	104	102	102	102	102	104	104	104	104	106	106	100	100	102	102	104	104	104	100	104	100	106	100	104	102	104	102	102	104	106	106	104	104	100
BAR18	102	102	106	106	100	106	104	104	106	102	106	106	104	104	104	104	102	102	104	102	104	102	104	104	106	106	104	100	102	102	104	104	104	104	104	100	106	106	104	104	104	102	104	104	106	106	104	104	104
BAR19	106	106	106	106	100	100	102	104	102	102	106	106	104	104	104	104	102	102	102	102	104	104	104	102	106	106	100	100	102	102	104	104	104	104	104	100	106	106	104	104	104	104	104	104	106	100	104	104	104
BAR20	106	102	106	106	106	106	104	104	102	102	106	106	104	104	104	104	104	102	104	104	102	102	104	104	106	106	100	100	102	104	104	104	104	104	100	100	106	106	104	102	104	104	104	104	106	106	104	104	100
BAR21	?	?	106	106	106	106	104	104	102	102	106	106	104	104	104	104	104	104	104	104	102	102	104	104	106	106	100	100	102	102	104	104	104	104	100	100	106	106	104	104	104	102	104	104	106	106	104	104	100
BAR22	102	102	106	106	100	106	102	104	102	102	106	106	104	104	104	104	104	102	104	102	104	102	104	104	106	106	100	100	102	104	104	104	104	104	100	100	106	100	104	104	104	104	102	104	106	106	104	104	104
BAR23	102	102	106	106	100	106	102	104	102	102	106	106	104	104	104	104	104	104	102	102	104	104	104	104	106	106	100	100	102	102	104	104	104	104	100	100	106	106	102	102	104	104	102	104	106	106	104	104	100
BAR24	106	106	106	106	106	106	102	104	106	102	106	106	104	104	104	104	104	102	104	104	102	102	104	104	106	106	100	100	102	102	104	104	104	104	100	100	106	106	104	104	104	104	102	104	106	106	104	104	100
BAR25	102	102	106	106	106	106	102	104	106	102	106	102	104	104	104	104	102	102	102	102	104	104	104	104	106	106	100	100	102	102	102	104	104	104	100	100	106	100	104	104	104	104	104	104	106	106	104	104	104
BAR26	102	102	106	106	100	106	104	104	106	102	106	106	?	?	104	104	102	102	104	104	102	102	104	104	106	106	100	100	102	102	104	104	104	104	100	100	?	?	104	102	?	?	104	104	106	106	104	104	104
BAR27	106	102	?	?	100	106	104	104	102	102	106	106	104	104	?	?	104	102	104	104	102	102	?	?	106	106	104	100	102	102	104	104	104	104	100	100	106	106	104	104	104	104	104	104	106	106	104	104	104
BAR28	102	102	106	106	100	100	104	104	102	102	106	106	104	104	104	104	102	102	104	102	104	102	104	104	106	106	100	100	102	104	104	104	104	104	100	100	106	100	104	104	104	104	104	104	106	106	104	104	104
BAR29	106	102	106	106	106	106	104	104	106	102	106	106	104	104	104	100	102	102	104	104	102	102	104	104	106	106	100	100	102	102	104	104	104	104	100	100	106	106	104	102	104	104	104	104	106	106	104	104	104
BAR30	106	102	106	106	106	106	104	104	102	102	106	106	104	104	104	104	102	102	104	102	104	102	104	104	106	100	100	100	102	102	104	104	104	100	100	100	106	106	104	102	104	102	102	104	106	106	104	104	104
BAR31	102	102	106	106	106	106	104	104	102	102	106	106	104	104	104	100	104	102	104	102	104	102	104	104	106	100	100	100	102	104	104	104	104	104	100	100	106	100	104	104	104	104	104	104	106	106	104	104	104
BAR32	102	102	106	106	100	106	104	104	102	102	106	102	104	104	104	104	104	104	102	102	104	104	104	104	106	106	100	100	102	102	104	104	104	104	100	100	106	100	104	102	104	104	104	104	106	106	104	104	104
BAR33	102	102	106	106	100	106	104	104	102	102	106	106	104	104	104	104	104	102	102	102	104	104	104	102	106	106	100	100	102	104	102	104	104	104	104	100	106	100	104	102	102	102	102	104	106	106	104	104	104
BAR34	102	102	106	100	106	106	104	104	102	102	106	106	104	104	104	104	102	102	104	104	102	102	104	104	106	106	104	100	102	102	104	104	104	104	100	100	106	100	104	102	104	102	104	104	106	106	104	104	104
BAR35	102	102	106	106	106	106	104	104	102	102	106	106	104	104	104	104	104	102	102	102	104	104	104	104	106	106	100	100	102	102	104	104	104	104	100	100	106	106	104	104	104	104	104	104	106	106	104	104	104
BAR36	102	102	106	100	106	106	104	104	102	102	106	106	104	104	104	100	102	102	104	102	104	102	104	102	106	106	104	100	102	104	104	104	104	104	100	100	106	106	104	104	102	102	104	104	106	106	104	104	104
BAR37	102	102	106	106	100	106	102	104	102	102	106	106	104	104	104	104	102	102	104	102	104	102	104	104	106	106	100	100	102	104	104	104	104	104	104	100	106	100	104	102	104	104	102	102	106	106	104	104	104
BAR38	?	?	106	106	106	106	104	104	106	102	106	106	104	104	104	104	104	104	104	104	102	102	104	104	106	106	100	100	102	104	104	104	104	104	104	100	106	106	?	?	104	104	104	104	106	106	104	104	104
BAR39	102	102	106	106	100	106	104	104	102	102	106	106	104	104	104	104	102	102	104	102	104	102	104	104	106	106	104	100	102	104	104	104	104	104	100	100	106	100	104	102	104	104	104	104	106	106	104	104	100
BAR40	102	102	106	106	106	106	104	104	102	102	106	106	104	104	104	104	104	102	102	102	104	104	104	104	106	106	100	100	102	104	104	104	104	100	100	100	100	100	104	102	104	102	102	102	106	106	104	104	104
BAR41	106	102	106	106	106	106	104	104	106	102	106	106	?	?	104	104	104	102	104	104	102	102	104	104	106	106	100	100	102	104	104	104	104	104	104	100	106	106	?	?	?	?	?	?	106	106	104	104	104
BAR42	?	?	106	106	100	106	104	104	102	102	106	106	104	104	104	104	104	104	104	104	102	102	104	104	106	106	100	100	102	102	104	104	104	104	100	100	106	106	104	104	104	104	102	104	106	106	104	104	100
BAR43	102	102	106	106	106	106	104	104	102	102	106	106	102	104	104	104	104	104	104	102	102	102	104	104	106	106	100	100	102	104	104	104	104	104	100	100	106	106	104	102	104	102	102	104	106	106	104	104	104
BAR44	102	102	106	106	106	106	102	104	102	102	106	106	102	102	104	104	104	102	104	102	104	102	102	102	106	106	100	100	104	104	104	104	104	100	100	100	100	100	?	?	104	104	102	104	106	106	104	104	104
BAR45	102	102	100	100	106	106	102	104	102	102	106	106	102	102	104	104	102	102	104	104	104	102	104	104	106	106	100	100	102	104	104	104	104	104	100	100	106	106	?	?	104	104	102	102	106	106	104	104	100
pop = SVA_AR
SVA1	102	102	106	106	106	106	104	104	106	102	106	106	104	104	104	104	102	102	104	102	104	102	102	102	106	106	104	100	102	102	104	104	104	104	100	100	106	100	104	104	104	104	104	104	106	106	104	104	104
SVA2	106	102	106	106	106	106	102	104	102	102	106	102	104	104	104	104	104	102	104	102	104	102	104	104	106	106	100	100	104	104	104	104	104	104	100	100	106	106	104	104	104	104	102	102	106	106	104	104	100
SVA3	102	102	106	106	100	106	102	104	102	102	106	106	104	104	104	104	102	102	104	104	102	102	104	104	106	106	100	100	102	102	104	104	104	104	100	100	106	100	104	102	104	102	102	104	106	106	104	104	104
SVA4	102	102	106	106	106	106	104	104	106	102	106	106	104	104	104	104	104	102	104	104	102	102	104	104	106	106	100	100	102	102	104	104	104	104	100	100	106	106	104	104	104	104	102	104	106	106	104	104	104
SVA5	106	102	106	100	106	106	104	104	102	102	106	106	104	104	104	104	102	102	102	102	104	104	104	104	106	106	104	100	102	102	104	104	104	104	100	100	106	100	104	104	104	102	104	104	106	106	104	104	104
SVA6	106	102	106	106	?	?	?	?	?	?	106	106	104	104	104	104	102	102	102	102	104	104	104	104	106	106	?	?	102	102	102	104	104	104	100	100	106	106	?	?	?	?	102	104	106	106	104	104	?
SVA7	102	102	106	106	106	106	104	104	102	102	106	106	104	104	104	104	104	102	102	102	104	104	104	104	106	106	100	100	102	102	104	104	104	104	100	100	106	106	104	104	104	104	104	104	106	106	104	104	104
SVA8	106	102	100	100	100	106	104	104	102	102	106	106	104	104	104	104	102	102	104	102	104	102	104	104	106	106	100	100	102	102	104	104	104	104	100	100	106	106	104	104	104	102	102	104	106	106	104	104	104
SVA9	102	102	106	106	100	106	104	104	106	102	106	106	102	102	104	100	102	102	104	104	102	102	104	104	106	106	100	100	102	102	104	104	104	100	104	100	106	100	104	104	104	104	104	104	106	106	104	104	104
SVA10	106	102	106	106	100	106	104	104	102	102	106	106	104	104	104	100	102	102	104	102	104	102	104	104	106	106	104	100	102	102	104	104	104	104	100	100	106	106	?	?	104	104	104	104	106	106	104	104	104
SVA11	102	102	?	?	106	106	104	104	106	102	106	106	104	104	104	104	102	102	102	102	104	104	104	104	106	106	104	100	102	104	104	104	104	104	100	100	106	100	104	104	104	104	104	104	106	106	104	104	104
SVA12	102	102	106	106	106	106	102	104	102	102	106	106	102	104	104	104	104	102	104	102	104	102	104	104	106	106	100	100	102	104	104	104	104	104	100	100	106	100	104	104	104	104	102	104	106	106	104	104	104
SVA13	102	102	106	106	100	106	104	104	102	102	106	106	102	104	104	100	104	102	104	102	104	102	104	104	106	106	100	100	102	102	104	104	104	104	100	100	106	106	104	104	?	?	104	104	106	106	104	104	104
SVA14	102	102	106	106	100	106	104	104	102	102	106	106	104	104	104	104	102	102	104	102	104	102	104	104	106	106	100	100	102	104	104	104	104	104	100	100	100	100	?	?	104	104	104	104	106	106	104	104	104
SVA15	102	102	106	106	100	106	104	104	102	102	106	106	104	104	104	104	104	102	102	102	104	104	104	104	106	106	100	100	102	102	104	104	104	100	104	100	100	100	104	104	104	102	104	104	106	106	104	104	104
SVA16	102	102	106	106	100	106	104	104	102	102	106	102	104	104	104	104	104	102	104	102	104	102	104	104	106	106	100	100	102	102	104	104	104	104	100	100	106	100	104	104	104	104	102	104	106	106	104	104	104
SVA17	106	102	106	100	106	106	104	104	102	102	106	106	104	104	104	104	102	102	104	102	104	102	104	102	106	106	100	100	102	104	104	104	104	104	100	100	106	100	104	104	104	102	104	104	106	106	104	104	104
SVA18	102	102	106	106	100	106	?	?	102	102	106	106	104	104	104	104	102	102	104	102	104	104	104	104	106	106	100	100	102	102	104	104	104	104	100	100	106	100	?	?	104	102	102	104	106	106	104	104	?
SVA19	102	102	106	106	106	106	104	104	102	102	106	106	102	104	104	104	102	102	104	102	104	102	104	104	106	106	100	100	102	102	104	104	104	104	100	100	106	100	104	104	104	102	104	104	106	106	104	104	104
SVA20	102	102	106	100	106	106	104	104	102	102	106	106	104	104	104	104	104	102	104	102	104	102	104	104	106	106	100	100	102	102	104	104	104	104	100	100	106	106	104	104	104	104	104	104	106	106	104	104	100
SVA21	102	102	106	100	106	106	104	104	102	102	106	106	104	104	104	104	102	102	104	102	104	102	104	104	106	106	100	100	104	104	102	104	104	100	100	100	106	106	104	104	104	102	102	104	106	106	104	104	104
SVA22	106	102	106	100	106	106	102	102	102	102	106	106	104	104	104	104	104	102	104	104	102	102	104	104	106	106	100	100	102	104	104	104	104	104	104	100	106	106	104	104	104	102	102	104	106	106	104	104	104
SVA23	102	102	106	106	100	100	104	104	102	102	106	106	104	104	104	100	104	102	102	102	104	104	104	102	106	106	100	100	104	104	104	104	104	104	100	100	100	100	104	104	104	104	104	104	106	106	104	104	104
SVA24	102	102	106	100	100	100	104	104	102	102	106	106	104	104	104	104	102	102	102	102	104	104	104	102	106	106	100	100	102	102	104	104	104	104	100	100	106	106	104	104	104	102	102	104	106	106	104	104	104
SVA25	102	102	106	100	106	106	104	104	102	102	106	106	104	104	104	104	104	102	104	102	104	102	104	104	106	106	100	100	102	102	104	104	104	104	100	100	106	106	104	102	102	102	102	102	106	106	104	104	104
SVA26	102	102	106	106	106	106	104	104	102	102	106	106	104	104	104	104	102	102	104	104	102	102	102	102	106	106	100	100	102	102	104	104	104	104	104	100	106	100	104	104	104	102	102	104	106	106	104	104	100
SVA27	106	102	106	100	106	106	102	104	102	102	106	106	104	104	104	104	104	102	102	102	104	104	104	104	106	106	100	100	102	104	104	104	104	104	100	100	106	106	104	104	104	102	104	104	106	106	104	104	104
SVA28	106	102	106	106	100	106	102	104	102	102	106	106	104	104	104	104	104	104	102	102	104	104	104	104	106	106	100	100	102	102	104	104	104	100	100	100	106	100	104	104	104	104	102	102	106	106	104	104	104
SVA29	102	102	106	106	106	106	104	104	102	102	106	102	104	104	104	104	102	102	104	102	104	102	102	102	106	106	100	100	102	104	104	104	104	104	100	100	106	100	104	102	104	104	104	104	106	106	104	104	104
SVA30	106	102	106	100	106	106	102	104	102	102	106	106	104	104	104	104	104	104	104	104	102	102	104	104	106	106	104	100	102	102	104	104	104	104	100	100	106	106	?	?	104	102	104	104	106	106	104	104	104
SVA31	106	102	106	106	106	106	104	104	102	102	106	106	102	102	104	100	102	102	104	102	104	102	104	104	106	106	100	100	102	104	104	104	104	104	100	100	106	100	104	104	104	102	104	104	106	106	104	104	100
SVA32	102	102	106	106	100	106	104	104	102	102	106	106	104	104	104	104	104	102	104	104	104	102	104	104	106	106	100	100	102	102	104	104	104	100	100	100	106	100	104	102	104	102	104	104	106	106	104	104	104
SVA33	102	102	106	106	100	106	104	104	102	102	106	106	102	104	104	104	104	102	104	104	104	102	104	104	106	106	100	100	102	102	104	104	104	104	104	100	106	106	104	104	104	102	102	104	106	106	104	104	104
SVA34	102	102	106	100	106	106	102	104	106	102	106	106	104	104	104	104	104	102	104	104	104	102	104	104	106	106	100	100	102	104	104	104	104	104	100	100	100	100	104	104	104	102	102	104	106	106	104	104	100
pop = ISF_AR
ISF1	106	102	106	106	100	106	104	104	102	102	106	106	104	104	104	100	102	102	104	104	102	102	104	104	106	106	104	100	102	102	102	104	104	104	104	100	106	106	104	102	104	104	102	104	106	106	104	104	104
ISF2	102	102	106	106	100	106	102	104	102	102	106	106	104	104	104	104	102	102	104	104	104	102	104	104	106	106	100	100	102	104	102	104	104	104	100	100	106	106	102	102	104	104	104	104	106	106	104	104	104
ISF3	102	102	106	106	100	106	104	104	106	102	106	106	104	104	104	100	104	102	104	104	102	102	104	102	106	106	100	100	102	102	104	104	104	104	104	100	106	106	104	104	104	102	102	102	106	106	104	104	100
ISF4	102	102	106	106	100	100	104	104	102	102	106	106	104	104	104	104	104	102	104	104	104	102	104	104	106	106	100	100	102	102	102	104	104	100	104	100	106	106	?	?	104	104	104	104	106	106	104	104	104
ISF5	102	102	106	106	100	106	104	104	102	102	106	106	104	104	104	104	102	102	104	104	102	102	104	104	106	106	100	100	104	104	102	104	104	104	104	100	106	106	104	102	104	102	104	104	106	106	104	104	104
ISF6	106	102	106	106	106	106	104	104	102	102	106	106	104	104	104	104	102	102	104	104	102	102	104	104	106	106	104	100	102	102	102	102	104	104	104	100	106	106	102	102	104	104	104	104	106	106	104	104	100
ISF7	106	102	106	106	100	106	104	104	102	102	106	106	104	104	104	104	102	102	104	104	102	102	104	102	106	106	100	100	102	102	102	104	104	104	100	100	106	100	102	102	104	102	102	104	106	106	104	104	104
ISF8	106	102	106	106	100	106	104	104	102	102	106	106	104	104	104	100	102	102	104	104	102	102	104	102	106	106	100	100	104	104	102	104	104	104	100	100	106	106	104	102	104	102	102	104	106	106	104	104	100
ISF9	106	102	106	106	100	106	104	104	102	102	106	106	104	104	104	100	104	102	104	104	102	102	104	104	106	106	100	100	102	104	102	104	104	104	104	100	106	106	104	102	104	104	102	104	106	106	104	104	104
ISF10	106	102	106	106	100	106	104	104	102	102	106	106	104	104	104	100	104	102	104	102	102	102	104	102	106	106	100	100	102	102	102	102	104	104	104	100	106	106	104	104	104	104	104	104	106	106	104	104	104
ISF11	106	102	106	106	100	106	104	104	102	102	106	106	104	104	100	100	104	102	104	104	102	102	104	102	106	106	100	100	102	102	102	104	104	104	104	100	106	106	102	102	104	102	102	102	106	106	104	104	104
ISF12	102	102	?	?	100	106	104	104	102	102	106	102	104	104	?	?	104	102	104	104	102	102	?	?	106	106	100	100	104	104	102	104	104	104	104	100	106	106	?	?	104	102	102	104	106	106	104	104	100
ISF13	102	102	106	106	100	106	104	104	102	102	106	106	104	104	104	104	104	102	104	102	102	102	104	104	106	106	100	100	104	104	102	104	104	104	104	100	106	106	104	102	104	102	102	102	106	106	104	104	100
ISF14	106	102	106	106	100	106	102	104	102	102	106	106	104	104	104	104	102	102	104	104	102	102	104	104	106	106	100	100	102	104	104	104	104	104	104	100	106	106	104	102	104	104	102	104	106	106	104	104	104
ISF15	102	102	106	106	106	106	104	104	102	102	106	106	102	104	104	100	104	102	102	102	102	102	102	102	106	106	100	100	104	104	104	104	104	104	104	104	106	106	104	102	104	102	102	102	106	106	104	104	104
ISF16	102	102	106	106	100	106	104	104	102	102	106	106	104	104	104	100	102	102	104	104	102	102	104	104	106	106	100	100	102	104	102	104	104	104	100	100	106	106	104	102	104	102	104	104	106	106	104	104	104
ISF17	102	102	106	106	100	106	104	104	102	102	106	106	?	?	104	100	102	102	104	104	?	?	104	102	106	106	100	100	102	104	?	?	104	104	104	100	106	106	?	?	104	104	104	104	106	106	104	104	104
ISF18	102	102	106	106	100	106	104	104	102	102	106	102	104	104	104	104	102	102	104	104	102	102	104	104	106	106	100	100	102	104	102	102	104	100	104	104	106	106	102	102	104	102	104	104	106	106	104	104	104
ISF19	106	102	106	106	106	106	104	104	102	102	106	102	104	104	104	104	102	102	104	104	102	102	104	104	106	106	100	100	102	104	104	104	104	100	100	100	106	106	104	104	104	104	102	104	106	106	104	104	104
ISF20	102	102	?	?	100	106	102	104	106	102	106	102	104	104	?	?	104	102	104	104	102	102	?	?	106	106	100	100	102	102	104	104	104	104	100	100	106	106	102	102	104	104	104	104	106	106	104	104	100
ISF21	102	102	106	106	100	106	104	104	106	102	106	106	104	104	104	100	104	102	104	104	102	102	104	102	106	100	100	100	102	102	102	104	104	104	104	100	106	106	102	102	104	104	102	104	106	106	104	104	104
ISF22	102	102	106	106	?	?	?	?	?	?	106	106	102	102	104	100	102	102	104	104	102	102	104	104	106	106	?	?	102	102	102	104	104	100	104	100	106	106	?	?	104	104	102	104	106	106	104	104	?
ISF23	102	102	106	106	100	100	104	104	102	102	102	102	104	104	104	100	104	102	104	104	102	102	104	102	106	106	100	100	104	104	104	104	104	104	100	100	106	106	104	104	104	102	104	104	106	106	104	104	104
ISF24	102	102	106	106	100	106	102	104	102	102	106	106	104	104	104	100	104	102	104	104	102	102	104	104	106	106	100	100	102	102	102	104	104	104	104	100	106	106	104	104	104	104	102	104	106	106	104	104	104
ISF25	106	102	106	106	100	106	104	104	102	102	106	102	104	104	104	104	104	102	104	104	102	102	104	102	106	106	100	100	102	104	102	102	104	104	100	100	106	106	102	102	104	102	102	102	106	106	104	104	104
ISF26	102	102	106	106	100	106	104	104	102	102	106	106	104	104	104	100	102	102	104	104	102	102	104	104	106	106	100	100	102	102	102	104	104	104	100	100	106	106	102	102	104	104	104	104	106	106	104	104	104
ISF27	102	102	106	106	100	106	104	104	106	102	106	102	104	104	104	104	104	102	104	104	102	102	104	104	106	106	100	100	102	104	102	104	104	100	104	100	106	106	104	102	104	104	104	104	106	106	104	104	100
ISF28	106	102	?	?	100	106	104	104	102	102	106	102	102	104	?	?	104	102	104	104	102	102	?	?	106	106	104	100	102	102	102	104	104	104	100	100	106	106	?	?	104	104	102	102	106	106	104	104	104
ISF29	106	102	106	106	100	106	104	104	106	102	106	102	?	?	104	104	102	102	104	102	102	102	104	102	106	106	100	100	102	104	104	104	104	104	104	100	106	106	104	102	102	102	102	102	106	106	104	104	104
ISF30	102	102	106	100	?	?	102	104	102	102	106	106	?	?	104	104	102	102	104	104	102	102	102	102	106	106	100	100	102	102	102	104	104	100	104	104	106	106	104	102	?	?	?	?	106	106	104	104	104
ISF31	102	102	106	100	100	106	104	104	102	102	106	106	104	104	104	104	104	102	104	104	102	102	102	102	106	106	100	100	102	104	102	104	104	104	100	100	106	106	?	?	104	102	102	104	106	106	104	104	?
ISF32	102	102	106	106	106	106	104	104	102	102	106	102	104	104	104	104	102	102	104	104	102	102	104	102	106	106	104	100	104	104	102	104	104	104	104	100	106	106	?	?	104	102	102	102	106	106	104	104	104
ISF33	106	102	106	106	100	106	104	104	106	102	106	106	102	104	104	104	102	102	104	104	102	102	104	102	106	106	100	100	102	104	104	104	104	104	104	104	106	106	?	?	104	102	104	104	106	106	104	104	104
ISF34	102	102	106	106	100	100	104	104	106	102	106	102	104	104	104	100	104	104	104	104	102	102	104	104	106	106	100	100	102	102	104	104	104	100	104	100	106	106	?	?	104	102	102	102	106	106	104	104	104
ISF35	102	102	?	?	100	100	104	104	102	102	106	106	104	104	?	?	102	102	104	104	102	102	?	?	106	106	100	100	104	104	102	104	104	104	104	100	106	106	104	102	104	102	102	102	106	106	104	104	104
ISF36	102	102	?	?	100	106	104	104	102	102	106	106	104	104	?	?	104	102	104	104	102	102	?	?	106	106	104	100	102	102	102	102	104	104	104	104	106	106	104	102	104	102	102	104	106	106	104	104	104
pop = ALT_NO
ALT1	106	102	106	106	100	106	104	104	102	102	106	106	104	104	104	104	104	102	104	102	104	102	104	104	106	106	100	100	102	104	104	104	104	104	100	100	106	106	104	104	104	104	102	104	106	106	104	104	104
ALT2	102	102	106	106	106	106	104	104	106	102	106	106	102	104	104	104	104	102	104	104	102	102	104	104	106	106	100	100	102	102	104	104	104	104	104	100	106	100	104	104	104	104	104	104	106	106	104	104	104
ALT3	102	102	106	106	106	106	104	104	102	102	106	106	104	104	104	100	104	104	104	104	102	102	104	102	106	106	100	100	104	104	104	104	104	100	100	100	106	106	104	102	104	102	104	104	106	106	104	104	104
ALT4	102	102	106	106	100	106	104	104	106	102	106	106	104	104	104	100	102	102	104	102	104	102	104	104	106	106	100	100	102	104	104	104	104	104	100	100	106	106	104	102	102	102	102	102	106	106	104	104	104
ALT5	102	102	106	106	100	106	102	104	102	102	106	106	102	102	104	100	104	104	104	104	104	104	104	102	106	106	100	100	102	102	104	104	104	104	100	100	106	100	104	102	104	104	102	102	106	106	104	104	104
ALT6	102	102	?	?	106	106	104	104	102	102	106	106	104	104	104	104	104	104	104	102	104	102	104	104	106	106	100	100	102	104	104	104	104	104	100	100	106	106	104	104	104	102	102	104	106	106	104	104	104
ALT7	102	102	?	?	106	106	102	104	102	102	106	106	104	104	104	100	102	102	104	104	102	102	104	104	106	106	100	100	104	104	104	104	104	104	100	100	106	106	104	102	104	104	104	104	106	106	104	104	104
ALT8	106	106	?	?	100	106	102	104	106	106	106	106	104	104	104	104	102	102	104	104	102	102	104	104	106	106	100	100	102	102	104	104	104	104	100	100	106	100	104	104	104	102	104	104	106	106	104	104	104
ALT9	106	102	106	106	100	106	104	104	102	102	106	106	102	104	104	104	104	104	102	102	104	104	104	104	106	100	100	100	102	104	104	104	104	104	100	100	106	106	104	104	102	102	102	104	106	106	104	104	104
ALT10	106	102	106	106	100	100	102	104	102	102	106	106	104	104	104	100	102	102	104	102	104	104	104	104	106	106	100	100	102	104	104	104	104	104	104	100	106	100	104	102	104	102	102	104	106	106	104	104	100
ALT11	102	102	106	106	100	106	102	104	102	102	106	106	104	104	104	100	104	102	104	102	104	102	104	104	106	106	100	100	?	?	104	104	104	104	104	100	106	106	104	102	104	104	104	104	106	106	104	104	104
ALT12	102	102	106	100	106	106	104	104	106	102	106	106	102	102	104	104	102	102	104	102	104	104	104	104	106	106	100	100	102	104	104	104	104	104	104	100	106	100	104	102	102	102	102	102	106	106	104	104	104
ALT13	102	102	106	106	100	106	104	104	102	102	106	106	102	104	104	104	104	102	104	102	104	102	104	104	106	106	100	100	?	?	104	104	104	104	100	100	?	?	104	102	102	102	102	102	106	106	104	104	104
ALT14	102	102	106	106	106	106	104	104	102	102	106	106	?	?	104	104	102	102	104	102	104	104	104	104	106	106	100	100	102	102	104	104	104	104	100	100	100	100	104	104	?	?	?	?	106	106	104	104	104
ALT15	102	102	106	106	106	106	104	104	102	102	106	106	102	104	104	104	104	102	104	104	102	102	104	104	106	106	100	100	102	104	104	104	104	104	104	100	106	106	104	104	104	104	102	104	106	106	104	104	104
ALT16	106	102	106	106	100	106	104	104	102	102	106	106	104	104	104	104	104	102	102	102	104	104	104	104	106	106	100	100	102	104	104	104	104	104	100	100	106	100	104	104	104	102	104	104	106	106	104	104	104
ALT17	102	102	106	106	106	106	104	104	102	102	106	106	?	?	104	104	104	102	104	102	104	102	104	104	106	106	100	100	104	104	104	104	104	104	100	100	106	106	104	104	104	104	104	104	106	106	104	104	104
ALT18	102	102	106	106	100	106	102	104	102	102	106	106	104	104	104	104	104	102	104	102	104	102	104	104	106	106	100	100	102	102	104	104	104	100	100	100	106	106	102	102	104	104	102	104	106	106	104	104	104
ALT19	102	102	106	106	106	106	104	104	102	102	106	106	104	104	104	104	102	102	102	102	104	104	104	104	106	106	100	100	102	104	104	104	104	104	100	100	106	106	?	?	104	102	104	104	106	106	104	104	104
ALT20	102	102	106	106	100	106	104	104	102	102	106	106	104	104	104	104	102	102	104	102	104	102	104	104	106	106	100	100	102	104	104	104	104	104	104	104	106	106	?	?	104	102	104	104	106	106	104	104	104
ALT21	102	102	106	106	106	106	102	104	102	102	106	106	102	102	104	104	102	102	104	102	104	102	104	104	106	100	100	100	102	102	104	104	104	104	100	100	106	106	104	104	104	104	104	104	106	106	104	104	104
ALT22	102	102	106	106	100	106	104	104	106	102	106	106	104	104	104	104	102	102	104	102	104	104	104	104	106	106	100	100	102	104	104	104	104	104	100	100	106	100	104	104	102	102	102	104	106	106	104	104	104
ALT23	102	102	106	106	106	106	104	104	102	102	106	106	104	104	104	104	104	102	104	104	104	102	104	104	106	106	100	100	104	104	104	104	104	104	100	100	106	100	104	104	104	104	102	104	106	106	104	104	104
ALT24	106	102	?	?	106	106	104	104	102	102	106	106	104	104	?	?	104	104	104	102	104	102	?	?	106	106	100	100	102	102	104	104	104	104	100	100	106	100	104	104	104	104	102	104	106	100	104	104	104
ALT25	106	102	106	106	106	106	104	104	106	102	106	106	104	104	104	104	104	102	104	104	102	102	104	104	106	106	100	100	?	?	104	104	104	104	100	100	106	106	104	104	104	102	102	104	106	106	104	104	104
ALT26	102	102	106	106	106	106	102	104	102	102	106	106	104	104	104	104	104	104	104	102	104	102	104	104	106	106	100	100	102	102	104	104	104	100	104	100	106	106	104	104	104	102	104	104	106	106	104	104	104
ALT27	106	102	106	106	106	106	104	104	106	102	?	?	102	104	104	104	?	?	104	102	104	102	104	104	?	?	100	100	102	102	104	104	?	?	104	104	106	106	104	104	104	104	104	104	?	?	?	?	104
ALT28	102	102	106	106	100	106	104	104	102	102	106	106	104	104	104	104	102	102	104	102	104	102	104	104	106	106	104	100	102	104	104	104	104	104	100	100	106	106	104	104	104	102	102	104	106	106	104	104	104
ALT29	102	102	106	100	106	106	104	104	102	102	106	106	104	104	104	104	102	102	104	104	102	102	104	104	106	106	100	100	102	104	104	104	104	104	100	100	106	100	104	104	104	104	102	102	106	106	104	104	104
ALT30	102	102	106	106	106	106	104	104	102	102	106	106	?	?	104	104	102	102	104	102	104	102	104	104	106	106	100	100	102	102	104	104	104	104	100	100	106	106	104	104	104	102	102	104	106	106	104	104	104
ALT31	102	102	106	100	106	106	104	104	102	102	106	106	102	102	104	104	104	102	104	102	104	102	104	104	106	106	100	100	102	102	104	104	104	104	100	100	106	106	104	102	104	104	104	104	106	106	104	104	104
ALT32	102	102	106	106	100	106	104	104	102	102	106	106	104	104	104	104	102	102	?	?	104	104	104	104	106	106	100	100	102	102	104	104	104	104	?	?	106	106	104	104	104	102	102	104	106	106	104	104	104
ALT33	102	102	106	106	100	106	104	104	102	102	106	106	102	104	104	104	104	102	104	104	102	102	104	104	106	100	100	100	104	104	104	104	104	104	100	100	106	106	104	104	104	104	102	104	106	106	104	104	100
ALT34	102	102	106	106	106	106	104	104	102	102	106	106	104	104	104	104	102	102	104	102	104	102	104	102	106	106	100	100	102	104	104	104	104	104	100	100	100	100	104	102	104	104	104	104	106	106	104	104	104
ALT35	102	102	100	100	100	106	104	104	102	102	106	106	102	102	104	104	102	102	104	102	104	102	104	104	106	106	100	100	102	102	104	104	104	104	104	100	106	100	104	104	102	102	102	104	106	106	104	104	104
ALT36	102	102	106	100	100	106	104	104	102	102	106	106	104	104	104	104	102	102	104	102	104	102	104	104	106	106	100	100	102	102	104	104	104	104	100	100	106	106	104	104	104	102	102	104	106	106	104	104	?
ALT37	102	102	106	106	100	106	104	104	102	102	106	106	102	104	104	104	102	102	104	102	104	102	104	104	106	106	100	100	102	102	104	104	104	104	100	100	106	106	104	104	104	102	104	104	106	106	104	104	104
ALT38	102	102	106	106	106	106	104	104	102	102	106	106	104	104	104	104	104	102	104	102	104	102	104	104	106	106	100	100	102	102	104	104	104	104	100	100	100	100	104	104	104	104	104	104	106	106	104	104	100
ALT39	102	102	106	106	100	106	102	104	?	?	106	106	102	104	104	104	104	102	104	104	102	102	104	102	106	106	100	100	102	104	104	104	104	104	100	100	100	100	104	102	104	104	104	104	106	106	104	104	104
VES4	102	102	106	106	100	106	102	102	102	102	106	106	104	104	104	104	102	102	104	102	104	102	104	104	106	106	100	100	102	102	104	104	104	104	?	?	106	100	104	102	104	102	104	104	106	106	104	104	104
pop = NAM_NO
NAM1	102	102	106	106	100	106	102	104	102	102	106	106	104	104	104	104	102	102	104	104	104	102	104	104	106	106	100	100	102	104	104	104	104	104	100	100	106	100	104	102	104	104	102	104	106	106	104	104	104
NAM2	102	102	106	106	106	106	104	104	102	102	106	106	104	104	104	104	102	102	102	102	104	104	104	104	106	106	100	100	102	102	104	104	104	104	100	100	106	100	104	104	104	104	102	104	106	106	104	104	104
NAM3	102	102	106	100	106	106	104	104	102	102	106	106	102	104	104	104	102	102	104	104	?	?	?	?	106	106	100	100	102	102	104	104	104	104	100	100	106	100	?	?	104	104	104	104	106	106	104	104	104
NAM4	106	102	106	100	106	106	104	104	106	102	106	106	104	104	104	104	102	102	102	102	104	104	104	104	106	106	104	104	102	104	104	104	104	104	100	100	106	100	104	102	104	104	104	104	106	106	104	104	104
NAM5	102	102	?	?	100	106	102	104	102	102	106	106	102	104	104	104	102	102	102	102	104	104	104	104	106	106	100	100	102	102	104	104	104	104	100	100	106	100	104	102	102	102	102	104	106	106	104	104	104
NAM6	?	?	106	106	100	106	104	104	102	102	?	?	102	104	?	?	104	102	104	102	104	102	104	104	106	106	100	100	?	?	104	104	104	104	100	100	106	106	?	?	104	102	?	?	106	106	104	104	104
NAM7	102	102	106	106	106	106	104	104	102	102	106	102	104	104	104	104	104	104	104	102	104	102	104	104	106	106	100	100	102	104	104	104	104	100	100	100	106	106	104	102	104	104	102	104	106	106	104	104	104
NAM8	102	102	106	106	106	106	104	104	102	102	106	106	104	104	104	104	104	102	102	102	104	104	104	104	106	106	100	100	102	104	104	104	104	104	104	100	106	106	104	102	104	104	104	104	106	106	104	104	104
NAM9	106	102	106	106	100	106	104	104	106	102	106	106	104	104	104	104	104	102	104	102	104	102	104	104	106	106	100	100	102	104	104	104	104	104	100	100	106	100	104	104	104	102	104	104	106	106	104	104	104
NAM10	102	102	106	100	106	106	104	104	106	102	106	106	104	104	104	104	104	102	104	104	102	102	102	102	106	106	100	100	102	104	104	104	104	104	100	100	106	100	104	104	104	104	104	104	106	106	104	104	100
NAM11	102	102	106	106	100	106	102	104	102	102	106	106	102	104	104	104	102	102	104	104	102	102	104	104	106	106	104	100	104	104	104	104	104	104	100	100	106	100	104	104	104	102	104	104	106	106	104	104	104
NAM12	102	102	106	106	106	106	104	104	102	102	106	106	104	104	104	104	104	102	104	102	104	102	104	102	106	106	100	100	102	102	104	104	104	104	100	100	106	100	104	104	104	104	102	104	106	106	104	104	104
NAM13	102	102	100	100	100	106	104	104	106	102	106	106	104	104	104	104	102	102	102	102	104	104	104	104	106	106	100	100	102	102	104	104	104	104	100	100	106	100	104	104	104	102	104	104	106	106	104	104	104
NAM14	106	102	106	106	100	106	102	102	106	102	106	106	104	104	104	104	102	102	102	102	104	104	104	104	106	106	100	100	102	102	104	104	104	104	100	100	106	100	102	102	104	102	104	104	106	106	104	104	104
NAM15	102	102	?	?	100	106	?	?	106	102	106	106	?	?	104	104	?	?	102	102	104	104	104	104	106	106	100	100	102	102	104	104	104	104	100	100	106	100	104	104	104	102	104	104	106	106	104	104	104
pop = FLA_NO
FLA1	102	102	106	106	106	106	104	104	102	102	106	106	?	?	104	104	104	102	102	102	104	104	104	104	106	106	100	100	102	104	104	104	104	104	100	100	106	100	104	102	102	102	102	104	106	106	104	104	104
FLA2	102	102	106	106	106	106	104	104	102	102	106	106	104	104	104	104	104	102	104	104	102	102	104	102	106	106	100	100	102	104	104	104	104	104	100	100	100	100	104	102	104	102	102	104	106	106	104	104	104
FLA3	102	102	106	106	106	106	104	104	102	102	106	106	104	104	104	104	104	102	102	102	104	102	104	104	106	106	104	100	102	104	104	104	104	104	100	100	106	100	104	104	104	104	104	104	106	106	104	104	104
FLA4	102	102	106	106	106	106	104	104	106	102	106	106	104	104	104	104	104	102	102	102	104	104	104	104	106	106	100	100	102	104	104	104	104	104	100	100	106	106	104	102	104	102	102	102	106	106	104	104	104
FLA5	106	102	106	106	106	106	104	104	102	102	106	106	104	104	104	104	104	104	104	102	104	104	104	104	106	106	100	100	102	104	104	104	104	104	100	100	106	100	104	104	104	102	104	104	106	106	104	104	104
FLA6	102	102	106	100	106	106	104	104	106	106	106	106	104	104	104	104	104	102	104	102	104	104	104	104	106	106	104	100	102	104	104	104	104	104	100	100	106	106	104	102	102	102	102	104	106	106	104	104	104
FLA7	106	102	106	106	106	106	104	104	106	102	106	106	104	104	104	104	104	102	104	102	104	102	104	104	106	106	100	100	102	102	104	104	104	104	104	100	106	100	104	104	104	102	104	104	106	106	104	104	104
FLA8	102	102	106	106	106	106	102	104	102	102	106	106	104	104	104	104	104	102	104	102	104	102	104	104	106	106	104	100	102	102	104	104	104	104	100	100	106	100	104	102	104	102	104	104	106	106	104	104	104
FLA9	102	102	106	106	106	106	104	104	102	102	106	106	104	104	104	100	104	102	102	102	104	104	102	102	106	106	100	100	102	104	104	104	104	104	100	100	106	100	102	102	104	104	102	104	106	106	104	104	100
FLA10	102	102	106	106	106	106	104	104	102	102	106	106	104	104	104	104	102	102	102	102	104	104	104	104	106	106	104	100	102	104	104	104	104	104	100	100	100	100	104	102	104	104	102	104	106	106	104	104	104
FLA12	102	102	106	106	106	106	104	104	102	102	106	106	104	104	104	104	102	102	104	104	102	102	104	104	106	106	100	100	102	102	104	104	104	104	100	100	106	100	104	104	104	102	104	104	106	106	104	104	104
FLA13	102	102	106	100	106	106	104	104	102	102	106	106	104	104	104	104	102	102	104	102	104	104	104	104	106	106	100	100	102	102	104	104	104	104	100	100	100	100	104	104	104	104	102	104	106	106	104	104	104
FLA14	106	102	106	106	106	106	104	104	102	102	106	106	102	104	104	104	104	102	104	102	104	104	104	104	106	106	100	100	102	102	104	104	104	104	100	100	106	100	104	102	104	104	104	104	106	106	104	104	104
FLA15	102	102	106	106	106	106	104	104	102	102	106	106	102	104	104	104	102	102	104	102	104	102	104	104	106	106	100	100	104	104	104	104	104	104	100	100	106	106	104	104	104	102	104	104	106	106	104	104	104
FLA16	102	102	106	100	100	100	104	104	102	102	106	106	102	104	104	104	104	102	104	104	102	102	104	104	106	106	104	100	104	104	104	104	104	104	100	100	106	100	104	102	104	104	104	104	106	106	104	104	104
FLA17	102	102	106	106	100	106	102	102	102	102	106	106	102	104	104	104	102	102	104	102	104	102	104	104	106	106	104	100	102	102	104	104	104	104	100	100	106	100	104	104	102	102	102	104	106	106	104	104	104
FLA18	102	102	106	100	100	106	104	104	102	102	106	106	104	104	104	104	104	102	104	102	104	102	104	104	106	106	100	100	102	102	104	104	104	104	100	100	100	100	102	102	104	104	102	104	106	106	104	104	104
FLA19	102	102	106	100	106	106	104	104	102	102	106	106	104	104	104	104	104	102	102	102	104	104	104	104	106	106	100	100	102	102	104	104	104	104	100	100	106	100	104	104	104	104	104	104	106	106	104	104	100
FLA20	102	102	106	106	100	106	102	104	102	102	106	106	104	104	104	104	102	102	104	102	104	102	104	104	106	106	100	100	102	102	104	104	104	104	100	100	106	100	104	104	104	102	104	104	106	106	104	104	104
FLA21	102	102	106	106	106	106	102	104	102	102	106	106	104	104	104	104	104	104	104	102	104	102	104	104	106	106	100	100	102	102	104	104	104	104	100	100	106	100	104	104	104	102	102	102	106	106	104	104	104
FLA22	102	102	106	106	106	106	104	104	102	102	106	106	104	104	104	104	102	102	104	102	104	102	104	104	106	106	100	100	104	104	104	104	104	104	100	100	106	100	104	104	102	102	104	104	106	106	104	104	104
FLA23	102	102	106	106	106	106	102	104	102	102	106	106	104	104	104	104	104	102	104	102	104	102	104	104	106	100	100	100	102	104	102	104	104	104	100	100	106	100	104	102	102	102	104	104	106	106	104	104	104
FLA24	102	102	106	106	100	106	104	104	102	102	106	106	104	104	104	104	102	102	104	102	104	102	104	104	106	106	100	100	104	104	104	104	104	104	100	100	106	106	104	104	104	102	102	104	106	106	104	104	104
FLA25	102	102	106	106	106	106	104	104	102	102	106	106	104	104	104	104	104	102	102	102	104	104	104	102	106	106	104	100	102	104	104	104	104	104	100	100	106	100	104	104	104	104	104	104	106	100	104	104	104
FLA26	102	102	100	100	100	106	102	104	102	102	?	?	104	104	104	104	102	102	104	102	104	102	104	104	106	106	100	100	102	104	104	104	104	104	100	100	100	100	104	104	104	104	102	104	106	106	104	104	104
FLA27	106	102	106	106	106	106	104	104	102	102	106	106	104	104	104	104	104	104	104	102	104	102	104	104	106	106	100	100	102	104	104	104	104	104	100	100	106	106	104	104	104	102	102	104	106	106	104	104	104
FLA28	102	102	106	106	100	106	104	104	102	102	106	106	102	104	104	104	104	102	102	102	104	104	104	104	106	106	100	100	102	104	104	104	104	104	104	100	106	106	104	102	104	102	104	104	106	106	104	104	104
FLA29	102	102	106	106	106	106	104	104	102	102	106	106	104	104	104	104	104	102	104	102	104	102	104	102	106	100	100	100	102	102	104	104	104	100	100	100	106	106	104	102	104	102	104	104	106	106	104	104	104
FLA30	102	102	106	106	106	106	102	104	102	102	106	106	104	104	104	104	102	102	104	102	104	102	104	104	106	106	100	100	102	102	104	104	104	104	100	100	106	106	104	104	104	104	102	102	106	106	104	104	104
FLA31	102	102	106	106	100	106	104	104	102	102	106	106	104	104	104	104	104	102	102	102	104	104	104	104	106	106	100	100	102	104	104	104	104	104	100	100	100	100	104	104	104	104	102	102	106	106	104	104	104
FLA32	102	102	106	106	100	106	102	104	102	102	106	106	104	104	104	100	102	102	104	102	104	102	104	104	106	106	100	100	102	102	104	104	104	104	100	100	106	100	104	102	104	104	104	104	106	106	104	104	104
FLA33	102	102	106	106	106	106	104	104	102	102	106	106	104	104	104	104	102	102	104	102	104	102	104	102	106	106	100	100	102	104	104	104	104	104	104	100	106	106	104	102	102	102	104	104	106	106	104	104	100
FLA34	102	102	106	106	100	100	104	104	102	102	106	106	102	102	104	104	104	102	102	102	104	104	104	104	106	106	100	100	102	102	104	104	104	104	100	100	106	106	104	102	104	104	104	104	106	106	104	104	104
FLA35	102	102	106	100	100	106	104	104	102	102	106	106	104	104	104	104	104	102	102	102	104	104	104	104	106	106	100	100	102	104	104	104	104	104	100	100	106	106	104	104	104	102	102	104	106	106	104	104	104
FLA36	106	102	106	100	100	106	104	104	102	102	106	106	104	104	104	104	104	102	102	102	104	104	104	104	106	106	100	100	102	102	104	104	104	104	100	100	106	106	104	104	104	104	102	104	106	106	104	104	104
FLA37	106	102	106	106	106	106	102	104	106	102	106	106	104	104	104	104	104	102	102	102	104	104	104	104	106	106	100	100	102	104	104	104	104	104	100	100	106	100	104	102	102	102	102	104	106	106	104	104	104
FLA38	102	102	106	100	100	106	102	104	102	102	106	106	102	104	104	104	102	102	104	104	102	102	104	104	106	106	100	100	102	104	104	104	104	104	100	100	106	100	104	104	104	102	102	104	?	?	104	104	104
FLA39	102	102	106	106	106	106	104	104	102	102	106	106	102	102	104	104	104	102	104	102	104	104	104	104	106	106	100	100	102	102	104	104	104	104	100	100	106	100	104	102	104	104	102	104	106	106	104	104	104
FLA40	102	102	106	100	106	106	102	104	102	102	106	106	102	104	104	104	104	102	104	102	104	102	104	104	106	106	100	100	102	102	104	104	104	104	104	100	106	100	104	104	104	104	102	104	106	106	104	104	100
FLA41	102	102	106	106	106	106	104	104	102	102	106	106	104	104	104	104	102	102	102	102	104	104	104	104	106	106	100	100	102	104	104	104	104	104	100	100	106	106	104	104	104	104	104	104	106	106	104	104	104
FLA42	106	102	106	106	106	106	104	104	102	102	106	106	104	104	104	104	104	102	104	104	102	102	104	104	106	106	100	100	102	102	104	104	104	104	100	100	106	100	102	102	104	104	102	104	106	106	104	104	104
FLA43	102	102	106	106	106	106	104	104	102	102	106	106	104	104	104	104	104	104	104	102	104	102	104	102	106	106	100	100	102	104	104	104	104	104	100	100	106	106	104	102	104	104	102	102	106	106	104	104	104
FLA44	106	102	106	106	106	106	104	104	102	102	106	106	104	104	104	104	104	102	102	102	104	104	104	104	106	106	100	100	102	102	104	104	104	104	100	100	106	100	104	104	104	104	102	104	106	106	104	104	104
FLA45	102	102	106	106	106	106	102	104	102	102	106	106	102	104	104	104	102	102	104	104	102	102	104	104	106	106	100	100	102	102	104	104	104	104	104	100	106	106	104	102	102	102	102	104	106	106	104	104	104
FLA46	102	102	106	100	100	106	102	104	102	102	106	106	104	104	104	104	104	102	104	104	102	102	104	104	106	106	100	100	102	104	104	104	104	104	100	100	106	106	104	104	104	104	104	104	106	106	104	104	104
FLA47	102	102	106	106	106	106	102	104	102	102	106	106	104	104	104	104	104	102	102	102	104	104	104	104	106	106	100	100	102	102	104	104	104	104	104	104	106	106	104	104	104	104	102	104	106	106	104	104	104
FLA48	102	102	106	106	100	106	102	104	102	102	106	106	102	102	104	104	104	104	102	102	104	104	104	104	106	106	100	100	102	102	104	104	104	104	100	100	100	100	104	102	104	102	104	104	106	106	104	104	104
FLA49	102	102	106	106	106	106	102	104	102	102	106	106	104	104	104	100	104	104	104	102	104	102	104	104	106	106	100	100	102	104	104	104	104	104	100	100	106	106	104	104	102	102	102	104	106	106	104	104	104
FLA50	102	102	106	106	100	106	104	104	102	102	106	106	104	104	104	104	102	102	104	104	102	102	104	102	106	106	100	100	102	102	104	104	104	104	100	100	100	100	104	104	104	102	102	104	106	106	104	104	100
FLA51	102	102	106	100	100	106	104	104	106	102	106	106	104	104	104	100	104	102	104	102	104	102	104	104	106	100	100	100	104	104	104	104	104	104	100	100	106	100	104	102	102	102	102	102	106	106	104	104	104
FLA52	102	102	106	106	106	106	104	104	102	102	106	106	102	104	104	104	104	104	104	102	104	102	104	102	106	106	100	100	102	102	104	104	104	104	100	100	106	100	104	104	104	102	104	104	106	106	104	104	104
FLA53	106	102	106	100	106	106	102	104	102	102	106	106	104	104	104	100	104	102	104	102	104	102	104	104	106	106	104	100	102	104	104	104	104	104	100	100	106	106	104	104	104	102	?	?	106	106	104	104	104
FLA54	102	102	106	106	106	106	104	104	102	102	106	106	104	104	104	104	104	102	104	102	104	102	104	104	106	106	100	100	102	104	104	104	104	104	104	100	106	100	104	104	102	102	104	104	106	106	104	104	104
FLA55	102	102	106	106	106	106	102	104	102	102	106	106	104	104	104	104	104	102	104	102	104	102	104	104	106	106	100	100	102	102	104	104	104	104	100	100	106	100	104	102	104	102	104	104	106	106	104	104	104
FLA56	102	102	106	100	100	106	104	104	102	102	106	106	104	104	104	104	104	102	102	102	104	104	104	104	106	106	104	100	104	104	104	104	104	104	100	100	106	106	104	104	104	102	104	104	106	106	104	104	104
FLA57	106	102	106	100	100	106	102	104	102	102	106	106	102	104	104	104	104	102	104	102	104	102	104	104	106	106	100	100	102	102	104	104	104	104	104	100	106	100	104	102	104	104	104	104	106	106	104	104	104
FLA58	102	102	100	100	100	106	104	104	102	102	106	106	102	102	104	104	104	104	104	102	104	102	104	104	106	106	100	100	102	102	104	104	104	104	100	100	106	106	104	104	102	102	104	104	106	106	104	104	104
FLA59	102	102	106	106	106	106	104	104	102	102	106	102	104	104	104	104	104	102	104	102	104	102	104	104	106	106	100	100	102	102	104	104	104	104	100	100	106	106	104	102	104	104	104	104	106	106	104	104	104
FLA60	102	102	106	106	100	106	104	104	106	102	106	106	104	104	104	104	104	102	102	102	104	104	104	104	106	106	100	100	102	102	104	104	104	104	104	100	106	100	104	104	104	102	102	104	106	106	104	104	104
pop = MOR_NO
MOR1	106	102	?	?	106	106	102	104	102	102	106	106	104	104	?	?	104	104	104	104	102	102	?	?	106	106	100	100	102	102	104	104	104	104	?	?	106	100	104	104	104	104	102	104	106	106	104	104	104
MOR2	106	102	106	106	106	106	104	104	102	102	106	106	104	104	104	104	102	102	104	104	102	102	104	104	106	106	100	100	102	102	104	104	104	104	100	100	106	106	104	104	104	102	102	104	106	106	104	104	104
MOR3	102	102	106	100	106	106	104	104	102	102	106	106	104	104	104	104	104	102	104	104	102	102	104	104	106	106	100	100	102	102	104	104	104	104	100	100	106	100	104	104	104	102	102	104	106	106	104	104	100
MOR4	106	102	106	106	100	106	104	104	106	102	106	106	?	?	104	104	104	102	104	102	104	102	104	104	106	106	100	100	102	102	102	104	104	104	100	100	106	106	104	104	104	102	102	104	106	106	104	104	104
MOR5	102	102	106	100	106	106	104	104	102	102	106	106	102	104	104	104	102	102	104	104	102	102	104	104	106	106	100	100	102	104	104	104	104	104	104	100	100	100	102	102	104	102	104	104	106	106	104	104	104
MOR6	102	102	106	106	100	106	102	104	102	102	106	106	104	104	104	104	104	102	104	104	102	102	104	104	106	106	100	100	102	102	104	104	104	104	100	100	106	106	104	104	104	104	102	104	106	106	104	104	100
MOR7	106	102	106	106	100	106	104	104	102	102	106	102	104	104	104	104	102	102	104	104	104	102	104	104	106	106	100	100	102	104	104	104	104	104	100	100	106	100	104	102	104	104	102	104	106	106	104	104	104
MOR8	102	102	106	106	106	106	102	104	106	102	106	106	104	104	104	104	102	102	104	102	104	102	104	104	106	106	100	100	102	102	104	104	104	104	100	100	106	106	104	104	104	104	102	102	106	106	104	104	104
MOR9	106	106	106	106	100	106	104	104	106	102	106	106	104	104	104	104	102	102	104	104	102	102	104	104	106	106	104	100	102	104	104	104	104	104	100	100	106	100	104	104	104	102	102	102	106	106	104	104	104
MOR10	102	102	106	106	100	106	104	104	102	102	106	106	104	104	104	104	104	102	104	102	104	102	104	104	106	106	100	100	102	102	104	104	104	104	?	?	106	100	104	104	104	104	102	104	106	106	104	104	104
MOR11	106	102	106	106	100	106	102	104	102	102	106	106	104	104	104	104	102	102	104	102	104	102	102	102	106	106	100	100	104	104	104	104	104	104	100	100	100	100	104	102	104	104	102	104	106	106	104	104	104
MOR12	102	102	106	106	106	106	102	104	102	102	106	106	104	104	104	104	104	102	104	102	104	102	104	102	106	106	104	100	102	104	104	104	104	104	104	100	106	106	104	104	102	102	104	104	106	106	104	104	104
MOR13	106	102	106	106	106	106	102	104	102	102	106	106	102	104	104	104	102	102	104	102	104	104	104	104	106	106	100	100	102	104	104	104	104	104	100	100	106	106	104	104	102	102	104	104	106	106	104	104	104
MOR14	102	102	106	100	100	106	104	104	102	102	106	106	104	104	104	104	102	102	104	104	102	102	104	104	106	100	104	100	102	102	104	104	104	104	100	100	100	100	104	102	104	102	104	104	106	106	104	104	104
MOR15	106	102	106	106	106	106	104	104	102	102	106	106	102	104	104	104	104	102	104	104	104	104	104	104	106	106	100	100	102	102	104	104	104	104	100	100	106	100	102	102	102	102	102	104	106	106	104	104	104
MOR16	102	102	106	106	100	100	104	104	102	102	106	106	104	104	104	104	104	102	104	102	104	102	104	102	106	106	100	100	102	102	104	104	104	104	100	100	106	100	104	104	104	104	104	104	106	106	104	104	104
MOR17	102	102	106	106	106	106	102	102	102	102	106	106	104	104	104	104	102	102	104	102	104	102	104	104	106	106	100	100	102	104	104	104	104	104	104	100	106	100	104	104	104	102	104	104	106	106	104	104	104
MOR18	102	102	106	106	106	106	104	104	106	102	106	106	104	104	104	104	102	102	104	104	102	102	104	104	106	106	104	100	102	102	104	104	104	104	100	100	106	106	104	104	104	104	102	104	106	106	104	104	104
MOR19	102	102	106	106	100	106	104	104	102	102	106	106	104	104	104	104	102	102	104	102	102	102	104	102	106	100	104	100	102	104	104	104	104	100	100	100	106	106	104	104	104	104	102	104	106	100	104	104	104
MOR20	106	102	106	106	100	106	104	104	102	102	106	106	102	102	104	104	102	102	102	102	104	104	104	104	106	106	100	100	102	102	104	104	104	104	100	100	106	106	104	104	104	104	102	104	106	106	104	104	100
MOR21	102	102	106	100	100	100	104	104	102	102	106	106	102	104	104	104	102	102	104	104	102	102	104	104	106	106	100	100	102	104	104	104	104	104	104	100	100	100	104	104	104	104	104	104	106	106	104	104	100
MOR22	106	102	106	106	106	106	102	104	106	102	106	106	104	104	104	104	104	102	104	102	104	102	104	104	106	100	100	100	?	?	104	104	104	104	100	100	106	100	104	104	104	104	104	104	106	106	104	104	104
MOR23	102	102	106	106	100	106	104	104	102	102	106	106	104	104	104	100	102	102	104	104	102	102	104	104	106	106	104	100	102	102	104	104	104	104	104	100	106	100	104	102	104	102	104	104	106	106	104	104	100
pop = SOF_NO
SOF1	106	102	106	106	106	106	104	104	102	102	106	106	104	104	104	100	104	102	104	104	104	102	104	102	106	106	100	100	102	102	104	104	104	104	100	100	106	106	104	104	104	104	102	104	106	106	104	104	104
SOF2	102	102	100	100	100	106	104	104	102	102	106	106	104	104	104	104	104	102	104	104	102	102	104	104	106	106	104	100	102	104	104	104	104	104	100	100	106	100	104	104	104	104	102	104	106	106	104	104	100
SOF3	106	102	106	100	106	106	104	104	102	102	106	106	104	104	104	104	102	102	104	102	104	102	104	104	106	106	100	100	102	102	104	104	104	104	100	100	100	100	104	104	104	102	102	104	106	106	104	104	100
SOF4	102	102	106	106	100	106	104	104	102	102	106	106	104	104	104	104	?	?	104	102	104	102	104	104	106	106	100	100	102	102	104	104	104	104	100	100	106	106	104	104	104	102	104	104	106	100	104	104	104
SOF5	102	102	106	100	106	106	104	104	102	102	106	106	104	104	104	104	102	102	102	102	104	104	104	102	106	106	100	100	104	104	104	104	104	104	100	100	100	100	104	104	104	102	102	102	106	106	104	104	100
SOF6	102	102	106	106	100	100	104	104	102	102	106	106	104	104	?	?	102	102	104	102	104	102	104	102	106	106	104	100	102	102	104	104	104	104	104	100	106	100	104	104	104	104	104	104	106	106	104	104	100
SOF7	106	102	100	100	100	100	104	104	102	102	106	106	104	104	104	104	102	102	104	104	102	102	104	104	106	106	100	100	102	102	104	104	104	104	100	100	100	100	104	104	104	102	104	104	106	106	104	104	104
SOF8	102	102	106	106	106	106	104	104	102	102	106	106	102	102	104	100	104	102	104	102	104	102	104	104	106	106	104	100	102	102	104	104	104	104	100	100	100	100	104	104	102	102	104	104	106	106	104	104	104
SOF9	102	102	100	100	106	106	104	104	102	102	106	106	104	104	104	104	102	102	104	104	102	102	?	?	106	106	100	100	102	104	102	104	104	104	100	100	100	100	104	104	102	102	104	104	106	106	104	104	100
SOF10	102	102	106	100	106	106	104	104	102	102	106	106	104	104	104	104	102	102	104	104	102	102	104	104	106	100	104	100	102	102	104	104	104	104	100	100	106	100	104	104	104	102	102	102	106	106	104	104	104
SOF11	102	102	106	106	106	106	104	104	102	102	106	106	104	104	104	104	102	102	104	104	104	102	104	104	106	106	100	100	102	102	104	104	104	104	100	100	100	100	104	104	104	102	104	104	106	106	104	104	100
SOF12	102	102	106	106	106	106	104	104	102	102	106	106	104	104	104	104	102	102	104	102	104	102	102	102	106	106	100	100	102	102	104	104	104	104	100	100	106	100	104	104	104	102	104	104	106	106	104	104	100
SOF13	102	102	106	100	100	106	104	104	102	102	106	106	102	104	104	104	102	102	104	104	102	102	104	104	106	100	100	100	102	102	104	104	104	104	100	100	106	100	104	102	104	104	104	104	106	106	104	104	100
SOF14	102	102	100	100	100	106	104	104	102	102	106	106	104	104	104	104	104	104	104	104	102	102	104	104	106	100	104	100	102	102	104	104	104	104	104	100	106	100	104	104	104	104	104	104	106	106	104	104	104
SOF15	106	102	106	100	106	106	104	104	102	102	106	106	104	104	104	104	104	102	104	104	102	102	104	104	106	106	100	100	102	104	104	104	104	104	104	100	100	100	104	104	104	102	102	104	106	106	104	104	100
SOF16	106	102	106	100	106	106	104	104	102	102	106	106	102	104	104	104	104	104	104	104	102	102	104	104	106	106	100	100	102	102	104	104	104	104	100	100	106	100	104	102	104	102	102	104	106	106	104	104	100
SOF17	102	102	106	100	106	106	102	104	102	102	106	106	104	104	104	104	?	?	104	104	102	102	104	102	106	106	100	100	102	104	104	104	104	104	100	100	100	100	104	104	104	104	102	102	106	106	104	104	104
SOF18	106	102	106	106	100	106	104	104	102	102	106	106	104	104	104	104	104	104	104	102	104	102	104	104	106	100	104	100	102	102	104	104	104	104	100	100	100	100	104	104	104	102	102	102	106	100	104	104	104
SOF19	106	102	106	106	100	106	104	104	102	102	106	106	104	104	104	104	102	102	104	104	102	102	104	104	106	106	100	100	102	102	104	104	104	104	104	100	106	100	104	102	104	102	102	102	106	106	104	104	104
SOF20	106	102	106	106	100	100	104	104	102	102	106	106	104	104	104	104	104	102	104	104	102	102	104	104	106	106	100	100	102	104	104	104	104	104	100	100	106	100	104	102	104	104	102	104	106	100	104	104	100
SOF21	106	102	106	106	100	106	104	104	102	102	106	106	104	104	104	104	102	102	104	102	104	102	104	104	106	106	100	100	102	104	104	104	104	100	104	100	106	100	104	102	104	102	104	104	106	106	104	104	104
SOF22	102	102	106	106	106	106	104	104	102	102	106	106	104	104	104	104	104	102	104	102	104	102	104	104	106	106	100	100	102	102	104	104	104	104	100	100	106	100	104	104	104	102	102	104	106	106	104	104	104
SOF23	102	102	106	106	106	106	104	104	102	102	106	106	104	104	104	104	102	102	104	104	102	102	104	102	106	106	100	100	102	104	104	104	104	104	100	100	106	100	102	102	104	104	102	104	106	106	104	104	100
SOF24	102	102	106	106	106	106	102	104	102	102	106	106	104	104	104	104	104	102	104	102	104	102	104	104	106	100	104	100	102	102	104	104	104	104	100	100	106	106	104	102	104	102	104	104	106	106	104	104	100
SOF25	102	102	106	106	106	106	104	104	102	102	106	106	104	104	104	100	104	104	104	102	104	102	104	102	106	106	100	100	102	102	104	104	104	104	100	100	106	100	104	104	104	102	102	104	106	106	104	104	100
SOF26	102	102	106	106	100	100	104	104	102	102	106	106	104	104	104	104	104	102	102	102	104	104	104	104	106	106	100	100	102	102	104	104	104	104	100	100	100	100	104	104	104	102	102	104	106	106	104	104	100
SOF27	106	102	106	106	100	106	102	104	102	102	106	106	104	104	104	100	104	102	104	104	102	102	104	104	106	100	104	100	102	102	104	104	104	104	104	104	106	106	104	104	104	104	104	104	106	106	104	104	?
SOF28	102	102	106	106	100	106	104	104	102	102	106	106	102	104	104	104	102	102	104	104	102	102	104	102	106	106	100	100	102	102	104	104	104	104	100	100	100	100	104	104	104	104	102	102	106	106	104	104	100
SOF29	106	106	106	100	106	106	104	104	102	102	106	106	104	104	104	104	102	102	104	102	104	102	104	104	106	106	100	100	102	102	104	104	104	104	100	100	100	100	104	104	104	104	104	104	106	106	104	104	104
SOF30	102	102	106	100	100	106	104	104	102	102	106	106	104	104	104	104	104	104	104	102	104	102	104	104	106	106	104	100	102	102	104	104	104	104	100	100	100	100	104	102	104	104	102	104	106	106	104	104	100
SOF31	102	102	106	106	100	106	104	104	102	102	106	106	102	104	104	104	104	104	104	104	102	102	104	104	106	100	100	100	102	102	104	104	104	104	100	100	106	106	104	102	102	102	102	104	106	106	104	104	104
SOF32	106	102	106	106	100	106	102	104	102	102	106	106	104	104	104	100	104	102	104	104	104	102	104	104	106	106	104	100	102	102	104	104	104	104	100	100	100	100	104	104	104	104	104	104	106	106	104	104	104
SOF33	106	102	106	106	106	106	104	104	102	102	106	106	102	104	104	104	104	104	104	102	104	102	104	104	106	106	104	100	104	104	104	104	104	104	100	100	106	100	104	104	104	104	102	104	106	100	104	104	104
SOF34	106	102	?	?	106	106	104	104	102	102	106	106	104	104	104	104	104	102	104	104	102	102	104	104	106	106	104	100	102	102	104	104	104	104	100	100	106	100	104	102	104	104	104	104	106	106	104	104	100
SOF35	102	102	100	100	100	106	104	104	102	102	106	106	104	104	104	104	104	104	104	102	104	104	104	102	106	106	104	100	102	102	104	104	104	104	100	100	106	100	104	104	104	104	102	102	106	106	104	104	100
SOF36	106	102	100	100	100	106	104	104	102	102	106	106	104	104	104	104	104	104	104	102	104	102	104	104	106	106	104	100	102	102	104	104	104	104	100	100	100	100	104	104	104	104	102	104	106	106	104	104	104
SOF37	102	102	106	100	106	106	104	104	102	102	106	106	104	104	104	104	104	102	104	102	104	102	104	104	106	106	104	100	102	102	104	104	104	104	100	100	106	100	102	102	104	104	104	104	106	106	104	104	100
SOF38	106	102	106	106	100	106	104	104	102	102	106	106	104	104	104	104	104	102	104	104	102	102	104	104	106	106	100	100	102	102	104	104	104	104	100	100	100	100	104	102	104	102	104	104	106	106	104	104	?
SOF39	102	102	106	100	100	100	104	104	102	102	106	106	104	104	104	104	104	102	104	104	102	102	104	104	106	106	100	100	102	102	104	104	104	104	100	100	106	100	104	102	104	104	104	104	106	106	104	104	100
SOF40	102	102	106	106	106	106	104	104	102	102	106	106	104	104	104	104	102	102	104	104	102	102	104	104	106	100	104	100	102	104	104	104	104	104	100	100	106	106	104	104	104	102	102	104	106	106	104	104	104
SOF42	106	102	106	100	100	100	104	104	102	102	106	106	104	104	104	104	104	102	104	102	104	102	104	104	106	106	104	100	102	104	104	104	104	104	100	100	106	106	104	104	104	104	104	104	106	106	104	104	100
SOF43	102	102	106	100	106	106	104	104	102	102	106	106	104	104	104	104	104	102	104	104	102	102	104	104	106	106	100	100	102	102	104	104	104	104	104	104	106	100	104	104	104	104	102	102	106	106	104	104	104
SOF44	102	102	106	106	106	106	104	104	102	102	?	?	104	104	104	104	?	?	104	104	102	102	104	104	?	?	100	100	102	104	104	104	?	?	100	100	106	100	104	104	104	104	104	104	?	?	?	?	100
SOF45	106	102	106	106	106	106	104	104	102	102	106	106	104	104	104	104	104	102	104	102	104	104	104	104	106	106	100	100	102	102	104	104	104	104	100	100	100	100	104	102	104	102	102	104	106	106	104	104	104
SOF46	102	102	106	100	100	106	104	104	102	102	?	?	104	104	104	104	?	?	104	102	104	102	?	?	?	?	100	100	102	102	104	104	?	?	104	104	100	100	102	102	102	102	104	104	?	?	?	?	100
SOF47	102	102	106	106	100	106	104	104	102	102	106	106	104	104	104	104	102	102	104	102	104	102	104	104	106	106	100	100	102	104	104	104	104	104	100	100	106	100	104	104	104	102	102	104	106	106	104	104	104
SOF48	102	102	106	100	106	106	104	104	102	102	106	106	104	104	104	104	102	102	104	104	102	102	104	104	106	106	100	100	102	102	104	104	104	104	100	100	106	100	104	104	104	104	104	104	106	106	104	104	100
SOF49	106	102	106	106	100	106	102	104	102	102	106	106	102	104	104	104	104	102	?	?	?	?	104	104	106	106	100	100	102	102	104	104	104	104	100	100	106	100	104	104	?	?	102	104	106	106	104	104	104
SOF50	102	102	106	106	106	106	104	104	102	102	106	106	104	104	104	104	104	102	104	104	102	102	?	?	106	106	104	100	102	102	104	104	104	104	100	100	106	106	104	104	104	104	104	104	106	106	104	104	100
pop = HAR_NO
HAR1	106	102	106	100	100	106	104	104	102	102	106	106	104	104	104	104	104	104	104	104	102	102	104	104	106	100	100	100	102	102	104	104	104	104	100	100	106	100	104	104	104	104	104	104	106	106	104	104	100
HAR2	102	102	106	106	100	106	104	104	102	102	106	106	104	104	104	104	104	104	104	102	102	102	104	104	106	106	100	100	102	102	104	104	104	104	104	100	106	100	104	104	104	102	104	104	106	106	104	104	100
HAR3	106	102	106	100	106	106	104	104	102	102	106	106	104	104	104	104	104	104	104	102	104	102	104	102	106	100	100	100	102	102	104	104	104	104	100	100	106	100	104	104	104	104	104	104	106	106	104	104	104
HAR4	102	102	106	106	106	106	104	104	102	102	106	106	104	104	104	104	104	102	104	104	102	102	104	104	106	106	100	100	102	102	104	104	104	104	100	100	100	100	104	104	104	104	104	104	106	106	104	104	100
HAR5	106	102	106	100	100	100	104	104	102	102	106	106	104	104	104	104	104	102	104	104	102	102	104	104	106	106	100	100	102	102	104	104	104	104	100	100	106	100	104	104	104	104	102	104	106	106	104	104	100
HAR6	102	102	106	100	106	106	104	104	102	102	106	106	104	104	104	104	102	102	102	102	104	104	104	104	106	106	100	100	102	102	104	104	104	104	100	100	100	100	104	104	104	102	102	102	106	106	104	104	104
HAR7	106	102	106	100	106	106	104	104	102	102	106	106	104	104	104	104	104	102	104	102	104	102	104	104	106	106	100	100	102	102	104	104	104	104	100	100	106	106	104	104	104	102	104	104	106	106	104	104	100
HAR8	102	102	106	106	100	106	104	104	102	102	106	106	104	104	104	104	?	?	104	102	104	102	102	102	106	106	100	100	102	102	104	104	104	104	100	100	100	100	104	104	104	104	102	104	106	106	104	104	104
HAR9	102	102	106	106	100	106	102	104	102	102	106	106	104	104	104	104	104	104	102	102	104	104	104	104	106	106	104	100	102	104	104	104	104	100	100	100	106	106	104	104	104	104	102	102	106	106	104	104	104
HAR10	102	102	106	106	100	106	104	104	102	102	106	106	104	104	104	104	102	102	102	102	104	104	104	104	106	106	100	100	102	102	104	104	104	104	100	100	106	106	104	102	104	104	102	104	106	106	104	104	104
HAR11	?	?	106	106	106	106	104	104	102	102	106	106	104	104	104	104	104	104	102	102	104	104	104	104	106	106	100	100	102	102	104	104	104	104	?	?	106	100	104	104	104	104	102	104	106	106	104	104	104
HAR12	106	106	106	106	106	106	104	104	?	?	106	106	104	104	104	104	102	102	104	102	104	102	104	104	106	106	100	100	102	102	104	104	104	104	104	100	106	100	104	104	104	104	102	104	106	106	104	104	?
HAR13	?	?	106	106	100	106	104	104	102	102	106	106	104	104	104	104	104	102	104	102	104	102	104	104	106	106	100	100	102	102	104	104	104	104	100	100	?	?	104	104	104	104	104	104	106	106	104	104	104
HAR14	102	102	106	106	100	100	104	104	102	102	106	106	102	104	104	104	104	102	104	102	104	102	104	102	106	106	100	100	102	102	104	104	104	104	100	100	106	100	104	104	104	102	104	104	106	106	104	104	100
HAR15	102	102	106	106	100	106	104	104	102	102	106	106	104	104	104	104	102	102	104	102	104	102	104	104	106	106	104	100	102	102	104	104	104	104	104	100	106	100	104	102	104	102	104	104	106	106	104	104	104
HAR16	102	102	106	106	100	100	104	104	102	102	106	106	104	104	104	104	104	102	104	104	102	102	104	104	106	106	100	100	102	102	104	104	104	104	104	100	106	100	104	104	104	104	104	104	106	106	104	104	100
HAR17	102	102	106	106	106	106	102	104	102	102	106	106	104	104	104	104	104	102	104	104	104	102	104	104	106	100	104	100	104	104	104	104	104	104	104	100	106	106	104	102	104	104	102	104	106	106	104	104	100
HAR18	102	102	106	106	106	106	104	104	102	102	106	106	104	104	104	104	104	102	104	102	104	102	104	104	106	106	104	100	102	102	104	104	104	104	100	100	100	100	104	104	104	104	102	104	106	106	104	104	104
HAR19	102	102	106	100	100	106	104	104	102	102	106	106	104	104	104	104	102	102	104	104	102	102	104	102	106	106	100	100	102	102	104	104	104	104	?	?	106	100	104	104	104	104	102	102	106	106	104	104	100
HAR20	102	102	106	100	106	106	104	104	102	102	106	106	104	104	104	104	102	102	104	104	102	102	104	104	106	106	100	100	102	102	104	104	104	104	100	100	106	100	104	102	104	102	104	104	106	106	104	104	104
HAR21	102	102	106	106	100	106	?	?	102	102	106	106	104	104	104	104	104	102	?	?	104	102	?	?	106	106	100	100	102	102	104	104	104	104	?	?	106	100	104	102	104	102	102	104	106	106	104	104	?
HAR22	102	102	106	106	106	106	104	104	102	102	106	102	104	104	?	?	102	102	102	102	104	104	?	?	106	106	100	100	102	104	104	104	104	104	100	100	106	100	104	104	104	102	104	104	106	106	104	104	104
HAR23	102	102	106	100	100	106	104	104	102	102	106	106	104	104	104	104	104	104	104	102	104	102	104	102	106	106	100	100	102	102	104	104	104	104	100	100	106	100	104	104	104	102	102	102	106	106	104	104	104
HAR24	102	102	106	106	100	106	104	104	102	102	106	106	104	104	104	104	104	102	104	102	104	102	104	104	106	106	100	100	104	104	104	104	104	100	104	100	100	100	104	104	104	104	104	104	106	106	104	104	104
HAR25	106	102	106	100	106	106	102	104	102	102	?	?	102	102	104	104	?	?	102	102	104	104	104	104	?	?	100	100	102	102	104	104	?	?	100	100	100	100	104	102	104	102	104	104	?	?	?	?	100
HAR26	102	102	106	106	100	100	104	104	102	102	106	106	104	104	104	104	104	102	104	102	102	102	104	104	100	100	100	100	102	102	104	104	104	104	100	100	100	100	104	104	104	102	104	104	106	106	104	104	100
HAR28	102	102	106	106	106	106	104	104	102	102	106	106	102	104	104	104	102	102	102	102	104	104	104	104	106	106	100	100	102	102	104	104	104	104	104	100	106	100	104	104	104	102	102	104	106	106	104	104	?
HAR29	102	102	106	106	100	100	104	104	102	102	106	106	104	104	104	104	104	102	104	104	102	102	104	104	106	106	100	100	102	102	104	104	104	104	100	100	106	100	104	104	102	102	104	104	106	106	104	104	?
HAR30	102	102	106	106	100	100	104	104	102	102	106	106	104	104	104	104	104	102	104	104	102	102	104	104	106	106	100	100	102	102	104	104	104	104	100	100	106	100	104	104	102	102	104	104	106	106	104	104	104
HAR31	102	102	106	100	100	106	104	104	102	102	106	106	104	104	104	104	104	102	104	102	104	102	104	104	106	100	100	100	102	102	104	104	104	104	100	100	?	?	?	?	104	102	104	104	106	106	104	104	104
HAR32	102	102	106	106	100	106	104	104	102	102	106	106	104	104	104	100	104	102	104	104	102	102	104	104	106	100	100	100	102	102	104	104	104	104	100	100	106	100	104	104	104	104	102	104	106	106	104	104	?
HAR33	106	102	106	106	106	106	104	104	102	102	106	106	104	104	104	104	102	102	104	104	102	102	104	104	106	106	100	100	102	102	104	104	104	104	104	100	100	100	104	104	104	104	104	104	106	106	104	104	104
HAR34	106	102	106	106	106	106	104	104	102	102	106	106	104	104	104	104	102	102	104	102	104	102	?	?	106	106	100	100	102	104	104	104	104	104	100	100	106	100	104	102	102	102	104	104	106	106	104	104	104
HAR36	102	102	106	100	100	106	104	104	102	102	106	106	104	104	104	104	102	102	104	104	102	102	104	104	106	106	100	100	102	102	104	104	104	104	100	100	100	100	104	104	104	102	102	104	106	106	104	104	100
HAR37	102	102	106	106	106	106	104	104	102	102	106	106	104	104	104	104	104	102	104	104	102	102	102	102	106	106	100	100	102	102	104	104	104	104	100	100	106	100	104	104	104	102	104	104	106	106	104	104	104
HAR38	106	106	106	100	100	106	104	104	102	102	106	106	102	102	104	104	104	104	104	102	104	102	104	104	106	106	100	100	102	104	102	104	104	104	104	104	106	100	104	104	104	102	102	104	106	106	104	104	100
HAR39	106	106	106	106	100	106	104	104	102	102	106	106	104	104	104	104	102	102	104	102	104	102	104	104	?	?	100	100	102	102	104	104	104	104	?	?	106	106	104	104	102	102	104	104	106	106	104	104	104
HAR40	102	102	106	100	100	106	104	104	102	102	106	106	104	104	104	104	104	102	104	104	102	102	104	104	106	106	100	100	102	102	104	104	104	104	100	100	106	106	104	104	104	104	102	104	106	106	104	104	100
HAR41	106	106	106	100	106	106	104	104	102	102	106	106	104	104	104	104	104	104	104	104	102	102	104	102	106	106	100	100	102	102	104	104	104	104	100	100	100	100	104	104	104	104	102	104	106	106	104	104	100
HAR42	106	102	106	106	100	106	102	104	102	102	106	106	104	104	104	104	102	102	104	102	104	104	104	104	106	106	100	100	102	102	104	104	104	104	100	100	106	100	104	102	104	104	102	104	106	106	104	104	100
HAR45	102	102	106	100	100	106	104	104	102	102	106	106	104	104	104	104	104	104	104	104	102	102	104	104	106	100	104	100	102	102	104	104	104	104	100	100	100	100	104	102	104	102	102	104	106	106	104	104	100
HAR46	102	102	?	?	106	106	102	104	102	102	106	106	104	104	104	104	102	102	104	102	104	102	104	104	106	106	100	100	102	102	104	104	104	104	104	100	106	100	104	104	104	104	104	104	106	106	104	104	104
HAR47	106	102	100	100	106	106	102	104	102	102	106	106	104	104	104	104	104	102	104	102	104	102	102	102	106	106	100	100	102	102	104	104	104	104	100	100	100	100	104	104	104	104	102	104	106	106	104	104	104
HAR48	106	102	106	106	106	106	104	104	102	102	106	106	104	104	104	104	102	102	104	104	102	102	104	104	106	106	100	100	102	102	104	104	104	104	100	100	106	100	104	104	104	102	104	104	106	106	104	104	100
HAR49	102	102	106	106	106	106	104	104	102	102	106	106	102	102	104	104	104	102	104	104	102	102	104	104	106	100	104	100	102	104	104	104	104	104	104	100	106	100	104	104	104	104	102	104	106	106	104	104	104
HAR50	102	102	106	106	100	100	102	104	102	102	106	106	104	104	104	104	104	102	104	102	104	102	104	104	106	106	104	100	102	102	104	104	104	104	104	104	106	106	104	104	104	102	102	104	106	106	104	104	104
HAR51	106	102	106	106	100	106	104	104	102	102	106	106	104	104	104	104	104	102	104	102	104	102	104	104	106	106	100	100	102	102	104	104	104	104	100	100	106	106	104	102	104	104	104	104	106	106	104	104	104
HAR52	102	102	106	106	100	106	?	?	102	102	106	106	?	?	104	104	?	?	102	102	104	104	104	104	106	106	100	100	102	102	104	104	104	104	100	100	106	100	104	104	104	102	?	?	106	106	104	104	104
pop = BOK_NO
BOK1	102	102	106	106	100	106	104	104	102	102	106	106	104	104	104	104	102	102	104	102	104	102	104	104	106	106	100	100	102	102	104	104	104	104	104	104	106	106	104	104	104	102	104	104	106	106	104	104	104
BOK2	102	102	106	106	106	106	104	104	102	102	106	106	102	104	104	104	104	104	104	102	104	102	104	104	106	106	100	100	102	104	102	104	104	104	104	100	106	100	104	104	104	102	104	104	106	106	104	104	104
BOK3	102	102	106	100	106	106	102	104	106	102	106	106	104	104	104	104	102	102	102	102	104	104	102	102	106	106	104	100	102	102	104	104	104	104	100	100	106	106	104	104	104	104	102	104	106	106	104	104	104
BOK4	102	102	100	100	106	106	104	104	102	102	106	106	104	104	104	104	102	102	104	104	102	102	104	104	106	100	100	100	102	102	104	104	104	104	100	100	100	100	104	102	104	102	102	104	106	106	104	104	104
BOK5	102	102	106	100	100	106	104	104	102	102	106	106	102	102	104	104	102	102	102	102	104	102	104	104	106	106	100	100	102	102	104	104	104	104	100	100	106	100	104	104	104	102	104	104	106	106	104	104	100
BOK6	102	102	106	106	100	106	104	104	102	102	106	106	104	104	104	104	102	102	104	104	104	102	104	104	106	106	100	100	102	104	104	104	104	104	100	100	106	100	104	104	104	104	104	104	106	106	104	104	104
BOK7	102	102	106	100	100	106	102	104	102	102	106	106	?	?	104	104	104	102	102	102	104	104	104	104	106	106	100	100	102	104	102	104	104	104	100	100	106	100	104	104	104	102	104	104	106	106	104	104	100
BOK8	102	102	106	106	106	106	104	104	102	102	106	106	104	104	104	104	102	102	104	104	102	102	104	102	106	106	100	100	102	102	104	104	104	104	100	100	106	106	104	104	104	102	104	104	106	106	104	104	100
BOK9	106	102	106	100	106	106	104	104	102	102	106	106	104	104	104	104	104	102	104	104	102	102	104	104	106	106	100	100	102	102	104	104	104	104	100	100	106	106	104	104	104	102	104	104	106	106	104	104	104
BOK10	102	102	106	100	106	106	104	104	102	102	106	106	102	104	104	104	102	102	104	104	102	102	104	104	106	100	100	100	102	102	104	104	104	104	100	100	106	106	104	102	104	104	104	104	106	106	104	104	100
BOK11	106	102	106	106	106	106	104	104	106	102	106	106	104	104	104	104	102	102	104	104	102	102	104	104	106	100	100	100	102	104	104	104	104	104	100	100	106	100	104	104	104	102	104	104	106	106	104	104	104
BOK12	106	102	106	106	100	106	104	104	102	102	106	106	104	104	104	104	102	102	104	104	102	102	102	102	106	106	100	100	102	102	104	104	104	104	100	100	106	100	104	104	104	102	104	104	106	106	104	104	104
BOK13	102	102	100	100	106	106	102	104	102	102	106	106	104	104	104	104	104	104	104	102	104	102	104	104	106	100	104	100	102	102	104	104	104	104	100	100	106	100	104	104	104	104	104	104	106	106	104	104	104
BOK14	102	102	106	106	106	106	104	104	102	102	106	106	104	104	104	104	104	102	104	104	102	102	104	104	106	106	100	100	102	102	104	104	104	104	100	100	106	100	104	104	104	102	104	104	106	106	104	104	104
BOK15	102	102	106	100	100	106	104	104	102	102	106	106	104	104	104	104	104	102	104	102	104	102	104	104	106	106	104	100	102	102	104	104	104	104	100	100	106	100	104	104	104	104	104	104	106	106	104	104	104
BOK16	102	102	106	106	100	106	104	104	102	102	106	106	104	104	104	104	102	102	104	102	104	102	104	104	106	106	100	100	102	102	104	104	104	104	104	100	106	100	104	104	104	104	104	104	106	106	104	104	104
BOK17	106	102	106	100	100	106	104	104	102	102	106	106	104	104	104	104	104	104	104	104	102	102	104	104	106	106	100	100	102	102	104	104	104	104	104	104	106	100	104	104	104	102	102	104	106	106	104	104	100
BOK18	102	102	106	106	106	106	104	104	102	102	106	106	104	104	104	104	104	102	104	104	102	102	102	102	106	106	100	100	102	102	104	104	104	104	100	100	106	100	102	102	104	104	104	104	106	106	104	104	100
BOK19	102	102	106	106	100	106	104	104	102	102	106	106	102	104	104	100	104	102	104	102	104	102	104	102	106	106	100	100	102	104	104	104	104	104	100	100	106	100	104	102	104	104	104	104	106	106	104	104	104
BOK20	102	102	106	106	106	106	102	104	102	102	106	106	104	104	104	104	102	102	104	102	104	102	104	104	106	106	100	100	102	102	104	104	104	104	104	100	106	106	104	104	102	102	104	104	106	106	104	104	104
BOK21	102	102	106	106	100	106	104	104	102	102	106	106	102	104	104	104	104	102	104	104	102	102	104	104	106	100	100	100	102	102	104	104	104	104	100	100	106	106	104	102	104	102	102	104	106	106	104	104	100
BOK22	102	102	106	106	100	106	104	104	102	102	106	106	104	104	104	100	102	102	104	104	102	102	104	104	106	106	100	100	102	102	104	104	104	104	100	100	106	100	104	104	104	104	102	104	106	106	104	104	100
BOK23	106	106	106	106	100	106	104	104	102	102	106	106	104	104	104	104	104	102	104	102	104	102	104	104	106	106	100	100	102	102	104	104	104	104	100	100	106	100	104	102	104	104	104	104	106	106	104	104	100
BOK24	102	102	106	106	100	106	104	104	102	102	106	106	104	104	104	104	102	102	104	102	104	102	104	104	106	106	100	100	102	102	104	104	104	104	104	100	100	100	104	104	104	102	104	104	106	106	104	104	104
BOK25	102	102	106	106	106	106	102	104	102	102	106	106	104	104	104	104	104	102	102	102	104	104	104	102	106	106	100	100	102	104	102	104	104	104	100	100	100	100	104	102	104	104	104	104	106	106	104	104	104
BOK26	106	106	106	106	106	106	102	104	102	102	106	106	104	104	104	104	104	102	104	102	104	102	104	104	106	106	100	100	102	104	102	104	104	104	104	100	106	100	104	104	104	104	104	104	106	106	104	104	104
BOK27	102	102	106	106	106	106	104	104	106	102	106	106	102	102	104	104	102	102	104	102	104	102	104	102	106	106	100	100	102	104	104	104	104	104	100	100	106	100	104	102	104	102	104	104	106	106	104	104	104
BOK28	102	102	106	100	106	106	104	104	102	102	106	106	104	104	104	104	102	102	104	104	104	102	104	104	106	106	100	100	102	104	104	104	104	104	100	100	106	106	104	102	104	104	104	104	106	106	104	104	104
BOK29	106	102	106	106	106	106	102	104	102	102	106	106	102	104	104	104	104	102	102	102	104	104	104	104	106	106	100	100	102	104	104	104	104	104	100	100	106	100	104	104	104	104	104	104	106	106	104	104	104
BOK30	102	102	106	106	106	106	104	104	102	102	106	106	104	104	104	104	102	102	102	102	104	102	104	104	106	106	100	100	102	102	104	104	104	104	100	100	106	100	104	104	104	102	104	104	106	106	104	104	100
BOK31	106	102	106	106	106	106	104	104	102	102	106	106	104	104	104	104	104	102	104	104	102	102	104	104	106	106	100	100	102	104	104	104	104	104	100	100	106	106	104	104	104	104	104	104	106	100	104	104	100
BOK32	106	102	106	100	100	106	102	104	102	102	106	106	104	104	104	104	104	104	104	104	102	102	104	104	106	106	104	100	102	104	104	104	104	104	100	100	106	100	104	104	104	104	104	104	106	106	104	104	104
BOK33	102	102	106	106	106	106	104	104	102	102	106	106	102	104	104	100	102	102	104	104	102	102	102	102	106	100	100	100	102	104	104	104	104	104	104	100	106	100	104	104	102	102	102	104	106	106	104	104	100
BOK34	106	102	106	100	106	106	104	104	102	102	106	106	104	104	104	100	104	102	102	102	104	104	104	104	106	106	100	100	102	104	104	104	104	104	100	100	106	106	104	104	104	102	102	102	106	106	104	104	104
BOK35	102	102	106	100	100	106	102	104	102	102	106	106	104	104	?	?	102	102	104	102	104	102	104	104	106	106	100	100	102	102	104	104	104	104	100	100	106	106	104	104	102	102	102	104	106	106	104	104	104
BOK36	106	106	106	100	100	100	104	104	102	102	106	106	102	102	104	104	104	102	104	102	104	102	104	104	106	106	100	100	102	102	104	104	104	100	100	100	100	100	104	104	104	104	104	104	106	106	104	104	100
BOK37	102	102	106	106	100	106	104	104	102	102	106	106	104	104	104	104	104	102	104	102	104	102	104	104	106	100	100	100	?	?	104	104	104	104	100	100	100	100	104	104	104	104	104	104	106	106	104	104	104
BOK38	102	102	100	100	?	?	104	104	102	102	106	106	104	104	104	104	104	102	104	102	104	102	102	102	106	106	100	100	102	102	104	104	104	104	104	104	106	106	104	104	102	102	102	104	106	106	104	104	104
BOK39	102	102	106	100	100	106	104	104	102	102	106	106	104	104	104	100	104	102	104	104	102	102	104	104	106	100	100	100	102	102	104	104	104	104	100	100	106	100	104	104	102	102	104	104	106	106	104	104	100
BOK40	106	102	106	106	106	106	104	104	102	102	106	106	104	104	104	104	104	102	104	104	102	102	104	104	106	106	100	100	102	102	104	104	104	104	100	100	100	100	104	104	104	104	104	104	106	106	104	104	104
BOK41	106	102	106	106	100	106	104	104	102	102	106	106	104	104	104	104	104	102	104	102	104	102	104	104	106	106	100	100	102	102	104	104	104	104	104	100	106	106	104	104	104	104	104	104	106	106	104	104	100
BOK42	106	102	106	100	106	106	104	104	102	102	106	106	104	104	104	104	102	102	104	102	104	102	104	104	106	100	100	100	102	102	104	104	104	100	100	100	106	100	104	104	102	102	102	104	106	106	104	104	104
BOK43	102	102	106	100	106	106	104	104	102	102	106	106	104	104	104	100	104	104	104	102	104	102	104	104	106	106	100	100	102	102	104	104	104	104	100	100	106	100	104	104	104	104	104	104	106	106	104	104	104
BOK44	102	102	106	106	106	106	104	104	102	102	106	106	104	104	104	104	102	102	104	104	102	102	104	104	106	106	104	100	102	104	104	104	104	104	100	100	100	100	104	104	102	102	104	104	106	106	104	104	100
BOK45	102	102	106	106	100	100	104	104	102	102	106	106	104	104	104	100	104	102	104	104	102	102	104	104	106	106	100	100	102	104	104	104	104	104	100	100	100	100	104	102	104	104	102	104	106	106	104	104	100
BOK46	102	102	106	106	106	106	104	104	102	102	106	102	104	104	104	104	104	102	104	102	104	102	104	104	106	106	100	100	102	102	104	104	104	104	100	100	100	100	104	104	102	102	104	104	106	106	104	104	100
BOK47	106	102	106	106	100	106	104	104	102	102	106	106	104	104	104	104	104	104	104	102	104	104	104	104	106	100	104	104	102	102	104	104	104	100	100	100	106	106	104	104	104	104	104	104	106	106	104	104	104
BOK48	102	102	106	106	106	106	104	104	102	102	106	106	104	104	104	104	104	102	102	102	104	104	104	102	106	106	100	100	102	102	104	104	104	104	104	100	106	100	104	102	104	104	102	104	106	106	104	104	104
BOK49	102	102	106	106	100	106	104	104	102	102	106	106	104	104	104	104	104	102	104	102	104	102	104	104	106	106	100	100	102	102	104	104	104	104	100	100	106	100	104	102	104	104	104	104	106	106	104	104	100
BOK50	102	102	100	100	100	100	104	104	102	102	106	106	104	104	104	104	102	102	104	104	102	102	104	104	106	106	100	100	102	102	104	104	104	104	104	104	106	106	104	104	104	102	102	102	106	106	104	104	100
pop = FLE_NO
FLE1	102	102	106	106	106	106	102	104	102	102	106	106	102	104	104	104	104	102	102	102	104	104	104	104	106	106	100	100	102	104	104	104	104	104	100	100	100	100	104	102	104	104	104	104	106	106	104	104	104
FLE2	102	102	106	100	100	106	102	104	102	102	106	106	102	104	104	104	102	102	102	102	104	104	104	104	106	106	100	100	104	104	104	104	104	104	100	100	106	100	104	104	104	104	104	104	106	106	104	104	104
FLE3	102	102	106	106	100	106	104	104	102	102	106	106	104	104	104	104	102	102	104	104	104	104	104	102	106	106	100	100	102	104	104	104	104	104	104	100	106	106	104	102	104	104	104	104	106	106	104	104	104
FLE4	102	102	106	100	106	106	104	104	102	102	106	106	104	104	104	104	102	102	104	104	104	102	104	104	106	106	100	100	104	104	104	104	104	104	100	100	106	100	104	104	104	104	104	104	106	106	104	104	104
FLE5	102	102	106	106	106	106	104	104	102	102	106	106	104	104	104	104	104	104	102	102	104	104	104	104	106	106	100	100	104	104	104	104	104	104	104	100	106	106	104	104	104	102	104	104	106	106	104	104	104
FLE6	102	102	106	106	100	106	104	104	102	102	106	106	104	104	104	104	104	102	104	102	104	102	104	104	106	106	100	100	102	104	104	104	104	104	100	100	106	100	104	104	104	104	104	104	106	106	104	104	104
FLE7	106	102	?	?	100	106	104	104	102	102	106	106	104	104	104	104	102	102	104	102	104	104	104	104	106	106	100	100	102	102	104	104	104	104	100	100	106	100	104	104	104	102	104	104	106	100	104	104	100
FLE8	106	102	106	106	106	106	104	104	102	102	106	106	104	104	104	104	102	102	102	102	104	104	102	102	106	106	100	100	102	104	104	104	104	104	100	100	100	100	104	104	104	104	104	104	106	106	104	104	100
FLE9	102	102	106	106	106	106	104	104	102	102	106	106	104	104	104	104	102	102	104	102	104	102	104	104	106	106	100	100	102	104	104	104	104	100	100	100	106	100	104	104	104	104	102	104	106	106	104	104	104
FLE10	102	102	106	100	106	106	104	104	102	102	106	106	102	102	104	104	104	102	104	104	104	102	104	104	106	106	100	100	102	102	104	104	104	104	100	100	106	106	104	104	104	104	104	104	106	106	104	104	100
FLE11	102	102	106	106	106	106	102	104	102	102	106	106	104	104	104	104	102	102	104	102	104	102	104	104	106	106	100	100	102	102	104	104	104	104	100	100	106	106	104	104	104	104	102	102	106	106	104	104	104
FLE12	106	102	106	106	100	100	104	104	102	102	106	106	104	104	104	104	102	102	102	102	104	104	104	104	106	106	104	100	102	104	104	104	104	104	100	100	106	100	104	102	104	102	102	104	106	106	104	104	104
FLE13	102	102	106	106	106	106	104	104	102	102	106	106	104	104	104	104	104	102	104	102	104	102	104	104	106	106	104	100	102	104	104	104	104	104	100	100	106	100	104	104	104	102	104	104	106	106	104	104	100
FLE14	102	102	106	100	106	106	104	104	102	102	106	106	104	104	104	104	104	102	104	102	104	102	104	104	106	106	100	100	102	102	104	104	104	104	100	100	106	100	104	104	104	102	102	104	106	106	104	104	100
FLE15	106	102	106	106	100	106	102	104	102	102	106	106	104	104	104	104	102	102	104	102	104	102	?	?	106	106	100	100	104	104	104	104	104	104	100	100	106	100	104	102	104	102	102	104	106	106	104	104	104
FLE16	102	102	106	106	106	106	104	104	102	102	106	106	104	104	104	104	102	102	104	104	104	102	104	104	106	106	100	100	102	102	104	104	104	104	100	100	106	106	104	102	104	104	104	104	106	100	104	104	100
FLE17	106	102	106	100	100	106	104	104	106	102	106	106	102	102	104	104	102	102	104	102	104	102	104	104	106	106	104	100	102	102	104	104	104	104	100	100	106	100	104	104	104	102	104	104	106	106	104	104	104
FLE18	102	102	106	106	106	106	104	104	102	102	106	106	104	104	104	104	102	102	104	102	104	102	104	102	106	106	100	100	104	104	102	104	104	104	100	100	106	100	104	104	104	104	104	104	106	106	102	104	104
FLE19	106	102	106	100	106	106	104	104	102	102	106	106	104	104	104	104	102	102	104	104	102	102	104	104	106	106	100	100	104	104	104	104	104	104	100	100	106	106	104	104	104	104	102	104	106	106	104	104	104
FLE20	102	102	106	100	106	106	104	104	102	102	106	106	104	104	104	104	104	102	104	102	104	102	104	104	106	100	100	100	102	102	104	104	104	104	100	100	106	100	104	104	104	102	104	104	106	106	104	104	104
FLE21	106	102	106	100	100	106	104	104	102	102	106	106	104	104	104	104	102	102	102	102	104	104	102	102	106	106	100	100	102	104	104	104	104	104	104	100	106	100	104	104	104	104	102	104	106	106	104	104	104
FLE22	102	102	106	100	100	106	104	104	106	102	106	106	102	102	104	104	104	102	102	102	104	102	104	104	106	100	100	100	102	102	104	104	104	104	100	100	106	106	104	104	104	102	104	104	106	100	104	104	104
FLE23	102	102	106	106	106	106	104	104	102	102	106	106	?	?	104	104	104	102	104	102	104	102	104	102	106	106	104	100	104	104	104	104	104	104	100	100	106	106	104	104	104	102	102	102	106	106	104	104	104
FLE24	106	102	106	106	100	106	104	104	106	102	106	106	?	?	104	104	102	102	104	102	104	102	104	104	106	106	104	104	102	102	104	104	104	104	100	100	106	100	104	104	104	104	102	104	106	106	104	104	104
FLE25	106	102	106	100	100	106	104	104	102	102	106	106	104	104	104	104	104	102	102	102	104	104	104	104	106	100	100	100	102	102	104	104	104	104	100	100	106	100	104	104	104	104	102	102	106	106	104	104	104
FLE26	106	102	106	106	106	106	104	104	102	102	106	106	104	104	104	104	102	102	102	102	104	104	104	102	106	106	100	100	102	102	104	104	104	104	100	100	106	100	104	102	102	102	102	104	106	106	104	104	104
FLE27	102	102	106	100	100	106	104	104	102	102	106	106	104	104	104	104	102	102	102	102	104	104	104	104	106	106	100	100	102	102	104	104	104	104	100	100	106	106	104	102	104	102	102	104	106	106	104	104	104
FLE28	102	102	106	106	100	106	104	104	102	102	106	106	104	104	104	104	104	102	104	102	104	102	104	104	106	100	100	100	102	102	104	104	104	104	100	100	106	106	104	102	104	104	102	104	106	106	104	104	104
FLE29	102	102	100	100	106	106	102	104	106	102	106	106	102	102	104	104	102	102	104	102	104	102	104	102	106	106	100	100	102	102	104	104	104	104	104	100	106	106	104	104	104	104	104	104	106	106	104	104	104
FLE30	102	102	100	100	100	106	104	104	102	102	106	106	104	104	104	104	104	102	102	102	104	104	104	104	106	100	104	100	104	104	104	104	104	104	100	100	106	100	104	104	104	102	102	102	106	106	104	104	104
FLE31	102	102	106	106	106	106	104	104	102	102	106	106	?	?	104	104	104	102	104	102	104	102	104	104	106	100	104	100	102	104	104	104	104	104	100	100	106	100	104	102	104	102	104	104	106	106	104	104	104
FLE32	106	106	106	106	106	106	102	104	102	102	106	106	104	104	104	104	102	102	102	102	104	104	104	104	106	106	100	100	102	104	104	104	104	104	100	100	106	106	104	102	104	104	104	104	106	100	104	104	104
FLE33	106	102	106	106	100	100	104	104	102	102	106	106	104	104	104	104	102	102	102	102	104	104	104	104	106	106	100	100	102	102	104	104	104	104	100	100	106	100	104	102	104	102	104	104	106	106	104	104	100
FLE34	102	102	106	106	100	106	102	104	106	102	106	106	104	104	104	104	102	102	102	102	104	104	104	104	106	106	104	100	102	102	104	104	104	104	100	100	106	106	104	104	104	104	102	104	106	106	104	104	104
FLE35	106	102	?	?	106	106	104	104	102	102	106	106	102	104	104	104	102	102	102	102	104	104	104	104	106	106	100	100	102	102	104	104	104	104	100	100	106	100	104	104	104	102	102	102	106	106	104	104	100
FLE36	102	102	106	106	106	106	104	104	102	102	106	106	104	104	104	104	104	102	104	102	104	102	104	104	106	106	100	100	102	102	104	104	104	104	100	100	106	100	104	104	104	104	102	104	106	106	104	104	104
FLE37	102	102	106	106	100	106	104	104	102	102	106	106	104	104	104	104	104	104	104	102	104	102	104	104	106	106	100	100	102	104	104	104	104	100	100	100	100	100	104	104	104	104	102	104	106	106	104	104	104
FLE38	106	102	100	100	100	106	104	104	102	102	106	106	104	104	104	100	104	102	104	102	104	102	104	102	106	100	100	100	104	104	104	104	104	100	100	100	106	100	104	102	104	102	102	104	106	106	104	104	104
FLE39	106	102	106	106	106	106	104	104	102	102	106	106	104	104	104	104	104	104	102	102	104	104	104	104	106	106	100	100	102	104	104	104	104	104	100	100	106	106	104	104	104	102	104	104	106	106	104	104	104
FLE40	102	102	106	100	100	106	102	104	102	102	106	106	104	104	104	104	104	102	104	104	102	102	104	104	106	106	100	100	102	104	104	104	104	104	100	100	106	106	104	104	104	102	102	104	106	106	104	104	104
FLE41	106	102	106	100	100	106	104	104	102	102	106	106	104	104	104	104	104	104	104	102	104	102	102	102	106	106	100	100	104	104	104	104	104	104	100	100	106	100	104	104	104	104	104	104	106	106	104	104	104
FLE42	102	102	106	100	106	106	104	104	106	102	106	106	104	104	104	104	102	102	104	102	104	104	104	104	106	106	100	100	102	102	104	104	104	104	100	100	106	106	104	104	102	102	104	104	106	106	104	104	100
FLE43	102	102	106	106	106	106	104	104	106	102	106	106	104	104	104	104	102	102	102	102	104	104	104	104	106	106	100	100	104	104	104	104	104	104	100	100	106	100	104	102	104	102	102	102	106	106	104	104	104
FLE44	102	102	106	106	106	106	104	104	102	102	106	106	102	104	104	104	104	102	104	102	104	102	104	104	106	106	100	100	?	?	104	104	104	104	100	100	106	100	104	104	102	102	102	104	106	106	104	104	104
FLE45	102	102	106	106	106	106	104	104	102	102	106	106	104	104	104	104	104	104	104	102	104	104	104	104	106	106	100	100	102	104	104	104	104	104	100	100	106	100	104	104	104	104	104	104	106	106	104	104	100
FLE46	106	102	106	100	100	106	102	104	102	102	106	106	?	?	104	104	104	102	104	104	104	102	104	102	106	106	100	100	102	102	104	104	104	104	100	100	106	106	104	104	104	104	102	104	106	106	104	104	104
FLE47	102	102	106	106	106	106	104	104	102	102	106	106	104	104	104	104	102	102	102	102	104	104	104	104	106	100	100	100	102	102	104	104	104	100	100	100	106	106	102	102	104	104	102	102	106	106	104	104	104
FLE48	102	102	106	106	100	106	102	104	102	102	106	106	?	?	104	104	104	102	104	102	104	102	102	102	106	106	100	100	102	104	104	104	104	104	100	100	106	100	104	104	104	104	104	104	106	106	104	104	104
FLE49	102	102	106	106	100	100	104	104	102	102	106	106	104	104	104	104	104	104	102	102	104	104	104	104	106	106	100	100	102	102	104	104	104	104	104	100	100	100	104	102	104	104	104	104	106	106	104	104	104
FLE50	102	102	106	106	100	100	102	104	102	102	106	106	102	104	104	104	102	102	102	102	104	104	104	102	106	106	104	100	102	104	104	104	104	104	100	100	106	100	104	104	104	102	102	104	106	106	104	104	104
FLE51	102	102	106	106	100	106	104	104	102	102	106	106	104	104	104	104	104	102	104	102	104	102	102	102	106	106	100	100	102	104	104	104	104	104	100	100	106	106	104	102	104	102	102	104	106	106	104	104	104
FLE52	102	102	106	106	106	106	102	104	102	102	106	102	102	104	104	104	104	104	104	104	102	102	104	104	106	106	100	100	102	104	104	104	104	104	104	100	?	?	104	104	104	102	104	104	106	106	104	104	104
FLE53	102	102	106	106	106	106	104	104	102	102	106	106	104	104	?	?	102	102	102	102	104	102	104	104	106	106	104	100	102	104	104	104	104	104	104	100	106	100	104	102	104	104	104	104	106	106	104	104	100
FLE54	106	102	106	100	100	106	104	104	102	102	106	106	104	104	104	104	102	102	102	102	104	104	104	104	106	100	104	100	102	104	104	104	104	104	100	100	106	100	104	104	104	104	102	104	106	106	104	104	104
FLE55	106	102	106	100	100	106	104	104	102	102	106	106	104	104	104	104	104	102	104	102	104	102	?	?	106	100	100	100	102	102	104	104	104	104	100	100	106	100	104	102	104	102	104	104	106	106	104	104	104
FLE56	102	102	100	100	106	106	104	104	102	102	106	102	104	104	104	104	102	102	104	102	104	104	104	104	106	106	100	100	102	102	104	104	104	104	104	100	106	106	104	104	102	102	104	104	106	106	?	?	104
FLE57	106	102	106	100	106	106	102	104	102	102	106	106	104	104	104	104	102	102	104	102	104	102	104	104	106	100	100	100	104	104	104	104	104	104	100	100	106	100	104	104	104	102	104	104	106	106	104	104	104
FLE58	102	102	106	106	106	106	102	104	102	102	106	106	102	102	104	104	102	102	104	102	104	102	104	104	106	106	100	100	102	102	104	104	104	104	100	100	106	106	104	104	104	102	102	104	106	106	104	104	104
FLE59	106	106	106	106	100	106	104	104	102	102	106	106	104	104	104	104	104	102	104	104	102	102	104	102	106	106	100	100	104	104	104	104	104	104	100	100	106	100	104	102	104	102	102	104	106	106	104	104	104
FLE60	106	102	106	100	106	106	102	104	102	102	?	?	102	102	104	104	?	?	102	102	104	104	104	102	106	106	100	100	104	104	104	104	104	104	100	100	106	106	104	102	104	104	102	104	106	106	?	?	104
FLE61	106	102	100	100	106	106	102	104	102	102	106	106	102	104	104	104	104	102	104	102	104	102	102	102	106	106	104	100	102	104	104	104	104	104	100	100	106	100	104	104	104	104	104	104	106	106	104	104	104
FLE62	102	102	106	106	106	106	104	104	102	102	106	102	104	104	104	104	104	102	104	104	102	102	102	102	106	106	100	100	102	102	104	104	104	104	100	100	106	100	104	102	104	104	102	104	106	106	104	104	104
FLE63	106	102	106	100	100	106	104	104	102	102	106	106	104	104	104	104	102	102	104	102	104	104	104	104	106	100	100	100	?	?	104	104	104	104	100	100	106	106	104	102	104	104	104	104	106	106	104	104	100
FLE64	102	102	106	106	106	106	104	104	102	102	106	106	102	102	104	104	104	102	104	104	102	102	104	102	106	106	100	100	102	104	104	104	104	104	104	100	100	100	104	104	104	104	104	104	106	106	104	104	104
FLE65	102	102	106	106	100	100	104	104	102	102	106	102	104	104	104	104	104	102	102	102	104	104	104	104	106	106	100	100	102	102	104	104	104	104	100	100	106	106	?	?	104	104	104	104	106	106	104	104	100
FLE66	102	102	106	100	100	106	102	104	102	102	106	106	?	?	104	104	102	102	104	102	104	102	104	104	106	100	100	100	102	104	104	104	104	104	100	100	106	106	104	102	102	102	104	104	106	106	104	104	104
FLE67	102	102	106	100	106	106	104	104	102	102	106	106	104	104	104	104	102	102	102	102	104	104	104	102	106	106	100	100	102	104	104	104	104	104	100	100	106	106	104	102	104	104	104	104	106	106	102	104	104
FLE68	102	102	106	106	100	106	104	104	102	102	106	106	104	104	104	104	104	102	102	102	104	104	104	104	106	106	100	100	104	104	104	104	104	104	100	100	106	106	104	104	102	102	102	104	106	106	104	104	104
FLE69	106	102	106	106	100	106	102	104	106	102	106	102	104	104	104	104	104	102	104	102	104	102	104	104	106	106	100	100	102	104	104	104	104	104	104	100	106	100	104	104	102	102	102	104	106	106	104	104	104
FLE70	102	102	106	106	100	106	102	104	102	102	106	106	104	104	104	104	102	102	104	102	104	102	104	104	106	106	100	100	102	104	104	104	104	104	104	100	106	106	104	104	104	104	102	104	106	106	104	104	104
pop = SKA_DK
SKA1	102	102	106	100	100	106	102	104	102	102	106	106	104	104	104	104	104	102	104	104	104	102	104	104	106	106	104	100	102	104	104	104	104	104	100	100	106	106	104	102	104	104	104	104	106	106	104	104	100
SKA2	102	102	106	106	106	106	104	104	102	102	106	106	104	104	104	104	102	102	104	102	104	102	104	104	106	100	100	100	102	102	104	104	104	104	104	100	106	100	104	102	102	102	104	104	106	106	104	104	104
SKA3	102	102	106	106	106	106	104	104	102	102	106	106	104	104	104	104	102	102	104	102	104	102	104	102	106	106	100	100	102	104	104	104	104	104	100	100	106	100	104	102	104	104	104	104	106	106	104	104	104
SKA4	102	102	100	100	106	106	102	104	102	102	106	106	102	102	104	104	102	102	104	102	104	102	104	104	106	106	100	100	102	102	104	104	104	104	100	100	106	106	104	104	104	104	102	102	106	106	104	104	104
SKA5	102	102	106	100	100	106	104	104	102	102	106	106	104	104	104	100	104	102	104	104	102	102	104	104	106	106	104	100	102	102	104	104	104	104	100	100	106	100	104	104	104	104	104	104	106	106	104	104	104
SKA6	102	102	106	100	106	106	102	104	106	102	106	102	104	104	104	104	102	102	102	102	104	104	104	104	106	106	100	100	102	104	104	104	104	104	100	100	106	106	104	102	104	102	104	104	106	106	104	104	104
SKA7	102	102	106	100	100	106	104	104	102	102	106	106	104	104	104	104	104	102	104	102	104	102	104	104	106	100	104	100	102	104	104	104	104	104	104	100	106	100	?	?	104	102	104	104	106	106	104	104	104
SKA8	106	102	106	100	106	106	104	104	102	102	106	106	104	104	104	104	104	104	104	102	104	102	104	104	106	106	100	100	102	102	104	104	104	104	100	100	106	100	104	104	104	104	102	104	106	106	104	104	104
SKA9	102	102	100	100	106	106	104	104	102	102	106	106	104	104	104	104	104	102	102	102	104	104	104	104	106	106	100	100	104	104	104	104	104	104	100	100	106	106	104	102	104	102	102	104	106	106	104	104	104
SKA10	102	102	106	100	106	106	102	104	102	102	106	106	104	104	104	104	102	102	104	104	102	102	102	102	106	100	100	100	102	104	104	104	104	104	100	100	106	100	104	104	104	104	104	104	106	106	104	104	104
SKA11	106	102	106	100	?	?	102	104	102	102	106	106	104	104	104	104	102	102	104	102	102	102	104	104	106	106	100	100	102	104	104	104	104	104	100	100	106	100	104	102	104	104	102	104	106	106	104	104	104
SKA12	102	102	106	106	106	106	104	104	102	102	106	106	104	104	104	104	104	102	104	104	102	102	104	102	106	106	100	100	102	104	104	104	104	104	100	100	106	106	104	102	104	102	104	104	106	106	104	104	100
SKA13	102	102	106	106	106	106	104	104	102	102	106	106	102	102	104	104	102	102	104	102	104	102	104	104	106	100	100	100	102	104	104	104	104	104	104	100	106	100	104	104	104	102	102	104	106	106	104	104	104
SKA14	102	102	106	100	100	106	104	104	102	102	106	106	102	102	104	104	104	102	102	102	104	104	104	104	106	106	100	100	102	102	104	104	104	104	100	100	106	106	104	104	102	102	104	104	106	106	104	104	104
SKA15	106	102	106	106	100	100	102	104	102	102	106	106	104	104	104	104	102	102	104	104	102	102	104	104	106	100	100	100	102	104	104	104	104	104	100	100	100	100	104	104	104	104	102	102	106	106	104	104	104
SKA16	102	102	106	106	100	106	102	104	102	102	106	102	?	?	104	104	102	102	102	102	104	104	104	104	106	106	100	100	102	102	104	104	104	104	100	100	106	106	104	104	104	102	102	102	106	106	104	104	104
SKA17	102	102	106	106	106	106	104	104	106	102	106	106	104	104	104	100	102	102	104	102	104	104	104	104	106	106	100	100	102	104	104	104	104	104	100	100	106	100	104	104	104	104	104	104	106	106	104	104	104
SKA18	102	102	106	100	106	106	104	104	102	102	106	106	104	104	104	100	102	102	104	102	104	104	104	102	106	106	100	100	104	104	104	104	104	104	104	100	106	100	104	102	104	102	104	104	106	106	104	104	104
SKA19	102	102	106	100	106	106	104	104	102	102	106	106	102	102	104	100	104	102	104	102	104	102	104	104	106	106	104	100	102	102	104	104	104	104	100	100	106	100	104	104	104	104	102	104	106	106	104	104	104
SKA20	106	102	106	100	106	106	102	104	102	102	106	106	104	104	104	104	102	102	104	102	104	104	104	104	106	100	100	100	102	104	104	104	104	104	100	100	106	106	104	104	104	104	102	104	106	106	104	104	104
SKA21	106	106	106	106	106	106	102	102	102	102	106	106	?	?	104	104	102	102	102	102	104	104	104	104	106	100	100	100	104	104	104	104	104	104	104	100	106	100	104	104	104	102	104	104	106	106	104	104	104
SKA22	106	102	106	100	100	106	104	104	102	102	106	106	104	104	104	104	104	104	102	102	104	104	104	104	106	106	100	100	102	104	104	104	104	104	104	100	100	100	104	102	104	102	102	104	106	106	104	104	104
SKA23	102	102	106	100	100	106	104	104	102	102	106	106	104	104	104	104	102	102	104	102	104	102	104	102	106	100	104	100	102	104	104	104	104	104	100	100	106	106	104	104	102	102	104	104	106	106	104	104	104
SKA24	106	106	100	100	106	106	104	104	102	102	106	106	104	104	104	100	102	102	102	102	104	102	102	102	106	100	104	100	102	102	104	104	104	104	100	100	?	?	104	104	102	102	102	104	106	106	104	104	104
SKA25	106	102	106	106	100	106	102	104	102	102	106	106	102	104	104	104	104	102	104	102	104	102	102	102	106	106	100	100	102	104	104	104	104	104	104	100	106	106	104	104	104	102	104	104	106	106	104	104	104
SKA26	102	102	106	106	100	100	104	104	102	102	106	106	104	104	104	104	104	102	102	102	104	104	104	102	106	100	100	100	102	104	104	104	104	104	100	100	106	100	104	104	104	102	104	104	106	106	104	104	104
SKA27	102	102	106	100	106	106	102	104	106	102	106	106	104	104	104	100	104	102	102	102	104	104	104	102	106	100	100	100	102	102	104	104	104	104	100	100	106	106	104	104	104	104	104	104	106	106	104	104	104
SKA28	102	102	106	106	100	106	102	104	102	102	106	106	104	104	104	104	104	102	104	102	104	102	104	104	106	100	100	100	102	102	104	104	104	104	100	100	106	106	104	104	104	104	102	104	106	106	104	104	104
SKA29	106	102	106	106	100	106	102	104	102	102	106	106	104	104	104	104	104	104	104	102	104	102	104	104	106	106	100	100	102	104	104	104	104	104	100	100	106	100	104	102	104	102	104	104	106	106	104	104	100
SKA30	102	102	106	106	106	106	104	104	102	102	106	106	104	104	104	104	104	102	104	102	104	102	104	104	106	106	100	100	102	104	104	104	104	104	100	100	106	106	104	104	102	102	104	104	106	106	104	104	104
SKA31	106	102	106	106	106	106	104	104	102	102	106	106	104	104	104	104	104	102	102	102	104	104	104	104	106	106	100	100	102	104	104	104	104	104	100	100	106	106	104	104	104	104	102	104	106	106	104	104	104
SKA32	106	102	106	100	106	106	104	104	102	102	106	106	104	104	104	100	102	102	104	102	104	102	104	104	106	100	100	100	102	104	104	104	104	104	104	100	106	106	104	104	104	104	104	104	106	106	104	104	?
SKA33	102	102	106	100	100	106	104	104	102	102	106	106	104	104	104	104	102	102	102	102	104	104	104	104	106	106	100	100	102	102	104	104	104	104	100	100	106	100	104	104	104	102	102	104	106	106	104	104	104
SKA34	102	102	106	106	106	106	104	104	102	102	106	106	104	104	104	100	104	102	104	102	104	104	104	102	106	106	100	100	104	104	104	104	104	104	100	100	106	106	104	104	104	104	104	104	106	106	104	104	100
SKA35	102	102	106	106	106	106	102	102	102	102	106	106	104	104	104	104	104	102	104	102	104	102	104	104	106	106	100	100	102	104	104	104	104	104	100	100	106	100	104	102	104	104	104	104	106	106	104	104	104
SKA36	102	102	106	106	106	106	104	104	102	102	106	106	104	104	104	104	102	102	104	102	104	104	104	104	106	106	100	100	104	104	104	104	104	104	100	100	106	106	104	102	104	104	104	104	106	100	104	104	104
SKA37	102	102	106	106	106	106	104	104	106	102	106	106	102	104	104	100	104	102	102	102	104	104	104	102	106	100	100	100	102	102	104	104	104	104	100	100	106	100	104	104	104	102	102	104	106	106	104	104	104
SKA38	102	102	106	100	106	106	104	104	106	102	106	106	104	104	104	104	104	102	104	102	104	102	104	104	106	100	100	100	102	102	104	104	104	104	100	100	106	106	104	104	104	102	102	104	106	106	104	104	100
SKA39	102	102	106	100	100	106	102	102	102	102	106	106	102	104	104	104	104	102	104	102	104	102	104	102	106	106	100	100	102	104	104	104	104	104	100	100	106	106	104	102	104	102	104	104	106	106	104	104	104
SKA40	102	102	106	106	106	106	102	104	102	102	106	106	104	104	104	104	102	102	104	102	104	102	104	104	106	106	100	100	102	104	104	104	104	104	100	100	106	106	102	102	104	102	104	104	106	106	104	104	104
SKA41	102	102	106	100	106	106	?	?	102	102	106	106	104	104	?	?	104	102	104	102	104	102	104	104	106	100	104	100	102	104	104	104	104	104	100	100	106	106	?	?	104	104	102	104	106	106	104	104	104
SKA42	106	102	106	100	100	106	104	104	102	102	106	106	102	102	104	104	104	102	102	102	104	104	104	104	106	106	104	100	102	104	104	104	104	104	100	100	106	106	104	102	104	102	104	104	106	106	104	104	104
SKA43	102	102	106	100	100	106	104	104	102	102	106	106	?	?	104	104	104	102	104	102	104	102	104	104	106	106	100	100	102	104	104	104	104	104	100	100	106	106	?	?	104	104	104	104	106	106	104	104	104
SKA44	102	102	106	106	106	106	102	104	102	102	106	106	104	104	104	104	102	102	104	102	104	102	104	104	106	106	100	100	102	102	104	104	104	104	100	100	106	106	104	104	104	104	102	102	106	106	104	104	104
SKA45	106	102	106	100	106	106	104	104	102	102	106	106	104	104	104	100	104	102	104	102	104	104	104	104	106	100	100	100	102	104	104	104	104	100	100	100	106	106	104	104	102	102	104	104	106	106	104	104	104
SKA46	106	102	106	100	100	106	102	104	102	102	106	106	104	104	104	104	104	102	102	102	104	104	104	102	106	100	100	100	102	102	104	104	104	104	100	100	106	106	104	102	104	104	104	104	106	106	104	104	104
SKA47	106	102	106	106	106	106	104	104	102	102	106	106	104	104	104	104	104	102	102	102	104	104	104	104	106	106	100	100	102	102	104	104	104	104	100	100	106	100	104	102	104	102	104	104	106	106	104	104	104
SKA48	106	106	106	106	100	100	102	104	102	102	106	106	104	104	104	104	102	102	102	102	104	104	104	104	106	100	100	100	102	102	104	104	104	100	100	100	106	106	104	104	104	102	102	104	106	106	104	104	100
SKA49	106	102	106	106	100	106	104	104	106	102	106	106	104	104	104	104	102	102	104	102	104	102	104	102	106	106	100	100	102	102	104	104	104	104	104	100	106	106	104	104	104	104	102	104	106	106	104	104	104
SKA50	102	102	106	106	100	106	104	104	102	102	106	106	102	102	104	104	102	102	102	102	104	104	104	104	106	106	100	100	102	102	?	?	104	104	100	100	106	106	104	102	104	104	102	104	106	106	104	104	104
SKA51	102	102	106	106	106	106	104	104	102	102	106	106	104	104	104	104	104	102	102	102	104	104	104	104	106	106	100	100	102	102	104	104	104	104	100	100	106	100	104	104	104	104	102	104	106	106	104	104	104
SKA52	106	102	106	106	100	106	104	104	102	102	106	106	102	104	104	104	102	102	102	102	104	104	104	104	106	100	100	100	104	104	104	104	104	104	100	100	106	100	104	104	104	102	104	104	106	106	104	104	104
SKA53	102	102	106	100	100	106	104	104	106	102	106	106	104	104	104	104	104	102	104	104	102	102	104	104	106	106	100	100	102	102	104	104	104	104	100	100	100	100	104	104	104	102	102	104	106	106	104	104	104
SKA54	106	106	106	106	106	106	104	104	102	102	106	106	102	104	104	104	104	104	104	102	104	102	104	104	106	100	100	100	104	104	104	104	104	104	100	100	106	106	104	104	104	102	102	104	106	106	104	104	100
SKA55	102	102	?	?	106	106	102	104	102	102	106	106	104	104	?	?	102	102	104	104	102	102	?	?	106	100	100	100	102	102	104	104	104	104	104	100	106	106	104	104	104	102	102	104	106	106	104	104	104
SKA56	?	?	106	106	106	106	104	104	102	102	106	106	104	104	104	104	104	102	104	102	104	102	102	102	106	106	100	100	102	104	104	104	104	104	104	100	?	?	104	102	104	104	102	104	106	106	104	104	100
SKA57	106	102	106	106	100	106	104	104	102	102	106	106	104	104	104	100	104	102	104	104	102	102	104	104	106	106	100	100	102	102	104	104	104	104	100	100	106	100	104	104	104	104	104	104	106	106	104	104	104
pop = ORU_SE
ORU1	102	102	106	100	106	106	102	104	102	102	106	106	?	?	104	104	102	102	104	104	104	102	104	104	106	106	100	100	104	104	104	104	104	104	100	100	106	106	104	102	102	102	104	104	106	106	104	104	104
ORU2	102	102	106	100	106	106	104	104	102	102	106	106	104	104	104	104	104	102	104	104	102	102	104	104	106	106	100	100	102	104	104	104	104	104	100	100	106	100	104	102	104	104	102	102	106	106	104	104	104
ORU3	106	102	106	100	106	106	104	104	102	102	106	106	104	104	104	104	104	104	104	104	102	102	104	104	106	106	100	100	102	104	104	104	104	104	100	100	106	106	104	102	102	102	102	104	106	106	104	104	104
ORU4	106	102	106	106	100	100	104	104	102	102	106	106	102	102	104	104	102	102	104	104	104	102	104	104	100	100	100	100	104	104	104	104	104	104	100	100	106	100	104	102	104	104	104	104	106	106	?	?	104
ORU5	102	102	106	106	100	106	104	104	102	102	106	106	104	104	104	104	104	102	104	104	102	102	104	104	106	100	100	100	102	104	104	104	104	104	100	100	106	100	104	102	104	102	104	104	106	106	104	104	104
ORU6	106	102	106	106	106	106	104	104	102	102	106	106	104	104	104	104	104	102	104	104	104	104	104	104	106	106	100	100	104	104	104	104	104	104	100	100	106	106	104	102	104	102	102	104	?	?	104	104	104
ORU7	102	102	106	100	100	106	104	104	102	102	106	106	104	104	104	104	102	102	104	104	102	102	104	104	106	100	100	100	102	104	104	104	104	104	100	100	106	106	104	102	104	104	102	104	106	106	104	104	104
ORU8	106	102	106	106	106	106	104	104	102	102	106	106	102	104	?	?	104	102	104	104	104	102	104	104	106	100	100	100	102	102	104	104	104	104	100	100	106	106	104	104	104	102	102	102	106	106	104	104	104
ORU9	102	102	106	106	100	106	102	104	102	102	106	106	102	104	104	104	104	102	104	104	104	102	104	102	106	106	100	100	102	102	104	104	104	104	100	100	106	106	104	104	102	102	102	104	106	106	104	104	104
ORU10	102	102	106	100	100	100	104	104	106	102	106	106	104	104	104	104	104	102	104	104	102	102	104	104	106	100	104	100	102	104	104	104	104	104	100	100	106	106	104	104	104	104	104	104	106	106	104	104	104
ORU11	102	102	106	100	106	106	102	104	102	102	106	106	104	104	?	?	102	102	104	102	104	102	104	104	106	106	100	100	102	104	104	104	104	104	100	100	106	100	104	102	104	104	102	104	106	106	104	104	104
ORU12	106	102	100	100	106	106	104	104	102	102	106	106	104	104	104	104	102	102	104	104	102	102	104	104	106	100	100	100	102	104	104	104	104	104	100	100	106	100	104	102	104	102	104	104	106	106	104	104	104
ORU13	106	102	106	100	100	100	104	104	102	102	106	106	102	102	104	104	102	102	104	102	104	104	104	104	106	100	100	100	104	104	104	104	104	104	100	100	106	106	104	102	104	102	104	104	106	106	104	104	100
ORU14	102	102	106	106	100	106	104	104	106	102	106	106	102	104	104	104	104	102	104	104	102	102	104	104	106	100	100	100	102	102	104	104	104	104	100	100	106	106	104	104	104	102	102	104	100	100	104	104	100
ORU15	102	102	106	106	106	106	104	104	102	102	106	106	104	104	?	?	104	104	104	104	102	102	104	104	106	100	100	100	102	102	104	104	104	104	100	100	106	106	104	102	104	104	104	104	106	106	104	104	104
ORU16	102	102	106	100	106	106	104	104	106	102	106	106	104	104	104	104	102	102	104	104	104	102	104	104	106	100	100	100	104	104	104	104	104	104	100	100	106	106	102	102	104	102	104	104	106	106	104	104	104
ORU17	102	102	106	106	100	106	104	104	102	102	106	106	104	104	104	104	104	104	104	104	102	102	104	102	106	100	100	100	102	102	104	104	104	104	100	100	106	106	104	104	104	104	104	104	106	106	104	104	104
ORU18	102	102	106	100	100	106	104	104	106	102	106	106	104	104	104	104	104	104	104	104	104	104	104	104	106	100	100	100	102	104	104	104	104	104	100	100	106	106	104	102	104	102	102	104	106	106	104	104	?
ORU19	102	102	106	106	100	106	104	104	102	102	106	106	102	102	104	104	104	104	104	104	102	102	104	104	106	106	100	100	104	104	104	104	104	104	100	100	106	106	104	104	104	102	104	104	106	106	104	104	104
ORU20	102	102	106	100	106	106	104	104	102	102	106	106	102	104	104	104	102	102	104	104	104	102	104	104	106	106	100	100	102	104	104	104	104	104	100	100	106	106	104	104	104	102	102	104	106	106	104	104	100
ORU21	102	102	106	106	106	106	104	104	102	102	106	106	102	102	104	104	104	102	104	104	102	102	104	104	106	100	100	100	104	104	104	104	104	104	100	100	106	106	102	102	104	104	102	104	106	106	104	104	?
ORU22	106	102	106	106	100	106	102	104	102	102	106	106	104	104	104	104	104	102	104	104	104	102	104	104	106	106	100	100	104	104	104	104	104	104	100	100	106	100	104	102	104	102	104	104	106	106	104	104	104
ORU23	106	102	100	100	106	106	104	104	102	102	106	106	102	102	104	104	102	102	104	104	102	102	104	104	106	106	100	100	104	104	104	104	104	100	100	100	106	100	104	104	104	104	102	104	106	106	104	104	104
ORU24	102	102	106	106	106	106	104	104	106	102	106	106	104	104	104	104	?	?	104	102	104	102	104	102	106	106	100	100	102	104	104	104	104	104	100	100	106	106	104	102	104	102	102	104	?	?	104	104	100
ORU25	102	102	106	106	106	106	104	104	102	102	106	106	102	102	104	104	104	102	104	104	102	102	104	104	106	100	100	100	104	104	104	104	104	104	100	100	106	106	102	102	104	104	102	104	106	106	104	104	?
ORU26	102	102	106	106	106	106	104	104	106	102	?	?	104	104	104	104	104	104	104	104	102	102	104	104	106	106	100	100	102	104	104	104	104	104	100	100	106	100	104	102	104	104	102	104	106	106	104	104	100
ORU27	102	102	106	106	106	106	104	104	102	102	106	106	104	104	104	104	104	102	104	104	104	102	104	104	106	100	100	100	102	102	104	104	104	100	100	100	106	106	104	102	104	102	104	104	106	106	104	104	?
ORU28	106	102	100	100	100	106	102	104	102	102	106	106	102	104	104	104	102	102	104	104	102	102	104	104	106	106	100	100	104	104	104	104	104	104	100	100	106	100	102	102	104	102	104	104	106	106	104	104	104
ORU29	106	102	106	100	100	106	104	104	102	102	106	106	104	104	104	104	104	102	104	104	104	104	104	104	106	106	100	100	102	104	104	104	104	104	104	100	106	100	104	104	104	102	102	104	106	106	104	104	104
ORU30	102	102	106	106	106	106	102	104	102	102	106	106	102	104	104	104	102	102	102	102	104	104	104	104	106	106	100	100	102	102	104	104	104	104	100	100	106	106	104	102	102	102	104	104	106	106	104	104	104
ORU31	?	?	106	106	100	106	104	104	102	102	106	106	104	104	104	104	104	104	104	102	104	102	104	104	106	106	100	100	102	104	104	104	104	104	100	100	?	?	104	102	104	102	104	104	106	106	104	104	?
ORU32	102	102	106	106	100	106	104	104	102	102	106	106	102	104	104	104	104	102	104	104	102	102	104	104	106	100	104	100	104	104	104	104	104	104	100	100	106	106	104	104	104	102	104	104	106	106	104	104	104
ORU33	102	102	106	106	106	106	104	104	102	102	106	106	104	104	104	104	102	102	104	104	102	102	104	104	106	106	100	100	102	104	104	104	104	104	100	100	106	106	104	102	104	104	104	104	106	106	104	104	100
ORU34	102	102	106	106	100	106	102	104	106	102	106	106	104	104	104	104	104	102	104	104	104	102	104	104	106	100	100	100	102	104	104	104	104	104	100	100	106	106	102	102	104	104	102	104	106	106	104	104	100
ORU35	102	102	106	100	106	106	104	104	106	102	106	106	104	104	104	104	102	102	104	104	102	102	104	104	106	100	100	100	102	102	104	104	104	100	100	100	106	106	104	102	104	102	104	104	106	106	104	104	104
ORU36	102	102	106	106	106	106	104	104	102	102	106	106	104	104	104	104	104	102	104	104	104	102	104	104	100	100	100	100	102	102	104	104	104	104	100	100	106	106	104	102	104	104	102	104	106	106	104	104	104
ORU37	106	102	106	100	106	106	104	104	102	102	106	106	104	104	104	100	104	102	104	104	104	102	104	104	106	106	100	100	102	102	104	104	104	104	100	100	100	100	104	104	104	102	102	102	106	106	104	104	100
ORU38	102	102	106	106	106	106	104	104	102	102	106	106	104	104	104	100	102	102	104	102	104	102	104	104	106	106	100	100	102	102	104	104	104	104	100	100	106	106	104	104	104	104	104	104	106	106	104	104	104
ORU39	102	102	106	106	100	106	104	104	106	102	106	106	102	104	104	104	104	104	102	102	104	104	104	104	106	100	100	100	104	104	104	104	104	104	100	100	106	106	104	104	104	104	102	104	106	106	104	104	100
ORU40	102	102	106	100	106	106	104	104	106	102	106	106	102	104	?	?	104	104	104	104	102	102	104	104	106	106	100	100	102	102	104	104	104	104	100	100	100	100	104	104	104	104	104	104	106	106	104	104	104
ORU41	106	102	100	100	106	106	102	104	106	102	106	106	104	104	104	104	104	104	?	?	104	102	104	104	106	106	100	100	104	104	104	104	104	104	104	100	106	106	104	102	104	104	104	104	106	106	104	104	100
ORU42	102	102	106	100	106	106	104	104	102	102	106	106	104	104	104	104	104	102	104	104	104	102	104	104	106	100	100	100	102	104	104	104	104	104	100	100	106	100	104	104	104	104	104	104	106	106	104	104	104
ORU43	106	102	106	106	106	106	102	104	102	102	106	106	104	104	104	104	104	104	104	104	104	104	104	104	106	100	100	100	104	104	104	104	104	104	100	100	106	106	104	102	102	102	104	104	106	100	104	104	100
ORU44	102	102	106	106	100	106	104	104	102	102	106	106	104	104	104	104	104	102	104	104	102	102	104	104	106	106	100	100	102	104	104	104	104	104	100	100	106	106	104	104	104	102	102	104	106	106	104	104	104
ORU45	102	102	106	106	106	106	104	104	102	102	106	106	104	104	104	104	104	102	104	104	104	104	104	104	106	100	100	100	104	104	104	104	104	104	100	100	106	106	104	102	104	104	102	104	106	106	104	104	104
ORU46	102	102	106	106	100	106	104	104	102	102	106	106	104	104	104	104	104	102	104	102	104	104	104	104	106	106	100	100	104	104	104	104	104	104	100	100	106	106	104	102	104	102	104	104	106	106	?	?	104
ORU47	102	102	106	100	106	106	104	104	106	102	106	106	104	104	104	104	104	102	104	104	102	102	104	104	106	106	100	100	102	102	104	104	104	104	100	100	106	106	104	104	104	104	104	104	106	106	104	104	104
ORU48	102	102	100	100	106	106	104	104	102	102	106	106	104	104	104	104	102	102	104	104	104	102	104	104	106	100	100	100	104	104	104	104	104	104	100	100	106	100	102	102	104	104	104	104	106	106	104	104	?
ORU49	102	102	106	106	106	106	104	104	102	102	106	106	104	104	104	104	104	104	104	102	104	104	104	104	106	106	100	100	102	102	104	104	104	104	100	100	106	100	104	104	104	102	102	104	106	100	104	104	104
ORU50	106	102	106	100	106	106	104	104	102	102	106	106	102	102	104	104	104	102	104	104	102	102	104	104	106	106	100	100	104	104	104	104	104	104	100	100	106	106	104	104	104	104	104	104	106	106	104	104	100
ORU51	102	102	106	100	100	106	102	104	106	102	106	106	102	102	104	104	104	104	104	102	104	102	104	104	100	100	100	100	102	104	104	104	104	104	100	100	106	100	104	102	104	104	104	104	106	106	104	104	104
ORU52	106	102	106	100	106	106	104	104	102	102	106	106	102	104	?	?	102	102	104	104	104	102	104	104	100	100	100	100	102	104	104	104	104	104	100	100	106	100	104	104	104	102	104	104	106	106	104	104	104
ORU53	102	102	106	106	106	106	104	104	106	102	106	106	104	104	104	104	104	102	104	102	104	104	104	104	106	106	100	100	102	104	104	104	104	104	104	100	106	106	104	102	104	104	104	104	106	100	104	104	100
ORU54	102	102	106	106	106	106	104	104	102	102	106	106	?	?	104	104	102	102	104	104	102	102	104	104	100	100	100	100	102	104	104	104	104	104	100	100	106	106	104	104	104	104	104	104	106	106	104	104	104
ORU55	102	102	106	106	100	106	102	104	102	102	106	106	104	104	104	104	102	102	104	102	104	104	104	104	106	106	100	100	104	104	104	104	104	104	100	100	106	106	104	104	104	104	104	104	106	106	104	104	104
ORU56	102	102	106	106	106	106	102	104	102	102	106	106	102	104	104	104	102	102	104	102	104	102	104	102	106	100	100	100	102	104	104	104	104	104	100	100	106	106	104	104	104	104	102	104	106	106	104	104	100
ORU57	102	102	106	100	100	106	104	104	102	102	106	106	104	104	104	104	104	102	104	102	104	104	104	102	106	100	100	100	104	104	104	104	104	104	100	100	106	106	104	102	104	102	104	104	106	106	104	104	100
ORU58	102	102	106	100	106	106	104	104	106	102	106	106	102	102	104	104	104	102	104	104	102	102	104	104	106	100	100	100	102	102	104	104	104	104	100	100	106	106	104	102	104	102	104	104	106	106	104	104	104
ORU59	102	102	106	100	100	106	102	104	102	102	106	106	104	104	104	104	102	102	104	102	104	104	104	104	106	106	100	100	102	104	104	104	104	104	100	100	106	100	104	102	?	?	102	104	106	106	104	104	104
ORU60	102	102	106	106	100	106	104	104	102	102	106	106	104	104	104	104	102	102	104	104	104	102	104	104	106	106	100	100	104	104	104	104	104	104	100	100	106	106	104	104	104	104	102	104	106	106	104	104	104
ORU61	102	102	106	100	100	106	104	104	102	102	106	106	102	104	104	104	102	102	104	104	104	102	104	102	106	100	100	100	102	104	104	104	104	104	100	100	106	106	104	102	104	104	104	104	106	106	104	104	100
ORU62	106	102	106	106	100	106	104	104	102	102	106	106	102	104	104	104	104	102	104	104	104	102	104	104	106	106	100	100	102	102	104	104	104	104	100	100	106	100	104	102	104	104	102	104	106	106	104	104	100
ORU63	106	102	106	106	100	106	104	104	106	102	106	106	104	104	104	104	104	102	104	104	104	102	104	104	106	106	100	100	102	104	104	104	104	104	100	100	106	100	104	104	104	102	104	104	106	106	104	104	104
ORU64	102	102	106	100	106	106	104	104	102	102	106	106	104	104	104	104	102	102	104	104	102	102	104	104	106	100	100	100	102	102	104	104	104	104	100	100	106	106	104	102	104	102	104	104	106	106	104	104	104
ORU65	102	102	106	100	106	106	104	104	106	102	106	106	102	102	104	104	104	102	104	102	102	102	104	104	106	100	100	100	104	104	104	104	104	104	100	100	106	106	104	104	104	102	104	104	106	106	104	104	104
ORU66	102	102	106	106	106	106	104	104	102	102	106	106	102	102	104	104	104	102	104	104	104	102	104	104	106	106	100	100	102	104	104	104	104	104	104	100	106	106	104	104	104	104	104	104	106	106	104	104	104
ORU67	102	102	106	106	106	106	102	104	102	102	106	106	102	104	104	104	102	102	104	104	102	102	104	102	106	106	104	100	102	104	104	104	104	104	100	100	106	106	104	104	104	104	104	104	106	106	104	104	100
ORU68	102	102	106	106	100	106	104	104	102	102	106	106	?	?	104	100	104	104	104	102	104	104	102	102	106	106	100	100	102	104	104	104	104	104	100	100	106	106	104	104	104	104	104	104	106	106	102	104	100
ORU69	102	102	106	106	106	106	104	104	102	102	106	106	102	102	?	?	104	104	104	104	102	102	104	104	106	106	100	100	102	104	104	104	104	104	100	100	106	100	104	102	104	102	104	104	106	106	104	104	104
ORU70	106	106	100	100	106	106	104	104	102	102	106	106	104	104	104	104	104	102	104	104	102	102	104	104	106	100	100	100	102	104	104	104	104	104	100	100	106	100	104	102	104	104	102	104	106	106	104	104	104
ORU71	102	102	106	106	106	106	104	104	102	102	106	106	104	104	104	104	102	102	104	102	104	104	104	104	106	106	100	100	102	104	104	104	104	104	100	100	106	100	104	104	104	102	104	104	106	106	104	104	104
ORU72	106	102	106	100	106	106	102	104	102	102	106	106	104	104	104	100	104	102	104	102	104	104	104	104	106	106	100	100	102	104	104	104	104	104	100	100	106	100	104	104	104	104	102	104	106	106	104	104	100
ORU73	106	102	106	106	100	100	104	104	106	102	106	106	104	104	104	104	102	102	104	104	104	102	104	104	106	100	100	100	102	104	104	104	104	104	100	100	106	106	104	102	104	104	102	104	106	106	104	104	104
ORU74	102	102	106	106	106	106	102	104	102	102	106	106	102	102	?	?	104	102	104	102	104	102	104	102	106	106	100	100	102	102	104	104	104	104	100	100	106	106	102	102	104	102	104	104	106	100	104	104	104
ORU75	106	102	106	106	106	106	104	104	102	102	106	106	104	104	100	100	104	104	102	102	104	104	104	104	106	106	100	100	102	104	104	104	104	104	100	100	106	106	104	102	104	104	104	104	106	106	104	104	100
ORU76	102	102	106	106	100	106	102	104	102	102	106	106	102	102	?	?	104	102	104	102	104	102	104	104	106	106	100	100	102	104	104	104	104	104	100	100	106	106	102	102	104	102	102	104	106	106	104	104	100
ORU77	106	102	106	100	100	106	104	104	102	102	106	106	102	104	104	104	102	102	104	104	102	102	104	104	106	106	100	100	102	102	104	104	104	104	100	100	106	100	104	104	104	104	104	104	106	106	104	104	100
ORU78	102	102	106	100	106	106	104	104	106	102	106	106	104	104	104	104	104	102	104	102	104	104	104	104	100	100	100	100	102	104	104	104	104	104	100	100	106	106	104	102	104	104	102	104	106	106	104	104	104
ORU79	102	102	106	100	100	106	104	104	102	102	106	106	104	104	104	104	104	102	104	104	102	102	104	104	106	106	100	100	102	104	104	104	104	104	100	100	106	100	104	104	104	102	104	104	106	106	104	104	100
ORU80	102	102	106	106	106	106	104	104	102	102	106	106	102	102	104	104	102	102	104	102	104	102	104	102	106	100	100	100	102	104	104	104	104	104	104	100	106	100	104	102	104	104	102	104	106	106	104	104	104
ORU81	102	102	106	106	106	106	104	104	102	102	106	106	104	104	104	104	102	102	104	104	104	102	104	104	106	100	100	100	104	104	104	104	104	104	100	100	106	106	104	102	104	102	104	104	106	106	104	104	100
pop = FAL_SE
FAL1	102	102	106	100	106	106	104	104	102	102	106	106	104	104	104	104	104	102	104	102	104	104	104	104	106	100	100	100	104	104	104	104	104	104	100	100	106	100	104	104	104	104	102	104	106	106	104	104	104
FAL2	102	102	106	106	100	106	104	104	102	102	106	106	102	104	104	104	102	102	104	104	102	102	104	104	106	100	100	100	104	104	104	104	104	104	100	100	106	100	104	104	104	102	102	104	106	106	104	104	100
FAL3	102	102	106	100	100	106	102	104	102	102	106	106	102	104	104	104	102	102	104	104	104	104	104	104	106	106	100	100	102	104	104	104	104	104	100	100	106	106	104	102	104	102	102	104	106	106	104	104	104
FAL4	106	102	106	100	106	106	104	104	102	102	106	106	102	102	104	104	104	104	104	104	104	102	104	104	106	106	100	100	102	104	104	104	104	100	100	100	106	100	104	102	102	102	102	104	106	106	104	104	100
FAL5	106	102	106	100	106	106	104	104	102	102	106	106	104	104	104	104	104	102	104	104	104	102	104	104	106	100	100	100	102	104	104	104	104	104	100	100	106	106	104	104	104	104	104	104	106	106	104	104	104
FAL6	106	102	106	106	106	106	104	104	102	102	106	106	104	104	104	104	104	104	104	104	104	102	104	104	106	106	100	100	104	104	104	104	104	104	100	100	106	106	104	102	104	102	102	104	106	106	?	?	100
FAL7	106	102	106	100	106	106	104	104	106	102	106	106	104	104	104	104	104	102	104	104	102	102	104	104	106	106	100	100	102	104	104	104	104	104	100	100	106	106	104	102	104	104	104	104	106	100	104	104	?
FAL8	102	102	106	106	106	106	102	104	102	102	106	106	102	102	?	?	?	?	104	104	102	102	104	104	?	?	100	100	102	102	104	104	104	104	100	100	106	106	104	102	104	102	104	104	?	?	?	?	100
FAL9	106	102	106	106	106	106	104	104	102	102	106	102	104	104	104	104	104	102	104	104	104	104	104	104	106	106	100	100	102	104	104	104	104	104	104	100	106	100	104	102	104	102	102	102	106	100	104	104	104
FAL10	106	102	100	100	106	106	104	104	102	102	106	106	102	104	104	104	104	102	104	104	104	102	104	104	106	100	100	100	104	104	104	104	104	104	100	100	106	100	104	104	104	104	102	104	106	106	104	104	104
FAL11	106	102	106	100	100	106	104	104	106	102	106	106	104	104	104	104	104	102	104	102	104	102	104	104	106	100	100	100	102	102	104	104	104	104	100	100	106	106	104	102	104	102	104	104	106	106	104	104	104
FAL12	102	102	106	106	100	106	104	104	102	102	106	106	102	102	104	104	104	102	104	104	104	104	104	104	106	100	100	100	102	102	104	104	104	104	100	100	106	106	104	104	102	102	104	104	106	106	104	104	100
FAL13	106	102	100	100	100	100	104	104	102	102	106	106	102	104	104	104	104	102	104	104	104	104	104	104	106	100	100	100	102	104	104	104	104	104	100	100	106	106	104	102	104	104	102	104	106	106	104	104	104
FAL14	102	102	106	100	106	106	104	104	102	102	106	106	104	104	104	104	104	102	104	102	104	104	104	104	106	106	100	100	104	104	104	104	104	104	100	100	106	106	104	104	104	102	102	104	106	106	104	104	104
FAL15	102	102	106	106	100	106	104	104	102	102	106	106	102	104	104	104	104	102	104	104	104	102	104	104	106	106	100	100	102	104	104	104	104	104	100	100	106	106	104	104	104	104	104	104	106	106	104	104	104
FAL16	102	102	106	106	100	106	104	104	102	102	106	106	104	104	104	104	102	102	104	102	104	102	102	102	106	100	100	100	102	104	104	104	104	104	100	100	106	100	?	?	104	104	102	104	106	106	104	104	100
FAL17	102	102	106	100	106	106	104	104	106	102	106	106	104	104	104	104	104	104	104	104	102	102	104	104	106	106	100	100	102	104	104	104	104	104	100	100	106	106	104	104	102	102	104	104	106	106	104	104	104
FAL18	102	102	106	100	106	106	104	104	102	102	106	106	104	104	104	104	104	104	104	104	?	?	104	104	106	106	100	100	102	102	104	104	104	104	100	100	106	106	?	?	104	104	104	104	106	106	104	104	104
FAL19	106	102	106	106	106	106	104	104	106	102	106	106	102	102	104	104	104	102	104	102	104	104	104	104	106	100	100	100	102	104	104	104	104	104	100	100	106	106	102	102	104	104	104	104	106	106	104	104	104
FAL20	102	102	106	100	106	106	104	104	106	102	106	106	102	102	?	?	102	102	104	104	104	104	104	104	106	100	104	100	104	104	104	104	104	100	100	100	106	106	104	102	104	104	102	104	106	106	104	104	104
FAL21	102	102	106	100	100	106	104	104	102	102	106	106	104	104	104	104	104	102	104	104	102	102	104	102	100	100	100	100	104	104	104	104	104	100	100	100	106	106	104	104	104	102	104	104	106	106	104	104	100
FAL22	102	102	106	106	100	106	104	104	102	102	106	106	104	104	104	104	104	102	104	104	102	102	104	104	106	100	100	100	102	102	104	104	104	104	100	100	106	106	104	102	104	102	102	104	106	106	104	104	100
FAL23	102	102	106	106	100	106	104	104	106	102	106	106	104	104	104	104	104	102	104	104	104	102	104	104	100	100	100	100	102	104	104	104	104	104	100	100	106	106	104	102	104	102	102	102	106	106	104	104	104
FAL25	102	102	106	100	106	106	104	104	106	102	106	106	104	104	104	104	104	102	?	?	?	?	104	104	106	106	100	100	?	?	?	?	104	104	100	100	106	100	104	104	104	104	102	104	106	106	104	104	104
FAL26	102	102	106	106	100	106	104	104	102	102	106	106	102	104	104	104	104	102	?	?	?	?	104	104	106	100	100	100	?	?	?	?	104	104	100	100	106	106	104	104	104	102	102	104	106	106	102	104	104
FAL28	106	102	106	106	106	106	104	104	102	102	106	106	102	102	104	104	104	104	?	?	?	?	104	104	106	100	100	100	?	?	?	?	104	104	100	100	106	100	104	102	104	102	104	104	106	106	104	104	104
FAL29	102	102	100	100	100	100	104	104	102	102	106	106	102	104	104	104	102	102	?	?	?	?	104	104	106	100	100	100	?	?	?	?	104	104	100	100	106	106	104	104	104	104	104	104	106	106	104	104	104
FAL30	102	102	100	100	100	106	102	104	106	102	106	106	104	104	104	104	102	102	?	?	?	?	104	104	106	100	100	100	?	?	?	?	104	104	104	100	106	100	104	104	104	102	104	104	106	100	104	104	100
FAL32	106	102	106	106	100	106	104	104	102	102	106	106	102	102	104	104	104	104	104	104	104	102	104	104	106	106	100	100	102	104	104	104	104	104	100	100	106	106	104	104	104	104	102	104	106	106	?	?	100
FAL33	106	102	106	106	106	106	104	104	106	102	106	106	104	104	104	104	102	102	104	104	102	102	104	104	106	106	100	100	104	104	104	104	104	104	100	100	106	106	104	104	104	104	104	104	?	?	?	?	104
FAL34	102	102	106	106	106	106	104	104	102	102	106	106	104	104	104	104	?	?	104	102	104	104	104	104	?	?	100	100	104	104	104	104	104	104	100	100	106	106	104	104	104	102	104	104	106	106	104	104	104
FAL35	106	102	106	106	100	106	104	104	106	102	106	106	104	104	104	104	104	102	104	104	104	102	104	104	106	106	100	100	102	102	104	104	104	100	100	100	106	100	104	104	104	104	104	104	106	106	104	104	100
FAL36	102	102	106	100	100	106	104	104	102	102	106	106	104	104	104	104	104	102	104	104	102	102	104	104	106	100	100	100	102	104	104	104	104	100	100	100	106	100	104	102	104	102	102	104	106	106	104	104	100
FAL37	106	102	106	100	100	106	104	104	106	102	106	106	102	104	104	104	102	102	104	104	102	102	104	104	106	106	100	100	102	104	104	104	104	104	100	100	106	106	102	102	104	104	104	104	106	106	104	104	?
FAL38	102	102	106	106	106	106	104	104	102	102	106	106	104	104	104	104	?	?	104	102	104	104	104	104	?	?	100	100	102	104	104	104	104	104	100	100	106	106	?	?	104	104	102	104	?	?	?	?	104
FAL39	102	102	106	106	106	106	104	104	106	102	106	106	102	104	104	104	102	102	104	104	102	102	104	104	106	100	100	100	102	104	104	104	104	104	100	100	106	106	104	102	104	104	104	104	106	100	104	104	104
FAL40	102	102	100	100	106	106	104	104	102	102	106	106	104	104	104	104	104	104	104	104	104	102	104	104	100	100	100	100	102	104	104	104	104	104	100	100	106	100	104	102	104	104	104	104	106	106	104	104	104
FAL41	102	102	100	100	106	106	102	104	102	102	106	106	104	104	104	104	?	?	104	104	102	102	104	104	?	?	100	100	102	102	104	104	104	104	100	100	106	106	104	102	104	104	104	104	?	?	104	104	104
FAL42	102	102	100	100	100	106	104	104	102	102	106	106	104	104	104	104	104	102	104	104	104	102	104	104	106	106	100	100	102	104	104	104	104	104	100	100	106	100	104	104	?	?	102	104	106	106	104	104	100
FAL43	102	102	106	106	100	106	104	104	102	102	106	106	102	104	104	104	104	102	104	104	102	102	104	104	106	106	100	100	104	104	104	104	104	104	104	100	106	100	104	104	104	104	102	104	106	106	104	104	100
FAL44	102	102	106	100	100	106	104	104	102	102	106	106	104	104	104	104	102	102	104	104	102	102	104	104	100	100	100	100	102	104	104	104	104	104	100	100	106	106	104	102	104	104	104	104	106	106	104	104	100
FAL45	102	102	106	106	106	106	104	104	106	102	106	106	104	104	104	104	104	104	104	104	104	102	104	104	106	106	100	100	102	104	104	104	104	104	100	100	106	106	104	102	104	104	102	104	106	106	104	104	104
FAL46	?	?	100	100	100	106	104	104	102	102	106	106	104	104	104	104	104	102	104	104	102	102	104	102	106	106	100	100	102	104	104	104	104	104	100	100	106	106	104	102	104	102	102	104	106	106	104	104	104
FAL47	102	102	106	106	106	106	102	104	102	102	106	106	104	104	104	104	104	102	104	104	102	102	104	104	106	106	100	100	102	102	104	104	104	104	100	100	100	100	104	104	104	102	104	104	106	106	104	104	104
FAL48	102	102	106	100	106	106	104	104	102	102	?	?	104	104	104	100	?	?	104	104	104	102	102	102	?	?	100	100	102	104	104	104	104	104	100	100	106	106	104	102	104	104	102	104	?	?	?	?	104
FAL49	102	102	106	106	106	106	104	104	102	102	106	106	104	104	104	104	104	102	104	104	102	102	104	104	106	100	100	100	104	104	104	104	104	104	100	100	106	100	104	104	102	102	102	102	106	106	104	104	?
FAL50	102	102	106	106	106	106	104	104	102	102	106	106	104	104	104	104	104	102	104	104	104	104	104	104	100	100	100	100	102	104	104	104	104	104	100	100	106	106	104	104	104	104	102	104	106	106	104	104	104
FAL51	102	102	106	100	100	106	104	104	106	102	106	106	104	104	104	104	102	102	104	102	104	102	104	104	106	106	100	100	104	104	104	104	104	104	100	100	106	100	104	104	104	102	104	104	106	106	104	104	104
FAL52	102	102	106	106	100	100	104	104	102	102	106	106	104	104	104	104	104	102	104	104	104	104	104	104	106	100	100	100	102	104	104	104	104	104	100	100	106	106	104	104	104	102	104	104	106	106	104	104	104
FAL53	102	102	106	106	106	106	104	104	102	102	106	106	102	104	104	104	102	102	104	104	104	102	104	104	106	100	100	100	102	102	104	104	104	100	100	100	106	106	104	102	104	102	104	104	106	106	102	104	104
FAL54	102	102	106	100	100	100	104	104	106	102	106	106	104	104	104	104	104	104	104	104	102	102	104	104	106	100	100	100	102	102	104	104	104	104	100	100	106	106	?	?	104	102	104	104	106	106	104	104	?
FAL55	106	102	106	106	106	106	102	104	?	?	106	106	104	104	?	?	104	102	104	104	104	102	104	104	106	100	100	100	104	104	104	104	104	104	100	100	106	100	?	?	104	104	102	104	?	?	104	104	104
FAL56	102	102	100	100	100	106	104	104	102	102	106	106	102	104	104	104	102	102	104	104	104	102	104	102	?	?	100	100	102	104	104	104	104	104	100	100	106	106	104	102	104	102	104	104	?	?	?	?	104
FAL57	106	102	100	100	106	106	104	104	102	102	106	106	102	102	104	104	?	?	104	104	104	102	104	104	106	106	100	100	102	102	104	104	104	104	100	100	106	106	104	104	102	102	102	104	?	?	104	104	104
FAL58	102	102	106	106	106	106	104	104	102	102	106	106	104	104	104	104	102	102	104	104	102	102	104	102	106	106	100	100	104	104	104	104	104	104	100	100	106	106	104	104	104	104	104	104	?	?	104	104	100
FAL59	102	102	106	106	106	106	104	104	102	102	106	106	104	104	104	104	104	102	104	104	104	102	104	104	106	106	104	100	102	104	104	104	104	104	100	100	106	100	104	102	104	104	104	104	106	106	104	104	100
FAL60	102	102	106	106	106	106	104	104	102	102	106	106	104	104	104	104	104	102	104	102	104	102	104	104	106	106	100	100	102	104	104	104	104	100	100	100	106	106	104	104	104	102	104	104	106	106	104	104	104
FAL61	102	102	106	106	106	106	104	104	102	102	106	106	104	104	104	104	104	102	104	104	102	102	104	104	106	106	100	100	102	102	104	104	104	104	100	100	106	106	104	104	104	104	102	104	106	106	104	104	100
FAL62	?	?	106	100	106	106	104	104	102	102	106	106	104	104	104	104	102	102	104	104	104	102	104	104	100	100	100	100	104	104	104	104	104	104	100	100	106	100	104	104	104	102	104	104	106	106	104	104	104
FAL63	106	102	106	106	106	106	104	104	102	102	106	106	104	104	104	104	104	102	104	104	104	102	102	102	106	106	104	100	102	102	104	104	104	104	100	100	106	100	102	102	104	102	102	104	106	106	104	104	104
FAL64	102	102	106	106	106	106	104	104	102	102	106	106	104	104	104	104	104	102	104	104	104	102	104	104	106	106	100	100	104	104	104	104	104	104	100	100	106	100	104	104	104	104	104	104	106	106	104	104	100
FAL65	102	102	100	100	100	106	104	104	106	102	106	106	102	104	104	104	102	102	104	102	104	102	102	102	106	106	100	100	102	104	104	104	104	104	100	100	106	106	104	104	104	104	104	104	106	106	102	104	104
FAL66	106	102	106	100	106	106	104	104	102	102	106	106	102	104	104	104	104	102	104	104	104	104	104	104	106	100	100	100	102	102	104	104	104	104	100	100	106	106	104	104	104	102	104	104	106	106	104	104	104
FAL67	106	106	106	100	106	106	104	104	106	102	106	106	102	104	104	104	104	102	104	104	102	102	104	104	106	100	100	100	104	104	104	104	104	104	100	100	106	106	104	104	104	102	104	104	106	106	104	104	?
FAL68	102	102	106	106	106	106	104	104	102	102	106	106	104	104	104	104	104	104	104	104	104	102	104	104	106	100	100	100	102	102	104	104	104	104	100	100	100	100	104	104	104	102	104	104	106	106	104	104	104
FAL69	106	106	106	100	106	106	104	104	102	102	106	106	102	102	104	104	104	102	104	104	104	104	104	104	106	100	100	100	102	104	104	104	104	104	100	100	106	106	104	104	104	104	104	104	106	106	?	?	100
pop = SVAN_SE
SVAN1	102	102	106	100	106	106	104	104	102	102	106	102	104	104	104	104	104	102	104	104	104	102	?	?	106	106	100	100	102	104	104	104	104	104	100	100	106	106	104	102	102	102	104	104	106	106	104	104	?
SVAN2	102	102	106	106	106	106	104	104	102	102	106	106	104	104	104	104	102	102	104	104	104	102	104	104	106	100	100	100	102	102	104	104	104	104	100	100	106	106	?	?	104	102	104	104	?	?	?	?	?
SVAN3	102	102	106	106	106	106	104	104	102	102	106	106	102	102	104	104	102	102	104	104	102	102	104	104	100	100	100	100	102	102	104	104	104	104	104	100	106	106	?	?	104	104	104	104	106	106	104	104	104
SVAN4	102	102	106	100	106	106	104	104	102	102	106	106	104	104	104	104	102	102	104	104	104	102	104	104	106	100	100	100	102	104	104	104	104	104	100	100	106	106	?	?	104	104	104	104	106	106	104	104	104
SVAN5	106	102	106	100	100	106	104	104	102	102	106	106	104	104	104	104	104	102	104	104	102	102	104	104	106	106	100	100	102	104	104	104	104	104	100	100	106	100	?	?	104	104	104	104	106	106	104	104	104
SVAN6	102	102	106	100	100	106	104	104	102	102	106	106	102	102	104	104	104	102	104	104	104	102	104	104	106	106	100	100	102	104	104	104	104	104	100	100	100	100	?	?	102	102	104	104	106	106	104	104	104
SVAN7	102	102	106	106	106	106	104	104	102	102	106	106	102	102	104	104	104	102	104	104	102	102	104	102	100	100	100	100	102	104	104	104	104	104	100	100	106	106	104	102	104	104	102	104	106	106	104	104	100
SVAN8	106	102	106	106	106	106	104	104	102	102	106	106	102	102	104	104	104	102	104	104	104	104	104	104	106	100	100	100	102	104	104	104	104	104	100	100	106	100	?	?	104	102	102	104	106	106	104	104	104
SVAN9	106	106	106	100	100	106	104	104	106	102	106	106	102	104	104	104	102	102	104	104	102	102	104	104	106	100	100	100	102	102	104	104	104	104	100	100	106	106	?	?	104	104	104	104	106	106	104	104	?
SVAN10	102	102	106	106	100	106	104	104	102	102	106	106	102	102	104	104	104	102	104	104	104	102	104	104	106	100	100	100	102	104	104	104	104	104	100	100	106	106	102	102	104	104	104	104	106	106	104	104	100
SVAN11	106	102	106	100	106	106	104	104	102	102	106	106	102	104	104	104	102	102	104	104	104	102	104	104	106	100	100	100	102	102	104	104	104	104	100	100	106	106	104	104	104	104	104	104	106	106	104	104	104
SVAN12	106	102	106	106	100	106	104	104	106	102	106	106	104	104	?	?	102	102	104	104	104	102	104	104	106	100	100	100	104	104	104	104	104	104	100	100	106	106	104	104	102	102	102	104	106	106	104	104	104
SVAN13	106	102	106	106	100	106	104	104	102	102	106	106	102	104	104	104	102	102	104	104	104	102	104	104	106	106	100	100	102	102	104	104	104	100	100	100	106	100	104	102	104	104	104	104	106	106	104	104	100
SVAN14	102	102	106	106	106	106	104	104	102	102	106	106	104	104	104	104	104	102	104	104	104	102	104	104	106	106	100	100	102	104	104	104	104	104	100	100	106	106	104	102	104	104	102	104	106	106	104	104	104
SVAN15	102	102	106	100	100	106	104	104	102	102	106	106	102	104	104	104	102	102	104	104	102	102	104	104	100	100	104	100	102	104	104	104	104	104	100	100	106	100	104	102	104	102	104	104	106	106	104	104	104
SVAN16	102	102	106	100	100	106	104	104	102	102	106	106	104	104	104	104	104	104	104	104	102	102	104	104	106	100	100	100	102	104	104	104	104	104	100	100	106	106	104	102	104	104	102	104	106	106	104	104	104
SVAN17	102	102	106	106	106	106	104	104	102	102	106	106	102	104	104	104	102	102	104	104	102	102	104	104	106	106	100	100	102	102	104	104	104	104	100	100	106	106	104	102	104	104	104	104	106	106	102	104	104
SVAN18	106	102	106	106	106	106	104	104	102	102	106	106	102	104	104	104	104	102	104	104	102	102	104	104	106	100	100	100	102	104	104	104	104	104	100	100	106	106	104	102	104	102	102	104	106	106	104	104	100
SVAN19	102	102	106	106	100	106	104	104	106	102	106	106	104	104	104	104	102	102	104	104	102	102	104	104	100	100	100	100	102	102	104	104	104	104	100	100	106	106	104	102	102	102	104	104	106	106	104	104	100
SVAN20	102	102	106	106	106	106	104	104	102	102	106	106	104	104	104	104	102	102	104	104	102	102	104	104	106	106	100	100	102	104	104	104	104	104	100	100	100	100	104	104	104	104	102	104	106	106	104	104	104
SVAN21	102	102	106	106	106	106	102	104	102	102	106	106	102	104	104	104	104	102	104	104	102	102	104	104	106	100	100	100	104	104	104	104	104	104	100	100	106	100	104	102	104	104	104	104	106	106	102	104	104
SVAN22	102	102	106	100	106	106	104	104	102	102	106	106	104	104	104	104	102	102	104	104	102	102	104	102	106	106	100	100	102	102	104	104	104	104	100	100	106	100	102	102	102	102	102	104	106	106	104	104	104
SVAN23	102	102	106	106	106	106	104	104	102	102	106	106	104	104	104	104	104	102	104	102	104	104	102	102	106	106	100	100	102	104	104	104	104	104	100	100	106	100	104	104	104	104	104	104	106	106	104	104	104
SVAN24	106	102	106	100	106	106	104	104	106	102	106	106	104	104	104	104	102	102	104	104	102	102	104	104	106	100	100	100	104	104	104	104	104	104	100	100	100	100	104	104	104	102	102	104	106	106	104	104	100
SVAN25	102	102	106	106	106	106	104	104	102	102	106	106	104	104	104	100	104	102	104	104	104	102	104	104	106	106	100	100	102	104	104	104	104	104	100	100	106	106	104	104	104	102	102	104	106	106	104	104	?
SVAN26	106	102	106	100	100	106	104	104	102	102	106	106	104	104	104	104	104	102	104	104	104	102	104	104	100	100	100	100	102	104	104	104	104	104	100	100	106	100	104	102	104	102	104	104	106	106	104	104	104
SVAN27	106	102	106	106	106	106	104	104	102	102	106	106	104	104	104	104	102	102	104	104	104	102	104	102	106	106	100	100	104	104	104	104	104	104	100	100	106	106	104	104	104	104	104	104	106	106	104	104	100
SVAN28	102	102	106	106	106	106	104	104	102	102	106	106	104	104	104	104	104	104	104	102	102	102	104	104	106	106	100	100	102	104	104	104	104	104	100	100	100	100	102	102	104	102	102	104	106	106	104	104	104
SVAN29	102	102	106	100	106	106	104	104	102	102	106	106	102	102	104	104	104	102	104	104	104	102	104	104	106	106	100	100	102	104	104	104	104	104	100	100	106	106	104	104	104	102	104	104	106	106	104	104	104
SVAN30	106	106	106	106	100	106	104	104	102	102	106	106	104	104	104	104	104	102	104	104	104	102	104	102	106	106	100	100	102	102	104	104	104	104	100	100	106	100	104	104	104	104	104	104	106	106	104	104	104
SVAN31	106	102	106	106	106	106	104	104	102	102	106	106	104	104	104	104	104	102	104	104	102	102	104	104	106	100	100	100	102	104	104	104	104	104	100	100	106	100	104	104	104	102	102	104	106	106	104	104	100
SVAN32	102	102	106	100	106	106	104	104	102	102	106	106	102	104	104	104	104	104	104	104	102	102	104	104	106	100	100	100	102	104	104	104	104	104	100	100	106	100	104	104	104	102	104	104	106	106	104	104	104
SVAN33	102	102	106	106	106	106	104	104	102	102	106	106	104	104	104	104	?	?	104	104	104	102	104	104	106	106	100	100	102	102	104	104	104	104	100	100	106	100	104	102	104	104	104	104	?	?	?	?	100
SVAN34	102	102	106	100	100	106	104	104	102	102	106	106	104	104	104	104	104	102	104	102	104	102	102	102	106	100	100	100	102	102	104	104	104	104	100	100	106	106	104	102	104	104	102	104	106	106	104	104	104
SVAN35	102	102	106	106	106	106	104	104	102	102	?	?	104	104	104	104	?	?	104	104	104	102	104	104	?	?	100	100	102	104	104	104	104	104	100	100	106	106	104	102	104	104	102	104	?	?	?	?	104
SVAN36	102	102	106	100	100	106	104	104	106	102	106	106	102	104	104	104	104	102	104	104	102	102	104	104	106	106	100	100	102	102	104	104	104	100	100	100	106	106	104	102	102	102	104	104	106	106	104	104	104
SVAN37	102	102	106	106	106	106	104	104	106	102	106	106	104	104	104	104	104	104	104	104	102	102	104	104	106	106	100	100	104	104	104	104	104	104	100	100	106	106	104	104	104	102	102	104	106	106	104	104	104
SVAN38	102	102	100	100	106	106	104	104	102	102	106	106	104	104	104	104	104	102	104	104	104	102	104	104	106	106	100	100	102	104	104	104	104	100	100	100	106	106	104	104	104	104	104	104	106	106	104	104	100
SVAN39	102	102	106	106	106	106	104	104	106	102	106	106	104	104	104	104	104	102	104	104	102	102	102	102	106	106	100	100	104	104	104	104	104	104	100	100	106	100	104	102	104	102	104	104	106	106	104	104	104
SVAN40	102	102	106	106	100	106	102	102	102	102	106	106	102	104	?	?	102	102	104	104	104	102	104	102	100	100	100	100	104	104	104	104	104	104	100	100	106	100	104	104	104	102	104	104	106	106	104	104	100
SVAN41	106	102	106	106	100	106	104	104	106	102	106	106	?	?	104	100	104	104	104	104	102	102	104	104	100	100	100	100	102	102	104	104	104	100	100	100	106	106	102	102	104	102	104	104	106	106	104	104	100
SVAN42	102	102	106	106	100	106	104	104	102	102	106	106	104	104	104	104	102	102	104	102	104	102	104	104	100	100	100	100	102	104	104	104	104	104	100	100	106	106	104	104	104	102	102	104	?	?	?	?	100
SVAN43	102	102	106	100	106	106	104	104	106	102	106	106	104	104	104	104	104	104	104	104	104	102	104	102	106	106	100	100	104	104	104	104	104	104	100	100	106	106	104	104	104	102	102	104	106	100	104	104	104
SVAN44	102	102	106	100	100	106	104	104	106	106	106	106	104	104	104	104	104	102	104	104	102	102	104	104	106	106	100	100	102	102	104	104	104	104	100	100	106	106	104	102	104	102	104	104	106	106	104	104	104
SVAN45	?	?	106	106	100	106	102	104	102	102	106	106	104	104	104	104	104	102	104	104	104	102	104	104	100	100	100	100	104	104	104	104	104	104	100	100	?	?	104	102	104	102	104	104	106	106	104	104	100
SVAN46	102	102	106	100	106	106	104	104	102	102	106	106	104	104	104	104	102	102	104	104	102	102	104	104	106	106	100	100	102	102	104	104	104	104	100	100	106	100	104	102	102	102	104	104	106	106	104	104	100
SVAN47	102	102	100	100	106	106	104	104	102	102	106	106	104	104	104	104	102	102	104	104	102	102	104	104	106	106	100	100	102	104	104	104	104	100	100	100	106	106	104	104	104	102	104	104	106	100	102	104	100
SVAN48	102	102	106	106	106	106	104	104	106	102	106	106	104	104	104	104	104	102	104	104	102	102	102	102	106	106	100	100	104	104	104	104	104	104	100	100	106	106	104	102	104	102	104	104	106	106	?	?	104
SVAN49	106	102	106	106	100	106	104	104	106	102	106	106	104	104	104	104	104	104	104	104	102	102	104	102	106	106	100	100	102	104	104	104	104	104	100	100	106	100	104	102	104	102	104	104	106	106	104	104	104
SVAN50	102	102	100	100	106	106	104	104	106	102	106	106	104	104	104	104	102	102	104	104	104	104	104	104	106	100	100	100	102	102	104	104	104	104	100	100	106	100	104	102	104	102	104	104	106	106	102	104	100
SVAN51	102	102	106	100	106	106	104	104	102	102	106	106	102	102	104	104	104	102	104	104	102	102	104	104	106	100	100	100	104	104	104	104	104	104	100	100	106	106	104	102	104	102	104	104	106	106	104	104	104
SVAN52	102	102	106	106	106	106	104	104	106	102	106	106	104	104	104	104	104	104	104	104	104	102	104	104	106	106	100	100	104	104	104	104	104	104	100	100	106	106	104	104	104	102	104	104	106	106	104	104	100
SVAN53	106	102	106	106	106	106	104	104	102	102	106	106	102	104	104	104	104	102	104	104	102	102	104	104	106	100	100	100	102	102	104	104	104	100	100	100	106	106	104	104	104	104	102	104	106	100	102	104	104
SVAN54	102	102	106	100	106	106	104	104	106	102	106	106	104	104	104	104	104	104	104	104	102	102	104	104	106	100	100	100	104	104	104	104	104	104	100	100	106	100	104	104	104	102	102	104	106	106	104	104	100
SVAN55	102	102	106	100	106	106	104	104	102	102	106	106	102	104	104	104	104	102	104	104	104	102	104	104	106	106	100	100	104	104	104	104	104	100	100	100	106	106	104	104	104	104	102	104	106	106	104	104	100
SVAN56	106	102	106	100	106	106	102	104	102	102	106	106	?	?	104	104	102	102	104	104	104	102	104	104	106	106	100	100	104	104	104	104	104	104	100	100	106	100	104	104	104	102	102	104	106	106	104	104	100
SVAN57	102	102	106	106	100	106	104	104	102	102	106	106	104	104	104	104	102	102	104	104	102	102	104	104	106	106	104	100	102	102	104	104	104	104	100	100	106	106	104	104	104	102	104	104	106	106	104	104	100
SVAN58	102	102	106	100	106	106	104	104	106	102	106	106	102	102	104	104	104	104	104	104	104	102	104	104	106	100	100	100	102	104	104	104	104	104	100	100	106	106	104	104	104	102	104	104	106	106	104	104	104
SVAN59	102	102	106	106	106	106	104	104	106	102	106	106	102	104	104	104	102	102	104	104	104	102	104	104	106	106	100	100	102	104	104	104	104	104	100	100	106	100	104	104	102	102	102	104	?	?	104	104	104
SVAN60	106	106	100	100	106	106	102	104	102	102	106	106	102	104	104	104	104	102	104	104	102	102	104	102	106	100	104	100	102	104	104	104	104	100	100	100	106	106	104	102	104	102	104	104	106	106	104	104	104
SVAN61	102	102	100	100	106	106	104	104	102	102	106	106	104	104	104	104	102	102	104	104	104	102	104	102	106	100	100	100	104	104	104	104	104	104	100	100	106	100	104	104	104	102	104	104	106	100	104	104	104
SVAN62	102	102	106	106	106	106	104	104	106	102	106	106	104	104	104	104	104	102	104	104	102	102	104	104	106	106	100	100	102	104	104	104	104	104	100	100	106	106	104	104	104	102	104	104	106	100	104	104	104
SVAN63	102	102	106	106	106	106	104	104	102	102	106	106	102	104	104	104	104	102	104	104	104	102	104	102	106	106	100	100	104	104	104	104	104	104	100	100	106	106	102	102	104	102	104	104	106	100	104	104	104
SVAN64	102	102	106	106	100	100	104	104	?	?	106	106	102	102	104	104	104	102	104	104	104	102	104	104	106	100	100	100	104	104	104	104	104	104	100	100	100	100	104	102	104	104	104	104	106	106	104	104	104
SVAN65	102	102	106	106	100	106	104	104	106	102	106	106	104	104	104	104	102	102	104	104	104	102	104	104	106	100	100	100	104	104	104	104	104	104	100	100	106	100	104	102	104	102	102	104	106	106	104	104	104
SVAN66	102	102	106	106	106	106	102	104	102	102	106	106	102	102	104	104	104	104	104	104	104	102	104	104	100	100	100	100	102	104	104	104	104	104	100	100	106	106	104	104	104	104	102	104	106	106	104	104	100
SVAN67	106	102	106	106	100	100	104	104	102	102	106	106	102	104	104	104	104	102	104	104	102	102	104	104	106	100	100	100	102	104	104	104	104	104	100	100	106	106	102	102	104	102	104	104	106	106	104	104	?
SVAN68	102	102	106	100	106	106	104	104	102	102	106	106	102	104	104	104	104	102	104	102	104	102	104	104	106	100	100	100	102	104	104	104	104	104	104	100	106	100	102	102	104	102	104	104	106	106	104	104	104
SVAN69	102	102	106	106	100	106	104	104	102	102	106	106	104	104	104	104	104	102	104	102	104	102	104	104	106	100	104	100	104	104	104	104	104	100	100	100	106	106	104	104	104	102	102	104	106	106	104	104	100
SVAN70	102	102	106	106	106	106	102	104	102	102	106	106	102	102	104	104	104	102	104	104	102	102	104	104	106	106	100	100	104	104	104	104	104	104	100	100	106	106	102	102	102	102	104	104	106	106	104	104	104
SVAN71	106	102	106	106	106	106	104	104	102	102	106	106	104	104	104	104	102	102	104	104	102	102	104	104	106	100	100	100	104	104	104	104	104	104	100	100	106	100	104	102	104	102	104	104	106	106	104	104	100
SVAN72	102	102	106	100	106	106	104	104	106	102	106	106	102	102	104	104	104	102	104	104	104	102	104	104	106	100	100	100	102	104	104	104	104	104	100	100	106	106	104	102	104	104	102	104	106	106	104	104	100
SVAN73	102	102	106	106	106	106	104	104	102	102	106	106	102	102	104	104	102	102	104	104	102	102	104	104	106	100	100	100	102	104	104	104	104	104	100	100	106	100	104	102	104	102	102	104	106	106	104	104	104
SVAN74	102	102	106	106	100	106	104	104	106	102	106	106	102	104	104	104	104	102	104	104	102	102	104	104	106	100	100	100	102	104	104	104	104	104	100	100	106	106	104	102	102	102	102	104	106	106	104	104	104
SVAN75	102	102	106	106	100	106	104	104	102	102	106	106	102	104	104	104	104	104	104	104	104	102	104	104	106	106	100	100	102	104	104	104	104	104	100	100	106	106	104	104	104	102	102	104	106	106	104	104	?
SVAN76	102	102	106	100	106	106	102	104	102	102	106	102	102	104	104	104	104	104	104	104	102	102	104	104	106	106	104	100	102	104	104	104	104	104	100	100	106	106	102	102	102	102	104	104	106	106	104	104	104
SVAN77	102	102	106	100	100	106	104	104	102	102	106	106	104	104	104	104	104	102	104	104	102	102	104	104	106	106	100	100	102	104	104	104	104	104	100	100	106	106	102	102	104	102	104	104	106	106	104	104	100
SVAN78	102	102	106	100	106	106	102	104	102	102	106	102	104	104	104	104	104	104	104	104	102	102	104	104	106	106	104	100	102	104	104	104	104	104	100	100	106	106	102	102	102	102	104	104	106	106	104	104	104
SVAN79	106	102	106	100	106	106	104	104	106	102	106	106	104	104	104	104	104	102	104	102	104	104	104	104	106	100	100	100	102	104	104	104	104	104	100	100	106	100	104	104	104	102	102	104	106	106	104	104	100
SVAN80	?	?	106	106	100	106	104	104	106	102	106	106	104	104	104	104	104	102	104	104	104	102	104	104	100	100	100	100	102	104	104	104	104	104	100	100	106	106	104	104	104	102	104	104	106	106	104	104	100
pop = ALB1_DK
ALB1_1	102	102	100	100	100	106	104	104	102	102	106	106	?	?	104	104	104	102	104	104	104	102	104	104	106	100	100	100	102	104	104	104	104	104	100	100	106	106	104	104	104	104	104	104	106	106	104	104	100
ALB1_2	106	102	106	106	100	106	104	104	106	102	106	106	104	104	104	104	104	102	104	102	104	102	104	104	106	100	100	100	102	102	104	104	104	104	100	100	106	106	104	104	104	104	104	104	106	106	104	104	104
ALB1_3	102	102	106	100	106	106	104	104	102	102	106	106	102	104	104	104	102	102	104	104	104	104	104	104	106	106	100	100	102	104	104	104	104	104	100	100	106	100	104	102	104	104	104	104	106	100	104	104	100
ALB1_4	102	102	106	100	100	106	102	104	102	102	106	106	104	104	104	100	104	102	104	102	104	102	104	104	106	106	100	100	102	104	104	104	104	100	100	100	106	106	104	102	104	104	104	104	106	106	104	104	104
ALB1_5	102	102	100	100	106	106	102	104	102	102	106	106	102	104	104	104	102	102	104	104	104	102	104	104	106	106	100	100	102	102	104	104	104	104	100	100	106	106	?	?	104	104	104	104	106	106	104	104	100
ALB1_6	102	102	106	100	106	106	104	104	102	102	106	106	104	104	104	104	102	102	104	104	104	104	104	104	106	100	100	100	102	102	104	104	104	104	100	100	106	106	102	102	104	102	104	104	106	106	104	104	100
ALB1_7	106	102	106	106	106	106	104	104	102	102	106	106	104	104	104	104	102	102	104	104	102	102	104	104	100	100	100	100	102	104	104	104	104	104	100	100	106	106	104	104	104	102	102	104	106	106	104	104	104
ALB1_8	102	102	106	106	100	106	104	104	102	102	106	106	102	102	104	104	102	102	104	102	104	104	104	104	106	100	100	100	102	104	104	104	104	104	100	100	106	106	104	104	104	102	104	104	106	106	104	104	104
ALB1_9	102	102	106	106	106	106	104	104	102	102	106	106	102	104	104	104	102	102	104	104	104	102	104	104	106	100	100	100	102	102	104	104	104	104	100	100	106	106	104	102	104	102	104	104	106	106	104	104	100
ALB1_10	102	102	106	106	106	106	104	104	102	102	106	106	102	104	104	104	102	102	104	104	102	102	104	104	106	106	100	100	102	102	104	104	104	104	100	100	106	106	104	102	104	104	102	104	106	106	104	104	104
pop = ALB2_DK
ALB2_1	102	102	106	100	100	106	104	104	102	102	106	106	104	104	104	104	104	102	104	104	102	102	104	104	106	106	100	100	102	104	104	104	104	104	100	100	106	106	104	102	102	102	104	104	106	100	104	104	104
ALB2_2	106	102	106	100	100	106	104	104	106	102	106	106	104	104	104	100	104	102	104	104	104	102	104	104	106	106	100	100	102	104	104	104	104	100	100	100	106	106	104	104	104	102	102	104	106	106	?	?	100
ALB2_3	102	102	106	106	106	106	104	104	102	102	106	106	102	102	104	104	102	102	104	104	104	102	104	104	106	106	100	100	104	104	104	104	104	104	100	100	106	106	104	104	104	104	102	102	106	106	102	104	104
ALB2_4	102	102	100	100	106	106	104	104	102	102	106	106	102	104	104	104	104	102	104	104	102	102	104	104	106	106	100	100	102	104	104	104	104	104	100	100	100	100	104	104	104	104	102	102	106	106	104	104	100
ALB2_5	102	102	106	106	106	106	104	104	106	102	106	106	102	102	104	104	102	102	104	104	104	102	104	104	106	100	100	100	104	104	104	104	104	104	100	100	106	100	104	104	104	104	104	104	106	106	104	104	100
ALB2_6	102	102	106	100	100	106	104	104	106	102	106	106	104	104	104	104	104	102	104	104	102	102	104	104	106	106	100	100	104	104	104	104	104	104	100	100	106	106	104	102	104	104	104	104	106	100	104	104	100
ALB2_7	102	102	100	100	106	106	104	104	106	102	106	106	102	102	104	104	102	102	104	104	104	104	102	102	106	100	100	100	102	104	104	104	104	104	100	100	106	106	104	104	104	104	102	104	106	106	104	104	100
ALB2_8	102	102	100	100	100	100	104	104	102	102	106	106	?	?	104	104	104	102	104	104	102	102	104	104	106	100	100	100	104	104	104	104	104	104	100	100	106	100	104	102	104	104	102	104	106	106	102	104	100
ALB2_9	102	102	100	100	106	106	104	104	102	102	106	106	104	104	104	104	104	102	104	104	102	102	104	104	100	100	100	100	102	102	104	104	104	104	100	100	106	100	104	102	104	102	104	104	106	106	104	104	104
ALB2_10	102	102	106	106	100	106	104	104	102	102	106	106	?	?	104	104	104	102	104	104	104	104	104	104	106	100	100	100	104	104	104	104	104	104	100	100	106	106	104	102	104	102	104	104	106	106	104	104	100
ALB2_11	102	102	106	100	100	106	104	104	106	102	106	106	?	?	104	104	104	102	104	104	104	104	104	104	106	106	100	100	102	104	104	104	104	104	100	100	106	106	102	102	104	104	104	104	106	106	104	104	100
ALB2_12	106	102	106	106	106	106	104	104	102	102	106	106	?	?	104	104	102	102	104	104	104	102	104	104	106	106	100	100	102	104	104	104	104	104	100	100	106	106	104	102	104	104	102	104	106	106	104	104	100
ALB2_13	102	102	106	106	106	106	102	104	102	102	106	106	104	104	?	?	104	102	104	104	104	104	?	?	106	100	100	100	104	104	104	104	104	104	100	100	106	100	104	102	104	102	104	104	106	106	104	104	100
ALB2_14	102	102	106	100	106	106	104	104	102	102	106	106	?	?	104	104	102	102	104	102	104	102	104	104	100	100	100	100	104	104	104	104	104	104	100	100	106	100	104	104	104	102	104	104	106	106	104	104	100
ALB2_15	106	102	106	100	106	106	102	102	102	102	106	106	104	104	104	104	104	102	104	104	104	104	104	104	106	106	100	100	102	104	104	104	104	104	100	100	106	100	104	104	104	102	104	104	106	106	102	104	104
ALB2_16	102	102	106	100	106	106	104	104	102	102	106	106	104	104	104	104	104	104	104	104	104	104	104	104	106	100	100	100	104	104	104	104	104	104	100	100	106	106	102	102	104	104	104	104	106	106	104	104	104
ALB2_17	106	102	106	100	100	106	104	104	102	102	106	106	104	104	104	104	104	102	104	102	104	102	104	104	106	100	100	100	104	104	104	104	104	104	100	100	106	106	104	104	104	102	102	102	106	106	104	104	104
ALB2_18	102	102	106	100	106	106	104	104	102	102	106	106	104	104	104	104	104	102	104	104	104	102	104	104	106	100	100	100	104	104	104	104	104	104	100	100	106	100	104	104	104	102	104	104	106	100	104	104	104
ALB2_19	102	102	106	100	106	106	104	104	106	102	106	106	102	104	104	104	102	102	104	104	104	102	104	104	106	100	100	100	102	104	104	104	104	104	100	100	106	100	104	104	102	102	102	102	106	106	104	104	104
ALB2_20	106	102	106	106	106	106	104	104	102	102	106	106	?	?	104	104	104	102	104	104	104	104	104	104	106	100	100	100	102	102	104	104	104	104	100	100	106	106	104	102	104	104	104	104	106	106	104	104	104
pop = HAL_DK
HAL1	102	102	106	106	106	106	104	104	102	102	106	106	102	104	104	104	104	102	104	104	102	102	104	104	106	106	100	100	104	104	104	104	104	104	100	100	106	106	104	102	102	102	102	104	106	100	104	104	100
HAL2	102	102	100	100	106	106	102	104	102	102	106	106	104	104	104	104	102	102	104	104	102	102	104	104	100	100	100	100	102	104	104	104	104	104	100	100	106	106	104	104	104	102	104	104	106	106	104	104	100
HAL3	106	102	100	100	100	106	104	104	102	102	106	106	102	104	104	100	104	104	104	102	104	102	104	102	106	106	100	100	102	104	104	104	104	104	104	100	106	106	104	102	102	102	102	104	106	106	104	104	100
HAL4	102	102	106	100	106	106	104	104	106	102	106	106	104	104	100	100	104	102	104	104	104	102	104	104	106	106	100	100	104	104	104	104	104	104	100	100	106	100	104	102	104	104	104	104	106	106	102	104	100
HAL5	102	102	106	106	100	106	104	104	102	102	106	106	102	102	104	104	104	104	104	104	104	104	104	104	106	100	100	100	104	104	104	104	104	104	100	100	106	100	104	102	104	102	104	104	106	106	102	104	100
HAL6	102	102	106	106	106	106	104	104	102	102	106	106	?	?	104	104	104	102	104	104	104	104	104	104	106	106	100	100	104	104	104	104	104	104	100	100	106	106	104	102	104	104	104	104	106	106	104	104	100
HAL7	102	102	100	100	106	106	104	104	102	102	106	106	?	?	104	104	104	104	104	104	102	102	104	104	106	100	100	100	102	104	104	104	104	104	100	100	106	106	104	104	104	104	104	104	106	106	104	104	104
HAL8	102	102	100	100	106	106	104	104	102	102	106	106	104	104	104	104	104	102	104	104	104	104	104	104	106	106	100	100	102	102	104	104	104	104	100	100	106	106	102	102	104	104	104	104	106	106	104	104	104
HAL9	106	102	106	106	100	106	104	104	102	102	106	106	104	104	104	104	102	102	104	104	102	102	104	104	100	100	104	100	102	104	104	104	104	104	100	100	106	100	104	102	104	104	102	104	106	106	104	104	100
HAL10	102	102	106	106	106	106	104	104	102	102	106	106	102	104	104	104	104	102	104	104	102	102	104	104	106	106	100	100	102	102	104	104	104	104	100	100	100	100	104	104	104	102	104	104	106	106	104	104	104
HAL11	102	102	106	100	106	106	102	104	102	102	106	106	?	?	104	104	104	102	104	104	104	102	104	104	100	100	100	100	102	104	104	104	104	104	100	100	106	100	?	?	104	104	104	104	106	106	104	104	104
HAL12	106	102	106	106	100	106	104	104	102	102	106	106	104	104	104	100	104	104	104	104	102	102	104	104	106	106	100	100	104	104	104	104	104	104	100	100	106	100	104	104	102	102	104	104	106	106	104	104	104
HAL13	106	102	106	100	100	100	104	104	106	102	106	106	104	104	104	100	102	102	104	104	104	104	104	104	106	106	100	100	102	102	104	104	104	104	100	100	106	100	102	102	?	?	102	104	106	106	102	104	104
HAL14	102	102	106	106	100	106	104	104	102	102	106	106	104	104	104	104	104	102	104	104	102	102	104	104	100	100	100	100	102	104	104	104	104	104	100	100	106	106	102	102	104	102	102	104	106	106	102	104	100
HAL15	102	102	106	100	106	106	104	104	102	102	106	106	102	102	104	104	104	102	104	104	104	102	104	104	106	100	100	100	102	104	104	104	104	104	100	100	106	100	102	102	104	102	102	104	106	106	104	104	104
HAL16	102	102	106	100	106	106	104	104	102	102	106	106	?	?	104	104	104	102	104	104	102	102	104	104	106	106	100	100	102	104	104	104	104	104	100	100	106	106	104	104	104	104	?	?	106	106	104	104	104
HAL17	102	102	106	106	106	106	104	104	102	102	106	106	104	104	104	104	104	104	104	104	104	104	104	104	106	106	100	100	104	104	104	104	104	104	100	100	100	100	104	102	104	104	102	104	106	106	104	104	104
HAL18	106	102	106	106	106	106	104	104	102	102	106	106	102	102	104	104	104	102	104	104	104	102	104	104	106	100	100	100	102	104	104	104	104	104	100	100	106	106	104	102	104	104	102	104	106	106	104	104	104
HAL19	102	102	106	106	100	106	104	104	102	102	106	106	104	104	104	104	104	102	104	104	102	102	104	104	106	106	100	100	102	102	104	104	104	100	100	100	106	100	104	102	104	104	102	102	106	106	104	104	?
HAL20	102	102	106	106	106	106	104	104	102	102	106	106	104	104	104	104	104	102	104	104	104	104	104	104	106	106	100	100	102	104	104	104	104	104	100	100	106	106	104	102	104	102	102	102	106	106	104	104	104
HAL21	106	102	106	100	106	106	104	104	102	102	106	106	104	104	104	104	102	102	104	104	102	102	104	104	100	100	100	100	102	104	104	104	104	104	100	100	106	106	104	104	104	102	104	104	106	106	104	104	100
HAL22	102	102	106	106	106	106	104	104	106	102	106	106	104	104	104	104	104	102	104	104	104	102	104	104	106	106	100	100	104	104	104	104	104	104	104	100	106	106	?	?	104	104	102	104	106	106	104	104	104
pop = HEL_DK
HEL1	102	102	106	106	100	100	104	104	106	102	106	106	104	104	104	104	104	102	104	104	102	102	104	104	106	100	100	100	104	104	104	104	104	104	100	100	106	106	104	102	104	104	104	104	106	106	104	104	104
HEL2	106	102	?	?	100	106	104	104	102	102	106	106	?	?	?	?	104	102	104	104	104	102	?	?	106	100	100	100	104	104	104	104	104	104	100	100	106	106	104	102	104	104	102	104	106	106	104	104	100
HEL3	?	?	106	106	106	106	104	104	102	102	106	106	104	104	104	104	102	102	104	104	104	102	104	104	100	100	100	100	104	104	104	104	104	100	100	100	106	100	102	102	104	102	104	104	106	106	104	104	104
HEL5	106	102	106	100	106	106	104	104	102	102	106	106	104	104	104	104	104	102	104	104	102	102	104	104	106	100	100	100	104	104	104	104	104	104	104	100	106	106	102	102	?	?	102	104	106	106	104	104	100
HEL6	102	102	106	106	106	106	104	104	102	102	106	106	104	104	104	104	104	102	104	104	102	102	104	104	?	?	100	100	104	104	104	104	104	104	?	?	106	100	102	102	104	102	102	104	106	106	104	104	100
HEL7	102	102	106	100	100	106	104	104	102	102	106	106	102	104	104	104	104	102	104	104	102	102	104	104	106	100	104	100	102	104	104	104	104	104	100	100	106	100	104	102	104	102	?	?	106	106	104	104	104
HEL8	102	102	106	106	100	106	102	104	106	102	106	106	102	104	104	104	104	102	104	104	102	102	104	104	106	100	100	100	?	?	104	104	104	104	104	100	106	106	104	102	104	104	104	104	106	106	104	104	104
HEL9	102	102	106	106	100	106	102	104	106	102	106	106	104	104	104	104	104	102	104	104	102	102	104	104	106	106	100	100	102	104	104	104	104	104	100	100	106	106	104	104	104	102	102	104	106	100	104	104	100
HEL10	102	102	106	100	100	106	102	104	106	102	106	106	104	104	104	104	104	102	104	104	104	102	104	104	106	100	100	100	102	104	104	104	104	104	104	100	106	106	104	104	104	102	102	104	106	106	104	104	100
HEL11	106	102	106	100	100	106	104	104	106	102	106	106	102	104	104	104	104	102	104	104	104	102	104	104	106	106	100	100	102	104	104	104	104	104	100	100	106	106	104	104	102	102	102	104	106	106	104	104	104
HEL12	102	102	106	100	106	106	104	104	102	102	106	106	104	104	104	104	104	104	104	104	104	102	104	104	106	100	100	100	102	102	104	104	104	104	100	100	106	106	104	102	104	104	102	104	106	106	104	104	104
HEL13	102	102	106	100	100	106	104	104	102	102	106	106	104	104	104	104	102	102	?	?	?	?	104	104	106	106	100	100	?	?	?	?	104	104	100	100	106	106	104	102	104	102	?	?	106	106	104	104	104
HEL14	102	102	106	100	106	106	104	104	106	102	106	106	?	?	104	104	102	102	104	104	104	102	104	104	106	100	100	100	102	104	104	104	104	104	100	100	106	106	104	104	104	102	104	104	106	106	104	104	104
HEL15	106	106	106	106	106	106	104	104	106	102	106	106	104	104	104	104	102	102	104	104	102	102	104	102	106	106	100	100	102	104	104	104	104	104	100	100	106	100	104	104	104	102	102	104	106	106	104	104	100
HEL16	106	102	106	106	106	106	104	104	102	102	106	106	?	?	104	104	104	104	104	104	104	104	104	102	106	100	100	100	104	104	104	104	104	104	100	100	106	106	104	104	104	104	?	?	106	106	104	104	104
HEL17	102	102	106	106	106	106	104	104	106	102	106	106	102	104	104	104	102	102	104	104	104	104	104	104	106	100	100	100	104	104	104	104	104	104	100	100	106	100	102	102	?	?	104	104	106	106	104	104	100
HEL18	102	102	106	106	100	100	102	104	102	102	106	106	104	104	104	104	104	104	104	104	102	102	104	104	106	106	104	100	102	104	104	104	104	100	100	100	106	100	?	?	104	102	104	104	106	106	104	104	104
HEL19	102	102	106	100	100	106	104	104	106	102	106	106	102	104	104	104	102	102	104	104	104	102	104	104	106	100	100	100	104	104	104	104	104	104	100	100	106	106	104	104	104	102	102	104	106	106	104	104	104
pop = BAL1_BS
BAL1_1	106	102	106	106	106	106	104	104	102	102	?	?	104	104	104	100	102	102	104	104	102	102	104	104	106	106	100	100	102	102	104	104	104	104	100	100	106	100	?	?	104	102	102	104	?	?	102	104	100
BAL1_2	102	102	106	106	106	106	104	104	102	102	106	106	102	102	104	104	104	102	104	104	102	102	104	104	106	106	100	100	102	104	104	104	104	104	100	100	106	106	104	104	102	102	104	104	106	100	104	104	100
BAL1_3	106	106	106	106	106	106	104	104	102	102	?	?	104	104	104	104	104	104	104	104	104	102	104	104	106	106	100	100	102	102	104	104	104	104	104	100	106	106	104	102	104	104	104	104	?	?	?	?	100
BAL1_4	102	102	106	106	106	106	104	104	102	102	?	?	104	104	104	104	?	?	104	104	102	102	104	104	106	106	100	100	102	102	104	104	104	104	100	100	106	106	104	104	104	104	102	102	?	?	104	104	104
BAL1_5	106	102	106	106	106	106	104	104	102	102	?	?	104	104	104	100	?	?	104	102	104	102	104	104	106	106	100	100	102	102	104	104	104	104	100	100	106	100	104	104	104	104	102	104	?	?	?	?	104
BAL1_6	106	106	106	106	106	106	104	104	102	102	?	?	104	104	104	104	102	102	104	104	104	102	?	?	106	106	100	100	102	104	104	104	104	104	100	100	106	100	104	104	104	102	104	104	?	?	104	104	100
BAL1_7	102	102	106	106	100	106	104	104	102	102	106	106	104	104	104	104	104	104	104	102	102	102	104	104	106	106	100	100	102	104	104	104	104	104	100	100	106	106	104	102	104	102	104	104	?	?	104	104	100
BAL1_8	102	102	106	106	106	106	104	104	102	102	?	?	104	104	104	100	?	?	104	104	104	104	104	104	?	?	100	100	102	104	104	104	?	?	100	100	106	106	104	102	104	104	102	102	?	?	?	?	100
BAL1_9	106	102	106	106	106	106	104	104	102	102	106	106	104	104	104	104	104	102	104	104	102	102	102	102	106	106	100	100	102	102	104	104	104	104	100	100	?	?	104	102	104	102	104	104	?	?	104	104	104
BAL1_10	102	102	106	106	100	106	104	104	102	102	106	106	104	104	104	104	104	102	104	102	102	102	104	104	106	106	100	100	102	102	104	104	104	104	100	100	106	100	104	104	104	102	102	104	106	106	102	104	104
BAL1_11	102	102	106	106	106	106	104	104	102	102	106	106	104	104	?	?	104	102	104	104	104	102	104	104	106	106	100	100	102	102	104	104	104	104	100	100	106	100	104	104	104	102	104	104	106	106	102	104	100
BAL1_12	102	102	106	106	106	106	104	104	102	102	106	106	104	104	104	104	104	104	104	104	104	104	104	104	106	106	100	100	102	102	104	104	104	104	100	100	106	100	104	102	104	102	104	104	106	106	?	?	100
BAL1_13	102	102	106	106	106	106	104	104	102	102	106	106	104	104	104	104	102	102	104	104	104	102	104	104	106	106	100	100	102	104	104	104	104	104	100	100	106	106	104	102	104	104	102	104	106	106	104	104	100
BAL1_14	106	102	106	106	106	106	104	104	102	102	106	106	104	104	104	104	104	102	104	104	104	102	104	104	106	106	100	100	102	102	104	104	104	104	100	100	106	100	104	104	102	102	104	104	106	106	104	104	104
BAL1_15	106	102	106	106	100	106	104	104	102	102	106	106	104	104	104	104	104	102	104	104	104	102	104	104	106	106	100	100	102	104	104	104	104	104	100	100	106	100	104	104	104	104	104	104	106	100	102	104	100
BAL1_16	102	102	106	106	100	106	104	104	102	102	106	106	104	104	104	104	104	104	104	104	102	102	104	102	106	106	100	100	102	102	104	104	104	104	100	100	100	100	104	104	104	104	102	102	106	106	104	104	104
BAL1_17	106	102	106	106	106	106	104	104	102	102	106	106	104	104	104	100	104	102	104	104	102	102	104	102	106	106	100	100	102	102	104	104	104	104	100	100	106	100	104	104	104	102	104	104	106	106	104	104	100
BAL1_18	106	102	106	106	100	106	104	104	102	102	106	106	104	104	104	104	104	104	104	104	102	102	104	104	106	106	100	100	102	104	104	104	104	104	100	100	106	100	104	102	104	104	102	104	106	106	102	104	104
BAL1_19	106	102	106	106	106	106	104	104	102	102	106	106	104	104	104	104	104	102	104	104	104	102	104	104	106	100	100	100	102	104	104	104	104	104	100	100	106	106	104	104	104	102	104	104	106	106	?	?	100
BAL1_20	106	106	106	106	106	106	104	104	102	102	106	102	102	104	104	104	104	102	104	104	102	102	104	104	106	100	100	100	102	104	104	104	104	104	100	100	106	100	104	102	104	104	104	104	106	106	104	104	100
pop = BAL2_BS
BAL2_1	102	102	106	106	106	106	104	104	102	102	106	106	104	104	104	104	102	102	104	104	104	102	104	104	106	106	100	100	102	104	104	104	104	104	100	100	106	100	104	102	102	102	104	104	106	106	104	104	104
BAL2_2	106	102	106	106	106	106	104	104	102	102	106	106	104	104	104	104	104	104	104	104	102	102	104	104	106	106	100	100	102	102	104	104	104	104	100	100	106	100	104	102	102	102	104	104	106	106	102	104	104
BAL2_3	106	102	106	106	106	106	104	104	102	102	106	106	104	104	104	104	104	102	104	104	104	104	104	104	106	106	100	100	102	102	104	104	104	104	100	100	106	106	104	104	104	104	104	104	106	106	104	104	100
BAL2_4	102	102	106	100	106	106	104	104	102	102	106	106	104	104	104	104	104	102	104	104	102	102	104	104	106	106	100	100	102	104	104	104	104	104	100	100	106	106	104	102	104	102	102	104	106	106	102	104	104
BAL2_5	102	102	106	106	106	106	104	104	102	102	106	106	104	104	104	104	104	102	104	104	104	102	104	102	106	106	100	100	102	104	104	104	104	104	100	100	106	106	104	102	104	102	104	104	106	106	102	104	104
BAL2_6	106	102	106	106	106	106	104	104	102	102	106	106	104	104	104	104	104	102	104	104	102	102	104	104	106	106	100	100	102	104	104	104	104	104	100	100	106	100	104	104	104	102	102	104	106	106	104	104	104
BAL2_7	102	102	?	?	100	106	104	104	102	102	106	106	104	104	?	?	104	104	104	104	102	102	?	?	106	106	100	100	102	104	104	104	104	104	100	100	106	100	104	102	104	102	102	104	106	106	104	104	100
BAL2_8	106	106	106	106	100	106	104	104	102	102	106	106	104	104	104	104	104	104	104	104	102	102	104	104	106	106	100	100	102	102	104	104	104	104	100	100	106	100	104	104	104	102	102	104	106	106	104	104	104
BAL2_9	106	102	106	106	106	106	104	104	102	102	106	106	104	104	104	104	104	102	104	104	104	102	104	104	106	106	100	100	102	102	104	104	104	104	100	100	106	106	104	102	104	102	104	104	106	106	?	?	104
BAL2_10	106	102	106	106	106	106	104	104	102	102	106	106	104	104	104	104	104	102	104	104	104	102	104	104	106	106	100	100	102	102	104	104	104	104	100	100	106	100	104	104	104	104	104	104	106	106	?	?	100
BAL2_11	102	102	106	106	106	106	104	104	102	102	106	106	104	104	104	104	104	102	104	104	102	102	104	104	106	106	100	100	102	104	104	104	104	104	104	100	106	100	104	102	104	102	104	104	106	106	104	104	100
BAL2_12	106	106	106	106	106	106	104	104	102	102	106	102	104	104	104	104	104	102	104	104	102	102	104	102	106	106	100	100	102	102	104	104	104	104	100	100	106	100	104	102	104	102	102	104	106	106	104	104	100
BAL2_13	106	102	106	106	106	106	104	104	102	102	106	106	102	102	104	104	104	102	104	104	104	102	104	102	106	106	100	100	102	102	104	104	104	104	100	100	106	100	104	104	102	102	102	104	106	106	102	104	100
BAL2_14	102	102	106	106	106	106	104	104	102	102	106	106	102	102	?	?	104	102	104	104	102	102	104	104	106	106	100	100	102	102	104	104	104	104	100	100	106	100	102	102	104	104	102	104	106	106	102	104	100
BAL2_15	102	102	106	106	106	106	104	104	102	102	106	106	104	104	104	100	104	104	104	104	102	102	104	104	106	106	100	100	102	104	104	104	104	104	100	100	106	106	104	104	104	102	102	104	106	106	102	104	100
BAL2_16	102	102	106	106	106	106	104	104	102	102	106	106	104	104	104	104	104	104	104	104	104	102	104	102	106	106	100	100	102	102	104	104	104	104	100	100	106	106	104	104	104	102	102	104	106	106	104	104	104
BAL2_17	102	102	106	106	100	106	104	104	102	102	106	106	104	104	104	104	102	102	104	104	104	102	104	102	106	106	100	100	102	104	104	104	104	104	100	100	106	100	104	104	104	104	104	104	106	106	104	104	104
BAL2_18	106	106	106	106	106	106	104	104	102	102	106	106	104	104	104	104	102	102	104	104	102	102	104	104	106	106	100	100	102	104	104	104	104	104	100	100	106	106	104	104	104	102	104	104	106	106	104	104	100
BAL2_19	106	106	106	106	106	106	104	104	102	102	106	106	104	104	104	104	104	102	104	104	102	102	102	102	106	106	100	100	104	104	104	104	104	104	100	100	106	100	104	102	104	102	104	104	106	106	102	104	100
BAL2_20	102	102	106	106	106	106	104	104	102	102	106	106	104	104	104	104	104	102	104	104	104	102	104	104	106	106	100	100	102	102	104	104	104	104	100	100	106	100	102	102	104	102	104	104	106	106	104	104	100
pop = BAL3_BS
BAL3_1	102	102	106	106	106	106	104	104	102	102	106	106	104	104	104	104	102	102	104	102	104	102	104	104	106	106	100	100	102	104	104	104	104	104	100	100	106	100	104	104	102	102	102	104	106	106	104	104	100
BAL3_2	106	102	106	106	106	106	104	104	102	102	106	106	104	104	?	?	104	102	104	104	102	102	104	102	106	106	100	100	102	102	104	104	104	104	100	100	106	106	104	102	104	104	104	104	106	106	104	104	100
BAL3_3	102	102	106	106	106	106	104	104	102	102	106	106	104	104	104	104	104	104	104	104	102	102	104	104	106	106	100	100	102	102	104	104	104	104	100	100	106	106	104	104	104	102	102	104	106	106	104	104	100
BAL3_4	106	102	106	106	106	106	104	104	102	102	106	106	104	104	104	104	104	104	104	104	104	102	104	102	106	106	100	100	102	102	104	104	104	104	100	100	106	106	104	104	104	102	104	104	106	106	104	104	100
BAL3_5	106	102	106	106	106	106	104	104	102	102	106	106	102	102	104	104	104	104	104	104	102	102	104	104	106	106	100	100	102	104	104	104	104	104	100	100	106	100	104	102	104	104	104	104	106	106	104	104	100
BAL3_6	102	102	106	100	106	106	104	104	102	102	106	106	104	104	104	104	104	102	104	104	104	102	104	102	106	100	100	100	102	102	104	104	104	104	100	100	106	100	104	104	104	104	104	104	106	106	104	104	100
BAL3_7	106	102	106	106	106	106	104	104	102	102	106	106	104	104	104	104	104	102	104	104	104	102	104	104	106	106	100	100	102	102	104	104	104	104	100	100	100	100	104	104	102	102	102	104	106	100	104	104	100
pop = BAL4_BS
BAL4_1	102	102	106	106	106	106	104	104	102	102	106	106	102	102	104	104	104	104	104	104	102	102	102	102	106	106	100	100	102	104	104	104	104	104	104	100	106	106	104	102	104	102	104	104	106	106	102	104	100
BAL4_2	102	102	106	106	106	106	104	104	102	102	106	106	104	104	104	104	104	102	104	104	104	102	102	102	106	106	100	100	102	102	104	104	104	104	100	100	106	106	104	104	104	102	104	104	106	100	104	104	104
BAL4_3	106	102	106	106	106	106	104	104	102	102	106	102	104	104	104	104	104	102	104	104	102	102	102	102	106	106	100	100	102	104	104	104	104	104	100	100	106	100	?	?	104	102	104	104	106	106	102	104	?
BAL4_4	106	106	106	106	106	106	104	104	102	102	106	106	104	104	104	100	104	102	104	104	102	102	104	104	106	106	100	100	102	102	104	104	104	104	100	100	106	106	?	?	102	102	104	104	106	106	104	104	104
BAL4_5	102	102	106	106	106	106	104	104	102	102	106	106	102	102	104	104	104	102	104	104	104	104	104	104	106	106	100	100	104	104	104	104	104	104	100	100	106	100	?	?	102	102	102	104	106	106	102	104	100
BAL4_6	106	102	106	106	106	106	104	104	102	102	106	106	102	104	104	104	104	102	104	104	102	102	104	102	106	106	100	100	102	104	104	104	104	104	100	100	106	100	104	102	104	102	104	104	106	106	104	104	104
BAL4_7	102	102	106	106	106	106	104	104	102	102	106	106	104	104	104	104	102	102	104	104	102	102	104	104	106	106	100	100	102	102	104	104	104	104	104	100	106	106	?	?	104	104	104	104	106	106	104	104	100
BAL4_8	106	106	106	106	106	106	104	104	102	102	106	106	104	104	104	104	104	102	104	104	104	102	104	104	106	106	100	100	102	104	104	104	104	104	100	100	106	106	104	104	104	104	102	104	106	106	104	104	100
BAL4_9	102	102	106	106	?	?	104	104	102	102	106	106	104	104	104	104	102	102	104	104	102	102	104	104	106	106	100	100	102	104	104	104	104	104	100	100	106	106	104	104	104	102	102	104	106	106	102	104	104
BAL4_10	106	106	106	100	100	106	104	104	102	102	106	106	104	104	104	104	104	104	104	104	102	102	104	104	106	106	100	100	102	104	104	104	104	104	100	100	106	100	?	?	104	104	102	104	106	106	104	104	100
BAL4_11	106	102	106	106	100	106	104	104	102	102	106	106	104	104	104	104	104	102	104	104	102	102	104	104	106	106	100	100	102	104	104	104	104	104	100	100	106	100	?	?	104	104	104	104	106	106	104	104	100
BAL4_12	102	102	106	106	106	106	104	104	102	102	106	106	104	104	104	104	102	102	104	104	102	102	104	104	106	106	100	100	102	102	104	104	104	104	100	100	106	100	?	?	104	104	104	104	106	106	104	104	?
BAL4_13	106	102	106	106	106	106	104	104	102	102	106	106	104	104	104	104	104	102	104	104	104	102	104	104	106	106	100	100	102	102	104	104	104	104	100	100	106	106	?	?	104	104	104	104	106	106	104	104	100
BAL4_14	106	102	106	106	106	106	104	104	102	102	106	106	104	104	104	104	104	104	104	104	102	102	104	104	106	106	100	100	102	102	104	104	104	104	100	100	106	106	?	?	104	102	104	104	106	106	104	104	100
BAL4_15	106	102	106	106	106	106	104	104	102	102	106	106	104	104	104	100	102	102	104	104	102	102	104	104	106	106	100	100	102	102	104	104	104	104	100	100	106	100	104	102	104	104	104	104	106	106	102	104	100
BAL4_16	106	106	106	106	106	106	104	104	102	102	106	106	104	104	104	104	104	104	104	104	102	102	102	102	106	100	100	100	102	104	104	104	104	104	100	100	106	100	104	104	104	102	104	104	106	106	104	104	100
BAL4_17	106	102	?	?	106	106	104	104	102	102	106	106	104	104	?	?	104	102	104	104	102	102	?	?	106	106	100	100	102	102	104	104	104	104	100	100	100	100	104	104	104	104	104	104	106	106	104	104	104
BAL4_18	106	102	106	106	100	106	104	104	102	102	106	106	104	104	104	104	104	104	104	104	104	102	104	104	106	106	100	100	102	104	104	104	104	104	100	100	106	106	?	?	104	104	104	104	106	106	104	104	?
BAL4_19	106	102	106	106	106	106	104	104	102	102	106	106	104	104	104	104	104	102	104	104	104	102	102	102	106	106	100	100	102	102	104	104	104	104	100	100	106	100	104	104	?	?	104	104	106	106	104	104	100
BAL4_20	106	102	106	106	100	106	104	104	102	102	106	106	104	104	104	104	102	102	104	102	104	102	104	104	106	100	100	100	104	104	104	104	104	104	100	100	106	100	104	102	104	102	104	104	106	106	104	104	100
BAL4_21	106	106	106	106	106	106	104	104	102	102	106	102	102	104	104	104	104	104	104	104	102	102	102	102	106	106	100	100	102	104	104	104	104	104	100	100	106	100	104	104	104	104	102	104	106	106	102	104	104
BAL4_22	106	102	106	106	106	106	104	104	102	102	106	106	102	102	104	104	104	102	104	104	104	102	104	102	106	106	100	100	102	102	104	104	104	104	100	100	106	100	104	102	102	102	102	104	106	106	104	104	100
BAL4_23	106	102	106	106	106	106	104	104	102	102	106	106	?	?	104	104	104	102	104	104	104	102	104	104	106	100	100	100	102	102	104	104	104	104	100	100	106	106	102	102	102	102	104	104	106	106	102	104	100
BAL4_24	106	102	106	106	100	106	104	104	102	102	106	106	102	102	104	104	102	102	104	102	102	102	104	104	106	106	100	100	102	102	104	104	104	104	100	100	106	100	104	104	104	102	102	104	106	106	104	104	100
BAL4_25	106	106	106	106	106	106	104	104	102	102	106	106	104	104	104	104	102	102	104	104	102	102	104	104	106	106	100	100	102	102	104	104	104	104	100	100	106	100	104	102	104	102	104	104	106	106	102	104	100
BAL4_26	102	102	106	100	106	106	104	104	102	102	106	106	104	104	104	104	102	102	104	104	104	102	104	104	106	106	100	100	102	102	104	104	104	104	100	100	106	100	104	104	102	102	102	104	106	106	104	104	100
BAL4_27	102	102	106	106	100	106	104	104	102	102	106	102	104	104	104	104	102	102	104	104	104	102	104	104	106	106	100	100	102	102	104	104	104	104	100	100	106	106	104	102	102	102	104	104	106	106	104	104	100
BAL4_28	102	102	106	106	106	106	104	104	102	102	106	106	104	104	104	104	104	102	104	104	104	102	104	104	106	106	100	100	102	102	104	104	104	104	100	100	106	106	104	104	104	102	104	104	106	106	102	104	100
BAL4_29	106	102	106	106	100	106	104	104	102	102	106	106	104	104	104	104	102	102	104	104	102	102	102	102	106	106	100	100	102	104	104	104	104	104	100	100	106	100	104	104	104	104	104	104	106	106	104	104	104
BAL4_30	102	102	106	106	106	106	104	104	102	102	106	106	104	104	104	100	102	102	104	104	104	102	104	104	106	106	100	100	104	104	104	104	104	104	100	100	106	106	104	104	104	102	102	104	106	106	102	104	104
BAL4_31	106	102	106	106	106	106	104	104	102	102	106	106	104	104	104	104	104	104	104	104	102	102	104	104	106	100	100	100	102	104	104	104	104	104	100	100	106	106	?	?	104	102	102	104	106	106	104	104	104
BAL4_32	106	102	106	106	106	106	104	104	102	102	106	106	104	104	104	100	104	102	104	104	102	102	102	102	106	106	100	100	102	104	104	104	104	104	100	100	106	100	104	104	104	102	102	104	106	106	102	104	100
BAL4_33	102	102	106	106	100	106	104	104	102	102	106	106	104	104	104	104	104	102	104	104	104	102	104	104	106	106	100	100	102	102	104	104	104	104	100	100	100	100	104	104	104	102	104	104	106	106	102	104	104
BAL4_34	102	102	106	106	106	106	104	104	102	102	106	106	104	104	104	104	104	104	104	104	102	102	104	104	106	106	100	100	102	104	104	104	104	104	100	100	100	100	?	?	104	104	102	104	106	106	104	104	100
BAL4_35	102	102	106	106	106	106	104	104	102	102	106	106	?	?	104	104	104	102	104	104	102	102	104	102	106	106	100	100	102	102	104	104	104	104	100	100	106	106	104	104	104	102	104	104	106	100	102	104	100
BAL4_36	106	102	106	106	100	106	104	104	102	102	106	106	104	104	104	104	104	102	104	104	102	102	104	104	106	106	100	100	102	102	104	104	104	104	100	100	106	100	?	?	104	102	104	104	106	106	102	104	104
BAL4_37	102	102	106	106	106	106	104	104	102	102	106	106	104	104	104	104	104	102	104	104	102	102	104	102	106	106	100	100	102	102	104	104	104	104	100	100	106	106	104	104	104	102	102	104	106	106	102	104	104
BAL4_38	102	102	106	106	100	106	104	104	102	102	106	106	104	104	104	100	102	102	104	104	104	104	104	104	106	106	100	100	102	102	104	104	104	104	100	100	100	100	104	104	104	104	102	102	106	106	102	104	104
BAL4_39	102	102	106	100	106	106	104	104	102	102	106	106	104	104	104	104	104	102	104	104	102	102	104	104	106	106	100	100	102	102	104	104	104	104	100	100	106	106	?	?	104	104	104	104	106	106	104	104	100
BAL4_40	106	106	106	106	106	106	104	104	102	102	106	106	104	104	104	104	104	102	104	104	102	102	104	104	106	106	100	100	102	102	104	104	104	104	104	100	106	106	104	104	104	104	102	104	106	106	104	104	100
BAL4_41	106	102	106	106	100	106	104	104	102	102	106	106	104	104	?	?	104	104	104	104	104	102	?	?	106	106	100	100	102	102	104	104	104	104	100	100	106	106	104	102	104	104	104	104	106	106	104	104	100
BAL4_42	102	102	106	106	106	106	104	104	102	102	106	106	104	104	104	104	104	104	104	104	102	102	104	104	106	106	100	100	102	102	104	104	104	104	100	100	106	106	104	102	104	102	102	104	106	106	104	104	100
BAL4_43	106	102	106	106	106	106	104	104	102	102	106	106	104	104	104	104	104	104	104	104	102	102	104	104	106	106	100	100	102	104	104	104	104	104	100	100	106	100	104	102	104	102	104	104	106	106	102	104	104
BAL4_44	106	106	106	106	106	106	104	104	102	102	106	106	104	104	104	104	104	104	104	102	102	102	104	104	106	106	100	100	102	102	104	104	104	104	100	100	106	106	104	102	104	102	102	104	106	106	102	104	104
BAL4_45	106	102	106	106	100	106	104	104	102	102	106	106	104	104	?	?	104	104	104	104	102	102	104	104	106	106	100	100	102	104	104	104	104	104	100	100	100	100	104	104	104	102	104	104	106	106	104	104	100
BAL4_46	102	102	106	106	106	106	104	104	102	102	106	106	104	104	104	104	102	102	104	104	102	102	104	104	106	106	100	100	102	104	104	104	104	104	100	100	106	106	104	102	104	104	104	104	106	106	102	104	100
pop = BAL5_BS
BAL5_1	102	102	106	106	106	106	104	104	102	102	106	106	104	104	104	100	104	102	104	104	104	102	104	104	106	106	100	100	102	102	104	104	104	104	100	100	106	106	104	102	104	104	104	104	106	106	104	104	104
BAL5_2	102	102	106	106	106	106	104	104	102	102	106	106	104	104	104	104	104	102	104	102	104	102	104	104	106	106	100	100	102	104	104	104	104	104	100	100	106	106	104	102	104	104	104	104	106	106	104	104	104
BAL5_3	?	?	106	106	106	106	104	104	102	102	106	106	104	104	104	104	104	102	104	104	104	102	104	104	106	106	100	100	?	?	104	104	104	104	100	100	106	100	104	102	104	102	104	104	106	106	102	104	?
BAL5_4	102	102	106	106	106	106	104	104	102	102	106	106	102	102	104	104	104	104	104	104	102	102	104	104	106	106	100	100	102	102	104	104	104	104	100	100	106	106	104	104	104	104	104	104	106	106	104	104	104
pop = NOR_NS
NOR1	102	102	100	100	106	106	104	104	102	102	106	106	104	104	104	104	102	102	102	102	104	104	104	104	106	106	100	100	102	102	104	104	104	104	100	100	106	100	104	102	104	102	102	104	106	106	104	104	104
NOR2	102	102	106	106	100	106	104	104	102	102	106	106	104	104	104	104	102	102	102	102	104	104	102	102	106	106	100	100	102	102	104	104	104	104	100	100	106	106	?	?	104	104	102	104	106	106	104	104	104
NOR3	106	102	106	100	106	106	102	104	102	102	106	106	104	104	104	100	104	102	104	102	104	102	104	104	106	106	100	100	102	104	104	104	104	104	100	100	106	106	104	104	104	104	104	104	106	106	104	104	104
NOR4	106	102	106	100	106	106	104	104	102	102	106	106	102	104	100	100	102	102	102	102	104	104	104	104	106	106	100	100	102	102	104	104	104	104	100	100	106	106	104	104	104	104	104	104	106	106	104	104	104
NOR5	102	102	106	106	106	106	104	104	102	102	106	106	104	104	104	104	102	102	102	102	104	104	104	104	106	106	104	100	102	102	104	104	104	100	100	100	106	106	?	?	104	102	102	104	106	106	104	104	?
NOR6	102	102	106	100	100	106	102	104	106	102	106	106	102	104	104	104	104	102	102	102	104	104	104	104	106	106	100	100	102	104	104	104	104	104	100	100	106	106	104	102	104	102	104	104	106	106	104	104	104
NOR7	102	102	106	100	100	106	102	104	106	102	106	106	102	104	104	100	?	?	102	102	104	104	104	104	106	106	100	100	102	104	104	104	104	104	100	100	106	106	104	102	104	104	102	104	106	106	104	104	100
NOR8	102	102	106	100	106	106	102	102	102	102	106	106	?	?	104	104	104	102	104	102	104	102	104	104	106	106	100	100	102	102	104	104	104	104	100	100	100	100	104	104	104	102	104	104	106	106	104	104	104
NOR9	106	106	106	106	106	106	104	104	102	102	106	106	104	104	104	104	102	102	104	102	104	104	104	104	106	106	100	100	102	104	104	104	104	104	100	100	106	100	104	104	104	102	104	104	106	106	104	104	104
NOR10	102	102	106	106	106	106	104	104	102	102	106	106	104	104	104	104	102	102	102	102	104	104	104	104	106	106	100	100	102	104	104	104	104	104	100	100	106	100	104	104	104	102	102	104	106	106	104	104	104
NOR11	102	102	106	106	100	106	104	104	102	102	106	106	104	104	104	104	104	102	102	102	104	104	104	104	106	106	100	100	102	102	104	104	104	104	100	100	100	100	104	104	104	102	102	104	106	106	104	104	104
NOR12	106	102	106	100	106	106	104	104	106	102	106	106	102	104	104	104	102	102	102	102	104	104	104	104	106	100	100	100	102	104	104	104	104	104	100	100	106	106	104	104	104	102	102	102	106	106	104	104	104
NOR13	106	102	106	106	100	106	102	104	102	102	106	106	104	104	104	104	102	102	102	102	104	104	104	104	106	106	104	100	102	104	104	104	104	104	104	100	106	106	104	104	102	102	104	104	106	106	104	104	104
NOR14	106	102	106	106	106	106	104	104	102	102	106	106	104	104	104	104	102	102	104	104	102	102	104	104	106	106	100	100	102	102	104	104	104	104	100	100	100	100	104	104	104	104	104	104	106	106	104	104	104
NOR15	102	102	106	106	106	106	104	104	102	102	106	106	102	102	104	104	104	102	102	102	104	104	104	104	106	106	100	100	102	102	104	104	104	104	100	100	106	106	104	104	104	102	104	104	106	106	104	104	104
NOR16	106	102	106	106	106	106	104	104	102	102	106	106	104	104	104	104	104	102	102	102	104	104	104	104	106	100	100	100	102	104	104	104	104	104	100	100	106	106	104	102	104	102	104	104	106	106	104	104	104
NOR17	106	106	106	100	106	106	104	104	102	102	106	106	102	102	104	104	104	102	102	102	104	104	104	104	106	106	100	100	102	102	104	104	104	104	100	100	106	106	104	104	104	104	102	104	106	106	104	104	104
NOR18	102	102	106	106	106	106	102	104	102	102	106	106	104	104	104	104	104	102	102	102	104	104	104	104	106	106	100	100	102	102	104	104	104	104	100	100	106	106	104	102	104	102	102	104	106	106	104	104	104
NOR19	102	102	106	106	106	106	104	104	102	102	106	106	102	102	104	104	102	102	102	102	104	104	104	104	106	106	100	100	102	102	104	104	104	104	104	100	106	106	102	102	104	102	104	104	106	106	104	104	104
NOR20	106	102	106	106	100	106	104	104	102	102	106	106	104	104	104	104	104	102	102	102	104	104	104	104	106	106	100	100	102	102	104	104	104	104	100	100	106	106	104	104	104	104	102	102	106	106	104	104	100
NOR21	?	?	106	106	106	106	104	104	102	102	106	106	102	104	104	104	104	102	102	102	104	104	104	104	106	106	100	100	102	104	104	104	104	104	100	100	106	100	104	104	102	102	104	104	106	106	104	104	104
NOR22	106	102	106	100	100	106	102	104	102	102	106	106	104	104	104	104	104	102	102	102	104	104	104	104	106	106	100	100	102	104	104	104	104	104	100	100	106	106	104	102	104	104	102	104	106	106	104	104	104
NOR23	106	102	106	100	106	106	104	104	106	102	106	106	104	104	104	104	102	102	102	102	104	104	104	104	106	100	100	100	102	102	104	104	104	104	100	100	106	100	104	104	104	102	104	104	106	106	104	104	104
NOR24	102	102	106	106	106	106	102	104	102	102	106	106	104	104	104	104	102	102	102	102	104	104	104	104	106	106	100	100	102	104	104	104	104	104	100	100	106	106	104	104	104	102	104	104	106	106	104	104	104
NOR25	102	102	100	100	100	106	104	104	102	102	106	106	104	104	104	104	104	104	104	102	104	104	104	104	106	106	100	100	102	102	104	104	104	104	100	100	106	100	104	102	104	102	104	104	106	106	104	104	104
NOR26	106	102	106	100	100	106	104	104	106	102	106	106	104	104	104	104	104	102	104	102	104	102	104	104	106	106	100	100	102	102	104	104	104	104	104	100	100	100	104	102	104	104	102	102	106	106	104	104	104
NOR27	102	102	100	100	100	106	102	104	102	102	106	106	104	104	104	100	104	102	102	102	104	104	104	104	106	100	104	100	102	104	104	104	104	104	100	100	100	100	104	102	104	104	104	104	106	106	104	104	104
NOR28	102	102	106	106	106	106	104	104	102	102	106	106	104	104	104	104	104	102	102	102	104	104	104	102	106	106	100	100	102	102	104	104	104	104	104	100	106	100	104	104	104	104	102	104	106	106	104	104	104
NOR29	102	102	106	106	100	106	104	104	102	102	106	106	104	104	104	104	102	102	104	102	104	102	104	102	106	106	100	100	102	102	104	104	104	104	104	100	106	106	104	104	104	102	102	104	106	106	104	104	104
NOR30	102	102	106	100	106	106	102	104	?	?	106	106	104	104	104	104	104	102	102	102	104	104	104	104	106	106	100	100	102	104	104	104	104	100	104	100	100	100	?	?	104	102	104	104	106	106	104	104	104
NOR31	102	102	106	100	100	106	104	104	102	102	106	106	104	104	104	104	102	102	104	102	104	102	104	104	106	106	100	100	102	104	104	104	104	104	100	100	100	100	104	104	104	102	104	104	106	106	104	104	104
NOR32	102	102	106	106	106	106	102	104	102	102	106	106	104	104	104	104	?	?	102	102	104	104	102	102	106	106	100	100	102	102	104	104	104	104	100	100	106	100	104	102	104	102	104	104	106	106	104	104	104
NOR33	106	106	100	100	106	106	104	104	102	102	106	106	104	104	104	104	104	102	102	102	104	104	104	104	106	106	100	100	102	102	104	104	104	104	104	100	106	100	104	102	104	102	104	104	106	106	104	104	100
NOR34	106	102	106	100	106	106	104	104	102	102	106	106	104	104	104	104	104	104	102	102	104	104	104	104	106	106	100	100	102	104	104	104	104	104	100	100	106	100	104	102	102	102	104	104	106	106	104	104	104
NOR35	102	102	106	100	106	106	104	104	102	102	106	106	104	104	104	104	102	102	102	102	104	104	104	104	106	106	100	100	102	104	104	104	104	104	100	100	106	106	104	104	102	102	104	104	106	106	104	104	100
pop = ECH_NS
ECH1	102	102	106	100	100	100	104	104	102	102	106	106	104	104	104	104	102	102	102	102	104	104	104	104	106	100	100	100	102	102	104	104	104	104	100	100	100	100	104	104	104	102	104	104	106	100	104	104	104
ECH2	102	102	106	100	100	106	104	104	106	102	106	106	104	104	104	104	102	102	102	102	104	104	104	104	106	100	104	100	102	102	104	104	104	104	104	100	106	100	104	102	104	104	102	104	106	100	104	104	100
ECH3	102	102	100	100	100	106	104	104	102	102	106	106	104	104	104	104	104	102	102	102	104	104	104	104	100	100	100	100	102	104	104	104	104	104	100	100	100	100	104	102	104	102	102	102	106	106	104	104	104
ECH4	102	102	106	100	106	106	104	104	106	102	106	106	104	104	104	104	102	102	102	102	104	104	104	102	100	100	100	100	102	104	104	104	104	104	100	100	106	100	104	104	104	104	102	104	106	106	104	104	104
ECH5	102	102	100	100	106	106	104	104	102	102	106	106	102	102	104	100	102	102	102	102	104	104	104	104	106	100	100	100	102	104	104	104	104	104	100	100	106	106	102	102	104	104	104	104	106	106	104	104	104
ECH6	106	106	106	100	100	106	104	104	102	102	106	106	104	104	104	104	102	102	102	102	104	104	104	104	106	106	100	100	102	104	104	104	104	104	100	100	100	100	104	102	104	102	104	104	106	100	104	104	100
ECH7	106	102	106	100	100	106	102	104	102	102	106	106	104	104	104	104	104	102	102	102	104	104	104	104	106	106	100	100	102	104	104	104	104	104	100	100	106	106	104	104	?	?	102	104	106	106	104	104	100
ECH8	102	102	106	100	100	106	104	104	102	102	106	106	102	104	104	104	104	102	102	102	104	104	104	104	106	106	100	100	102	104	104	104	104	104	100	100	106	106	104	104	104	102	102	104	106	106	104	104	104
ECH9	102	102	106	100	100	100	102	104	102	102	106	106	102	104	104	104	102	102	104	102	104	102	104	102	106	106	104	100	102	102	104	104	104	104	100	100	106	100	104	104	104	104	104	104	106	106	104	104	104
ECH10	106	102	100	100	106	106	104	104	102	102	106	106	102	104	104	104	104	102	102	102	104	104	104	104	106	100	100	100	104	104	104	104	104	104	100	100	106	100	104	104	102	102	102	104	106	100	104	104	100
ECH11	106	102	100	100	100	106	104	104	102	102	106	106	102	104	104	104	102	102	102	102	104	104	104	104	100	100	100	100	102	102	104	104	104	104	100	100	106	100	104	104	104	104	102	104	106	106	104	104	104
ECH12	106	102	106	100	100	106	104	104	102	102	106	106	102	102	104	104	102	102	102	102	104	104	104	104	106	100	100	100	102	104	104	104	104	104	100	100	106	106	104	104	104	104	102	102	106	106	104	104	104
ECH13	106	102	106	100	100	106	104	104	106	102	106	106	104	104	104	104	102	102	102	102	104	104	104	104	106	106	100	100	102	102	104	104	104	104	100	100	106	106	104	104	102	102	104	104	106	106	104	104	104
ECH14	102	102	106	100	100	106	104	104	106	102	106	106	104	104	104	104	104	102	102	102	104	104	104	104	106	100	100	100	102	104	104	104	104	104	100	100	106	100	104	104	104	104	102	104	106	106	104	104	104
ECH15	102	102	106	100	100	106	104	104	102	102	106	106	104	104	104	104	102	102	102	102	104	104	102	102	106	106	104	100	102	102	104	104	104	104	100	100	106	106	104	104	104	104	104	104	106	106	104	104	100
ECH16	102	102	100	100	100	106	102	104	102	102	106	106	104	104	104	104	104	102	102	102	104	104	104	104	106	106	104	100	102	102	104	104	104	104	100	100	106	100	104	104	104	102	102	104	106	100	104	104	104
ECH17	102	102	100	100	100	100	104	104	106	102	106	106	102	102	104	104	104	102	102	102	104	104	104	104	106	106	104	100	102	104	104	104	104	104	100	100	106	106	104	102	104	102	104	104	106	106	104	104	104
ECH18	102	102	106	100	106	106	104	104	102	102	106	106	102	102	104	104	102	102	102	102	104	104	104	104	106	100	104	100	102	104	104	104	104	104	100	100	106	106	104	104	104	102	102	104	106	106	104	104	104
ECH19	102	102	106	100	100	100	104	104	106	102	106	106	104	104	104	104	102	102	102	102	104	104	104	102	100	100	100	100	102	104	104	104	104	104	100	100	106	106	104	104	104	102	102	104	106	106	104	104	104
ECH20	102	102	106	106	106	106	102	102	102	102	106	106	102	102	104	104	104	104	102	102	104	104	104	104	100	100	104	100	?	?	104	104	104	104	100	100	106	106	104	102	104	102	104	104	106	106	104	104	104
pop = OHE_NS
OHE1	102	102	106	106	100	106	102	104	102	102	106	106	104	104	104	100	102	102	?	?	104	104	104	104	106	106	104	100	102	104	104	104	104	104	100	100	106	100	104	104	102	102	102	104	106	106	104	104	104
OHE2	102	102	106	106	100	106	102	102	102	102	106	102	104	104	104	100	102	102	102	102	104	104	104	104	106	106	104	100	102	102	104	104	104	104	100	100	106	100	104	104	104	104	104	104	?	?	104	104	104
OHE3	?	?	106	106	100	106	102	104	106	102	106	106	104	104	104	104	102	102	102	102	104	104	104	104	106	100	100	100	102	104	104	104	104	104	100	100	106	106	104	104	104	104	102	104	106	106	104	104	104
OHE4	102	102	106	106	106	106	104	104	102	102	106	106	104	104	104	100	104	102	104	102	104	102	104	104	106	100	100	100	102	102	104	104	104	104	100	100	106	100	104	104	104	104	102	104	106	106	104	104	104
OHE5	102	102	100	100	106	106	104	104	102	102	106	102	?	?	104	104	104	102	104	102	104	104	104	104	106	106	100	100	102	102	104	104	104	104	100	100	106	100	104	102	104	102	102	104	106	106	104	104	104
OHE6	106	102	106	106	100	100	102	104	102	102	106	106	104	104	104	104	104	104	104	102	104	102	104	104	106	106	104	100	102	102	104	104	104	104	100	100	?	?	104	102	104	102	104	104	?	?	?	?	100
OHE7	102	102	106	106	106	106	102	104	102	102	106	106	104	104	104	104	104	102	104	102	104	102	104	104	106	100	104	100	102	102	104	104	104	104	104	104	106	106	104	104	104	104	102	104	106	106	104	104	104
OHE8	106	102	106	106	106	106	104	104	102	102	106	106	104	104	104	104	102	102	104	102	102	102	104	104	106	106	104	100	102	102	104	104	104	104	100	100	106	106	104	104	104	104	102	104	106	106	104	104	104
OHE9	102	102	106	106	106	106	104	104	102	102	106	102	104	104	104	104	104	102	104	102	104	102	104	104	106	100	100	100	102	104	104	104	104	104	100	100	106	100	104	104	104	104	104	104	106	106	104	104	104
OHE10	102	102	106	100	106	106	102	104	102	102	106	106	102	102	?	?	104	102	102	102	104	104	104	104	106	106	100	100	102	102	104	104	104	104	100	100	106	106	104	104	104	104	102	102	106	106	104	104	104
OHE11	106	102	106	106	106	106	104	104	102	102	106	102	?	?	104	104	104	104	102	102	104	104	104	104	106	106	100	100	102	102	104	104	104	104	100	100	106	100	104	104	102	102	102	102	106	106	104	104	104
OHE12	106	102	106	106	100	106	102	102	102	102	106	106	102	102	104	104	104	102	102	102	104	104	104	104	106	106	100	100	102	102	104	104	104	104	104	100	106	100	104	104	104	102	102	104	106	106	104	104	104
OHE13	102	102	106	106	106	106	104	104	102	102	106	106	104	104	104	104	104	102	102	102	104	104	104	104	106	100	100	100	102	102	104	104	104	104	100	100	106	100	104	104	104	104	102	104	106	106	104	104	100
OHE16	106	106	106	106	106	106	104	104	102	102	106	106	104	104	104	104	104	102	104	102	104	102	104	104	106	106	104	100	102	102	104	104	104	104	100	100	106	100	104	102	104	102	104	104	106	106	104	104	104
OHE17	102	102	106	100	100	106	104	104	102	102	106	106	104	104	104	104	104	102	102	102	104	104	104	102	106	106	100	100	102	104	104	104	104	104	100	100	106	100	104	104	104	104	102	104	106	106	104	104	104
OHE18	102	102	106	106	106	106	104	104	102	102	106	106	102	104	?	?	102	102	104	102	104	102	104	104	106	106	100	100	102	102	104	104	104	104	100	100	106	100	104	104	104	104	102	104	106	106	104	104	104
OHE19	102	102	106	100	100	106	104	104	102	102	106	106	104	104	104	104	104	102	102	102	104	104	104	104	106	106	100	100	102	104	104	104	104	104	100	100	100	100	104	104	104	102	104	104	106	106	104	104	100
OHE20	102	102	106	100	106	106	102	104	102	102	106	106	104	104	104	104	104	102	104	102	104	102	104	104	106	106	100	100	102	102	104	104	104	104	100	100	106	106	104	104	104	104	102	104	106	106	104	104	104
pop = VOP_IS
VOP1	106	102	?	?	106	106	104	104	102	102	106	102	102	102	104	104	102	102	104	104	102	102	?	?	106	106	100	100	104	104	104	104	104	104	104	100	106	106	104	102	104	102	102	102	106	106	104	104	104
VOP2	102	102	106	106	100	106	104	104	102	102	106	106	104	104	104	104	104	102	104	104	102	102	104	102	106	106	100	100	102	104	104	104	104	104	100	100	106	106	104	102	104	102	104	104	106	106	104	104	104
VOP3	102	102	106	106	100	106	102	104	102	102	106	102	104	104	104	104	104	102	104	102	104	102	104	102	106	106	100	100	?	?	104	104	104	104	100	100	106	106	104	104	104	102	102	104	106	106	104	104	104
VOP4	102	102	106	106	106	106	102	102	102	102	106	106	?	?	104	100	104	102	104	104	102	102	104	102	106	106	100	100	102	102	104	104	104	104	100	100	106	106	104	104	104	104	104	104	106	106	104	104	104
VOP5	102	102	106	106	106	106	102	104	102	102	106	106	102	102	104	100	104	104	104	102	104	102	104	104	106	106	100	100	102	102	104	104	104	104	100	100	106	100	104	102	104	104	104	104	106	106	104	104	104
VOP6	102	102	106	100	100	106	102	104	102	102	106	106	104	104	104	100	102	102	104	104	102	102	104	102	106	106	100	100	102	102	104	104	104	104	104	100	106	100	104	104	104	104	102	104	106	106	104	104	104
VOP7	102	102	106	106	106	106	104	104	102	102	106	106	104	104	104	104	102	102	104	102	104	102	104	104	106	106	104	100	102	104	104	104	104	104	100	100	106	100	104	104	104	104	104	104	106	106	104	104	104
VOP8	102	102	106	106	100	106	104	104	102	102	106	106	?	?	104	104	104	104	104	104	102	102	104	104	106	106	100	100	102	104	104	104	104	104	104	100	106	106	104	102	104	102	104	104	106	106	104	104	104
VOP9	102	102	?	?	106	106	102	102	102	102	106	102	104	104	104	104	102	102	104	104	102	102	104	104	106	106	100	100	102	104	104	104	104	100	100	100	106	100	104	102	102	102	104	104	106	106	104	104	104
VOP10	106	102	?	?	106	106	104	104	106	102	106	106	102	104	100	100	104	102	102	102	104	104	104	104	106	106	100	100	102	104	102	104	104	104	100	100	106	106	104	104	104	102	102	104	106	106	104	104	104
VOP11	102	102	106	106	106	106	102	104	102	102	106	106	102	102	104	104	104	104	104	104	102	102	104	104	106	106	100	100	102	104	104	104	104	104	104	100	100	100	104	102	104	104	102	104	106	106	104	104	100
VOP12	102	102	106	106	106	106	104	104	102	102	106	106	104	104	104	104	102	102	104	102	104	102	104	102	106	106	100	100	102	104	104	104	104	104	100	100	106	100	104	104	104	102	102	104	106	106	104	104	104
VOP13	102	102	106	106	106	106	102	104	102	102	106	106	104	104	?	?	102	102	104	102	104	102	104	104	106	106	100	100	102	102	104	104	104	104	100	100	106	106	104	104	104	104	104	104	106	106	104	104	104
VOP14	102	102	106	106	106	106	104	104	102	102	106	106	102	102	104	104	102	102	104	104	102	102	104	104	106	106	100	100	102	104	104	104	104	104	100	100	106	106	104	102	104	104	102	102	106	106	104	104	104
VOP15	102	102	100	100	100	106	104	104	102	102	106	106	102	102	104	100	104	102	104	102	104	102	104	104	106	100	100	100	102	104	104	104	104	104	100	100	106	106	104	104	104	102	102	104	106	106	104	104	104
VOP16	102	102	106	100	106	106	104	104	102	102	106	106	?	?	104	100	102	102	104	102	104	104	104	104	106	106	100	100	104	104	104	104	104	104	100	100	106	106	104	104	104	102	104	104	106	106	104	104	100
VOP17	106	102	106	106	106	106	102	104	102	102	106	106	104	104	104	104	102	102	104	102	104	102	104	104	106	106	100	100	102	102	104	104	104	100	104	100	106	100	102	102	104	102	104	104	106	106	104	104	104
VOP18	102	102	106	106	100	106	102	104	102	102	106	106	104	104	104	104	104	102	104	102	102	102	104	104	106	106	100	100	102	104	104	104	104	104	100	100	106	106	104	104	104	104	102	104	106	106	104	104	104
VOP19	102	102	106	106	106	106	104	104	106	102	106	106	104	104	104	100	104	102	104	102	104	104	104	104	106	106	104	100	102	104	104	104	104	100	104	100	100	100	102	102	104	104	102	104	106	106	104	104	104
VOP20	102	102	106	100	106	106	102	104	102	102	106	106	?	?	104	104	102	102	104	102	102	102	104	104	106	106	104	100	102	102	104	104	104	100	104	100	106	106	104	104	104	104	102	104	106	106	104	104	104
VOP21	102	102	106	106	106	106	104	104	102	102	106	106	104	104	104	104	104	104	102	102	104	104	104	104	106	106	100	100	102	104	104	104	104	104	104	100	106	106	104	104	104	104	102	102	106	106	104	104	104
VOP22	102	102	106	106	106	106	104	104	102	102	106	106	?	?	104	100	102	102	104	102	104	102	104	102	106	106	100	100	102	104	104	104	104	104	104	100	106	100	104	102	104	104	102	104	106	106	104	104	104
VOP23	102	102	106	106	106	106	104	104	102	102	106	102	104	104	104	104	102	102	104	102	102	102	104	104	106	106	100	100	102	104	104	104	104	104	100	100	106	106	104	104	104	104	104	104	106	106	104	104	104
VOP24	102	102	106	106	106	106	104	104	102	102	106	106	104	104	104	104	102	102	104	102	104	102	102	102	106	106	100	100	102	104	104	104	104	104	100	100	106	100	104	102	104	102	102	104	106	106	104	104	104
VOP25	102	102	106	106	106	106	102	104	102	102	106	106	104	104	104	100	104	104	104	104	102	102	104	104	106	106	100	100	102	104	104	104	104	100	104	100	106	100	104	104	102	102	104	104	106	106	104	104	104
VOP26	102	102	106	106	106	106	102	104	102	102	106	106	104	104	104	104	102	102	104	104	102	102	104	104	106	106	100	100	102	104	104	104	104	100	104	100	106	106	104	102	104	102	104	104	106	106	104	104	104
VOP27	102	102	106	106	106	106	104	104	102	102	106	106	104	104	104	104	102	102	104	102	104	102	104	102	106	106	100	100	102	102	104	104	104	104	104	100	106	100	104	102	104	104	104	104	106	106	104	104	104
VOP28	102	102	106	106	106	106	102	104	102	102	106	102	104	104	104	104	104	102	104	102	104	104	104	104	106	106	100	100	102	104	104	104	104	100	104	100	106	106	104	102	104	102	102	104	106	106	104	104	104
VOP29	102	102	100	100	106	106	102	102	102	102	106	106	104	104	104	104	102	102	102	102	104	104	104	104	106	106	104	100	102	104	104	104	104	104	100	100	106	106	104	104	102	102	104	104	106	106	104	104	104
VOP30	102	102	106	106	106	106	104	104	106	102	106	106	104	104	104	104	102	102	104	104	102	102	104	102	106	106	100	100	102	102	104	104	104	100	100	100	100	100	104	102	104	104	104	104	106	106	104	104	104
VOP31	106	102	106	100	100	106	104	104	106	102	106	106	102	104	104	104	104	102	104	104	102	102	104	104	106	106	100	100	102	102	104	104	104	104	100	100	100	100	104	104	104	104	104	104	106	106	104	104	104
VOP32	102	102	106	100	106	106	104	104	102	102	106	106	104	104	104	104	102	102	104	102	104	102	104	104	106	106	100	100	102	104	104	104	104	100	100	100	106	100	104	104	104	104	104	104	106	106	104	104	104
VOP33	102	102	106	106	106	106	104	104	106	102	106	106	104	104	104	104	104	102	104	102	104	102	104	104	106	106	100	100	102	104	104	104	104	104	100	100	106	106	104	104	104	102	102	104	106	106	104	104	104
VOP34	102	102	106	106	106	106	104	104	102	102	106	102	104	104	104	104	104	102	104	104	102	102	104	104	106	106	100	100	102	104	104	104	104	104	104	100	106	100	104	102	104	104	104	104	106	106	104	104	104
VOP35	102	102	106	100	100	106	104	104	102	102	106	106	104	104	104	104	104	102	104	104	102	102	104	104	106	106	104	104	102	104	104	104	104	104	100	100	106	106	104	104	104	104	102	104	106	106	104	104	104
VOP36	102	102	106	106	106	106	104	104	102	102	106	106	104	104	104	104	104	102	104	102	104	102	104	104	106	106	100	100	104	104	104	104	104	104	104	100	106	106	104	104	102	102	104	104	106	106	104	104	104
VOP37	106	102	106	106	106	106	102	104	102	102	106	106	104	104	104	104	104	102	104	104	102	102	104	104	106	106	100	100	102	102	104	104	104	104	100	100	106	106	104	102	104	104	102	102	106	106	104	104	104
VOP38	102	102	106	100	106	106	102	104	102	102	106	106	104	104	104	104	102	102	104	104	104	102	104	102	106	106	100	100	104	104	104	104	104	104	100	100	106	100	104	102	104	104	102	104	106	106	104	104	100
VOP39	102	102	106	106	106	106	104	104	102	102	106	106	104	104	104	100	102	102	104	104	102	102	104	104	106	106	100	100	102	102	104	104	104	104	100	100	106	106	104	102	104	102	102	102	106	106	104	104	104
VOP40	102	102	106	106	106	106	102	104	102	102	106	106	102	104	104	104	104	104	104	104	102	102	104	104	106	106	100	100	102	102	104	104	104	104	100	100	106	100	104	102	102	102	102	102	106	106	104	104	104
VOP41	102	102	106	106	106	106	102	104	102	102	106	106	102	104	104	104	104	102	102	102	104	102	104	104	106	100	100	100	102	104	104	104	104	104	100	100	100	100	104	102	104	104	102	104	106	106	104	104	100
VOP42	102	102	?	?	106	106	102	104	102	102	106	106	104	104	104	104	104	102	104	104	102	102	104	104	106	106	100	100	102	102	104	104	104	104	100	100	106	106	104	104	104	102	102	104	106	106	104	104	104
VOP43	102	102	106	106	100	106	102	104	102	102	106	106	104	104	104	104	104	102	104	102	104	102	104	104	106	106	100	100	102	102	104	104	104	100	100	100	106	100	104	104	104	102	104	104	106	106	104	104	104
VOP44	102	102	106	106	106	106	102	104	102	102	106	102	104	104	104	104	102	102	104	102	104	102	104	104	106	106	100	100	102	104	104	104	104	104	100	100	106	106	104	102	104	102	104	104	106	106	104	104	104
VOP45	106	102	106	100	106	106	102	104	102	102	106	106	104	104	104	104	104	104	104	104	102	102	104	102	106	106	100	100	?	?	104	104	104	104	100	100	106	100	104	102	104	102	102	104	106	106	104	104	104
VOP46	102	102	106	106	100	106	104	104	102	102	106	106	104	104	?	?	104	102	104	102	102	102	104	104	106	106	100	100	102	104	104	104	104	100	104	100	106	106	104	102	102	102	102	104	106	106	104	104	104
VOP47	102	102	106	100	106	106	104	104	102	102	106	106	104	104	104	100	102	102	104	102	102	102	104	104	106	106	100	100	102	104	104	104	104	104	100	100	106	100	104	104	104	104	104	104	106	106	104	104	104
VOP48	106	102	106	106	106	106	102	104	102	102	106	106	104	104	104	104	104	102	104	104	102	102	104	104	106	106	100	100	102	102	104	104	104	104	100	100	106	100	104	102	104	104	104	104	106	106	104	104	104
VOP49	102	102	106	100	106	106	102	104	102	102	106	106	104	104	104	100	104	102	104	104	102	102	104	104	106	106	100	100	102	104	104	104	104	104	100	100	106	106	104	102	104	104	104	104	106	106	104	104	104
VOP50	102	102	106	106	106	106	102	104	102	102	106	106	104	104	104	104	102	102	104	102	104	102	104	104	106	106	100	100	102	104	104	104	104	104	100	100	106	100	104	104	104	104	102	104	106	106	104	104	104
VOP51	106	102	106	100	100	100	102	104	102	102	106	106	104	104	104	104	104	102	104	102	104	102	104	104	106	106	104	100	102	102	104	104	104	104	100	100	106	100	104	102	104	104	102	104	106	106	104	104	104
VOP52	102	102	106	106	100	106	104	104	102	102	106	106	104	104	104	104	104	104	104	102	104	102	104	104	106	106	104	104	104	104	102	104	104	104	100	100	106	100	104	102	104	102	102	104	106	106	104	104	104
VOP53	102	102	106	100	106	106	104	104	102	102	106	106	104	104	?	?	102	102	104	104	102	102	104	104	106	106	100	100	102	104	104	104	104	104	104	100	106	100	104	104	104	102	102	104	106	106	104	104	100
VOP54	102	102	106	106	106	106	104	104	102	102	106	106	102	102	104	104	104	102	104	104	102	102	104	104	106	106	100	100	104	104	104	104	104	104	104	100	106	100	104	102	104	102	104	104	106	106	104	104	104
VOP55	102	102	106	106	106	106	102	102	102	102	106	106	104	104	104	104	102	102	102	102	104	104	104	102	106	106	100	100	102	104	104	104	104	104	100	100	106	100	104	104	102	102	102	104	106	106	104	104	104
VOP56	102	102	?	?	106	106	104	104	106	102	106	106	104	104	?	?	104	102	104	102	104	102	?	?	106	106	104	100	102	102	104	104	104	104	104	100	106	106	104	104	104	102	102	102	106	106	104	104	104
VOP57	102	102	106	106	106	106	102	102	106	102	106	106	?	?	104	104	104	102	104	102	104	104	104	104	106	106	104	100	104	104	104	104	104	100	100	100	106	106	104	104	104	102	102	102	106	106	104	104	104
VOP58	102	102	106	106	106	106	102	104	102	102	106	106	104	104	104	100	104	102	?	?	?	?	104	104	106	106	100	100	?	?	?	?	104	104	104	100	106	106	104	104	104	102	104	104	106	106	104	104	104
VOP59	102	102	106	106	100	106	102	104	102	102	106	106	104	104	?	?	102	102	104	104	104	102	104	104	106	106	100	100	102	104	104	104	104	104	100	100	106	106	104	104	104	104	102	102	106	106	104	104	104
VOP60	102	102	106	106	106	106	102	104	102	102	106	106	102	104	104	104	102	102	104	102	102	102	104	104	106	106	100	100	102	102	104	104	100	100	100	100	106	106	104	102	104	102	102	102	106	106	104	104	104
pop = BAK_IS
BAK1	102	102	106	106	106	106	102	104	102	102	106	106	102	102	104	104	104	102	104	104	104	102	104	104	106	106	100	100	102	104	104	104	104	104	104	100	106	106	104	104	104	102	102	104	106	106	104	104	104
BAK2	102	102	106	106	100	106	102	104	102	102	106	106	102	102	?	?	102	102	104	102	104	102	104	104	106	106	100	100	102	104	104	104	104	104	100	100	106	100	104	104	104	104	104	104	106	106	104	104	104
BAK3	106	102	106	106	106	106	102	104	106	102	106	102	104	104	104	104	102	102	104	102	104	102	104	104	106	106	100	100	102	104	104	104	104	100	100	100	106	100	104	104	?	?	102	104	106	106	104	104	104
BAK4	102	102	106	106	106	106	102	102	106	102	106	106	104	104	104	104	102	102	104	104	102	102	104	104	106	106	100	100	102	104	104	104	104	104	100	100	106	100	104	104	104	102	102	104	106	106	104	104	100
BAK5	102	102	106	106	106	106	104	104	102	102	106	106	104	104	104	104	102	102	104	104	104	102	104	104	106	106	100	100	102	102	104	104	104	100	104	100	106	106	104	104	104	102	104	104	106	106	104	104	104
BAK6	102	102	106	100	106	106	104	104	102	102	106	106	104	104	104	104	104	102	104	104	102	102	104	104	106	106	100	100	102	102	104	104	104	100	100	100	106	106	104	102	104	104	102	104	106	106	104	104	104
BAK7	106	102	106	106	106	106	102	102	106	102	106	106	104	104	104	104	102	102	104	104	104	102	104	104	106	106	100	100	?	?	104	104	104	104	100	100	106	100	104	104	104	102	102	104	106	106	104	104	100
BAK8	106	102	106	100	100	106	104	104	102	102	106	106	104	104	104	104	104	102	104	104	102	102	104	104	106	106	104	100	102	102	104	104	104	104	104	100	106	106	104	104	102	102	104	104	106	106	104	104	104
BAK9	102	102	106	106	100	106	102	102	106	102	106	106	104	104	104	100	102	102	102	102	104	104	104	104	106	106	100	100	102	104	102	104	104	104	100	100	106	106	104	102	104	102	104	104	106	106	104	104	104
BAK10	102	102	106	106	106	106	104	104	102	102	106	106	102	104	104	104	104	102	104	102	104	104	104	104	106	106	100	100	102	104	104	104	104	104	100	100	106	106	104	102	104	102	104	104	106	106	104	104	104
BAK11	102	102	106	106	106	106	102	104	102	102	106	102	?	?	?	?	104	104	104	104	102	102	104	104	106	106	100	100	102	104	104	104	104	104	100	100	106	106	104	102	102	102	102	104	106	106	104	104	104
BAK12	102	102	100	100	106	106	102	102	106	102	106	106	104	104	104	100	102	102	104	102	104	102	104	102	106	106	100	100	104	104	104	104	104	104	100	100	106	100	104	104	104	102	102	104	106	106	104	104	104
BAK13	102	102	106	106	106	106	102	104	106	106	106	106	104	104	104	104	104	104	104	104	104	102	102	102	106	106	100	100	102	104	104	104	104	104	100	100	106	100	102	102	104	102	102	102	106	106	104	104	104
BAK14	106	102	106	106	100	106	102	104	102	102	106	106	104	104	104	100	102	102	104	102	104	104	104	104	106	106	100	100	102	102	102	104	104	104	100	100	106	100	104	104	104	104	102	104	106	106	104	104	104
BAK15	102	102	106	106	106	106	104	104	102	102	106	106	102	104	104	104	102	102	104	104	104	102	104	104	106	106	100	100	102	102	104	104	104	104	100	100	106	100	104	104	104	102	104	104	106	106	104	104	104
BAK16	106	102	106	106	100	106	104	104	102	102	106	106	104	104	104	104	104	102	104	102	104	104	104	104	106	106	104	100	102	104	104	104	104	104	104	100	106	100	104	104	104	102	104	104	106	106	104	104	104
BAK17	102	102	106	106	100	106	104	104	102	102	106	106	104	104	104	104	104	102	104	102	104	102	104	104	106	106	100	100	102	104	104	104	104	104	104	100	106	100	104	104	104	102	102	104	106	106	104	104	104
BAK18	102	102	106	106	106	106	102	104	102	102	106	106	102	104	104	104	102	102	104	102	104	102	102	102	106	106	100	100	102	104	102	104	104	104	100	100	106	100	104	102	104	104	104	104	106	106	104	104	104
BAK19	102	102	106	106	106	106	104	104	102	102	106	106	102	104	104	100	102	102	102	102	104	102	104	104	106	106	100	100	102	104	104	104	104	104	104	100	100	100	104	104	104	102	104	104	106	106	104	104	100
BAK20	102	102	106	100	100	106	102	104	102	102	106	106	104	104	104	104	104	102	104	102	104	102	104	104	106	106	100	100	104	104	104	104	104	104	104	104	106	106	102	102	104	104	104	104	106	106	104	104	104
BAK21	102	102	106	106	100	106	104	104	102	102	106	102	102	104	104	104	104	102	104	102	104	102	104	104	106	106	100	100	102	102	104	104	104	104	100	100	106	100	104	104	104	104	104	104	106	106	104	104	104
BAK22	102	102	106	106	100	106	102	104	102	102	106	106	104	104	104	100	102	102	104	104	102	102	104	102	106	106	100	100	102	104	104	104	104	104	100	100	106	106	104	102	104	102	102	104	106	106	104	104	104
BAK23	102	102	106	100	100	106	102	102	102	102	106	106	?	?	104	104	104	102	104	102	104	102	104	104	106	106	100	100	102	104	104	104	104	104	100	100	100	100	104	104	102	102	104	104	106	106	104	104	104
BAK24	102	102	106	106	106	106	102	102	102	102	106	106	104	104	104	104	102	102	104	104	102	102	104	104	106	106	100	100	102	104	104	104	104	104	100	100	106	106	104	102	104	102	102	104	106	106	104	104	104
BAK25	102	102	106	106	106	106	104	104	102	102	106	106	102	102	104	100	102	102	104	102	104	102	104	104	106	106	100	100	102	102	104	104	104	104	100	100	106	106	104	104	104	102	102	104	106	106	104	104	104
BAK26	102	102	106	106	100	100	104	104	102	102	106	102	104	104	104	100	104	102	104	102	104	102	104	102	106	106	100	100	102	102	104	104	104	100	100	100	106	106	102	102	104	104	102	102	106	106	104	104	104
BAK27	102	102	106	100	106	106	102	104	106	102	106	106	104	104	?	?	102	102	104	102	104	102	104	104	106	106	100	100	102	102	104	104	104	104	100	100	106	100	104	102	104	102	102	104	106	106	104	104	104
BAK28	102	102	106	106	106	106	102	104	102	102	106	102	104	104	104	104	102	102	104	102	104	102	104	102	106	106	100	100	104	104	104	104	104	100	100	100	106	100	104	104	104	104	102	104	106	106	104	104	104
BAK29	102	102	106	100	100	106	104	104	102	102	106	106	104	104	104	104	104	102	104	104	102	102	104	104	106	106	100	100	102	104	104	104	104	104	104	100	106	100	104	104	104	104	102	104	106	106	104	104	104
BAK30	102	102	106	100	106	106	102	104	102	102	106	106	?	?	104	104	102	102	104	104	102	102	104	104	106	106	100	100	102	102	104	104	104	104	100	100	100	100	104	104	104	102	104	104	106	106	104	104	104
BAK31	106	106	106	100	106	106	102	104	102	102	106	106	104	104	104	104	102	102	104	104	102	102	104	104	106	106	100	100	102	104	104	104	104	104	100	100	106	106	104	102	104	104	104	104	106	106	104	104	104
BAK32	102	102	106	106	106	106	102	104	102	102	106	106	104	104	104	104	102	102	104	104	102	102	104	104	106	106	104	100	?	?	104	104	104	104	100	100	106	106	104	104	104	102	102	104	106	106	104	104	104
BAK33	102	102	106	100	100	106	102	104	102	102	106	106	104	104	104	100	102	102	104	102	104	102	104	104	106	106	100	100	102	102	104	104	104	104	100	100	106	106	104	104	104	104	104	104	106	106	104	104	104
BAK34	106	106	106	106	106	106	102	104	102	102	106	106	102	102	104	104	102	102	104	104	104	102	104	104	106	106	100	100	102	102	104	104	104	104	100	100	106	100	104	104	104	104	102	104	106	106	104	104	104
BAK35	102	102	106	100	106	106	104	104	102	102	106	106	102	102	104	104	102	102	102	102	104	104	104	104	106	106	100	100	104	104	104	104	104	104	100	100	106	106	104	104	104	102	102	102	106	106	104	104	104
BAK36	102	102	106	106	106	106	104	104	102	102	106	106	102	102	104	104	102	102	104	104	102	102	104	104	106	106	100	100	104	104	104	104	104	104	100	100	106	106	104	104	104	104	104	104	106	106	104	104	104
BAK37	102	102	106	106	106	106	102	102	102	102	106	106	102	104	100	100	102	102	104	104	104	104	104	104	106	100	100	100	102	102	104	104	104	104	100	100	100	100	104	102	104	102	102	104	106	106	104	104	104
BAK38	102	102	106	106	106	106	104	104	106	102	106	106	104	104	104	104	104	102	102	102	104	104	104	104	106	106	100	100	102	102	104	104	104	104	104	100	106	100	104	104	104	104	104	104	106	106	104	104	104
BAK39	102	102	106	106	106	106	102	104	106	102	106	102	104	104	104	104	102	102	?	?	?	?	104	104	106	106	100	100	?	?	?	?	104	100	100	100	106	106	104	104	104	104	104	104	106	106	104	104	104
BAK40	102	102	106	106	106	106	102	104	106	102	106	106	104	104	104	104	102	102	?	?	?	?	104	102	106	106	100	100	?	?	?	?	104	104	100	100	106	106	104	104	104	104	102	104	106	106	104	104	104
BAK41	102	102	106	100	106	106	104	104	102	102	106	106	?	?	104	104	104	102	104	102	102	102	104	104	106	106	100	100	?	?	104	104	104	104	104	100	106	106	104	102	104	102	102	102	106	106	104	104	104
BAK42	102	102	106	106	100	106	102	104	106	102	106	106	102	104	104	104	104	102	104	104	102	102	104	104	106	106	100	100	?	?	104	104	104	104	100	100	106	106	104	102	104	104	102	102	106	106	104	104	104
BAK43	106	106	106	106	106	106	102	104	102	102	106	106	104	104	104	104	102	102	104	102	104	104	104	104	106	106	100	100	102	104	104	104	104	100	100	100	106	106	104	104	104	102	102	104	106	106	104	104	104
BAK44	102	102	106	106	106	106	104	104	102	102	106	106	104	104	104	104	102	102	104	104	102	102	104	104	106	106	100	100	?	?	104	104	104	104	100	100	106	106	104	104	104	102	104	104	106	106	104	104	100
BAK45	102	102	106	106	106	106	104	104	102	102	106	106	104	104	104	100	104	102	104	102	104	102	104	104	106	106	100	100	102	104	104	104	104	100	100	100	106	106	104	102	104	104	104	104	106	106	104	104	104
BAK46	102	102	106	106	106	106	104	104	102	102	106	106	102	104	104	104	104	102	104	104	104	102	104	104	106	106	100	100	102	104	102	104	104	104	100	100	106	100	104	104	104	102	102	104	106	106	104	104	104
BAK47	102	102	106	106	100	106	104	104	106	102	106	102	104	104	104	104	102	102	104	104	102	102	104	104	106	106	104	100	102	102	104	104	104	104	100	100	106	100	104	102	104	104	102	102	106	106	104	104	104
BAK48	106	102	106	106	100	106	102	104	102	102	106	106	104	104	104	104	102	102	104	104	102	102	104	104	106	106	100	100	104	104	104	104	104	100	100	100	106	106	104	104	102	102	104	104	106	106	104	104	104
BAK49	102	102	106	100	106	106	102	104	106	102	106	106	104	104	104	104	104	102	104	102	104	102	104	104	106	106	100	100	102	104	104	104	104	104	100	100	106	106	104	102	104	102	102	104	106	106	104	104	104
BAK50	102	102	106	106	106	106	104	104	102	102	106	106	104	104	104	104	102	102	104	104	102	102	104	104	106	106	100	100	102	104	104	104	104	104	100	100	106	100	104	102	102	102	104	104	106	106	104	104	104
pop = SKA1_IS
SKA1_1	102	102	106	100	106	106	104	104	102	102	106	106	104	104	104	104	104	102	104	104	102	102	104	104	106	106	100	100	102	104	104	104	104	104	100	100	106	100	104	104	104	102	102	104	106	106	104	104	104
SKA1_2	102	102	106	100	100	106	102	104	106	102	106	106	102	104	104	104	102	102	104	104	102	102	104	104	106	106	100	100	102	102	104	104	104	104	104	100	106	100	104	104	104	104	104	104	106	106	104	104	104
SKA1_3	102	102	106	100	106	106	102	104	102	102	106	106	104	104	104	104	104	104	104	104	104	102	104	104	106	106	100	100	102	102	104	104	104	104	104	100	106	106	104	102	104	104	102	104	106	106	104	104	104
SKA1_4	102	102	106	106	106	106	102	104	102	102	106	106	104	104	?	?	102	102	104	102	104	102	104	104	106	106	100	100	102	104	104	104	104	104	100	100	106	100	104	104	104	102	102	104	106	106	104	104	104
SKA1_5	102	102	106	106	100	106	104	104	102	102	106	102	104	104	104	104	102	102	104	102	102	102	104	104	106	106	100	100	102	104	104	104	104	104	100	100	106	106	104	104	104	102	102	104	106	106	104	104	104
SKA1_6	102	102	106	100	106	106	102	104	102	102	106	106	104	104	104	104	102	102	104	102	104	102	104	102	106	106	100	100	102	104	104	104	104	104	104	104	106	100	104	104	104	102	104	104	106	106	104	104	104
SKA1_7	102	102	106	106	106	106	102	102	?	?	106	106	?	?	104	104	102	102	102	102	104	104	104	104	106	106	100	100	102	104	104	104	104	104	100	100	106	106	104	102	104	102	104	104	106	106	104	104	104
SKA1_8	102	102	106	100	106	106	102	104	102	102	106	106	?	?	104	104	104	102	104	102	104	104	104	102	106	106	100	100	102	104	104	104	104	104	104	100	106	100	104	102	104	102	104	104	106	106	104	104	104
SKA1_9	102	102	106	106	106	106	102	104	102	102	106	106	104	104	104	104	104	102	104	104	102	102	104	104	106	106	100	100	102	102	104	104	104	104	100	100	106	106	104	104	104	104	102	104	106	106	104	104	104
SKA1_10	102	102	106	100	?	?	?	?	?	?	106	106	104	104	104	104	102	102	104	102	104	102	104	104	106	106	?	?	102	102	104	104	104	104	104	100	106	106	?	?	104	104	104	104	106	106	104	104	?
SKA1_11	102	102	106	106	106	106	104	104	106	102	106	106	104	104	104	104	104	102	104	104	102	102	104	104	106	106	100	100	102	104	104	104	104	104	104	100	106	106	104	104	104	102	104	104	106	106	104	104	104
SKA1_12	106	102	106	106	100	106	104	104	102	102	106	102	104	104	104	104	102	102	104	104	102	102	104	104	106	106	100	100	102	102	104	104	104	104	100	100	106	106	104	102	104	104	104	104	106	106	104	104	104
SKA1_13	102	102	106	106	106	106	102	104	102	102	106	106	?	?	104	104	102	102	104	102	104	102	104	104	106	106	100	100	102	104	104	104	104	104	100	100	106	100	104	102	104	102	104	104	106	106	104	104	104
SKA1_14	102	102	106	106	106	106	102	104	102	102	106	106	104	104	104	104	104	104	104	102	104	104	104	104	106	106	100	100	?	?	104	104	104	104	100	100	106	100	102	102	104	102	102	104	106	106	104	104	104
SKA1_15	102	102	106	106	106	106	102	104	102	102	106	106	104	104	104	104	102	102	104	102	104	102	104	102	106	106	100	100	102	102	104	104	104	100	100	100	106	100	104	102	104	104	104	104	106	106	104	104	104
SKA1_16	102	102	106	106	106	106	102	104	102	102	106	106	104	104	104	100	102	102	104	102	102	102	104	104	106	106	100	100	102	104	104	104	104	104	100	100	106	106	104	102	102	102	104	104	106	106	104	104	104
SKA1_17	102	102	106	106	100	106	104	104	102	102	106	106	102	102	104	104	104	102	104	104	102	102	104	104	106	106	100	100	102	104	104	104	104	104	104	100	106	106	104	102	104	104	102	104	106	106	104	104	104
SKA1_18	102	102	106	100	100	106	102	104	102	102	106	106	104	104	104	104	102	102	104	104	102	102	104	104	106	106	100	100	102	104	104	104	104	104	100	100	106	106	104	104	104	104	102	104	106	106	104	104	104
SKA1_19	102	102	106	106	106	106	102	104	102	102	106	106	104	104	104	100	104	102	104	102	104	102	104	102	106	106	100	100	104	104	104	104	104	104	104	100	106	100	104	102	102	102	104	104	106	106	104	104	104
SKA1_20	102	102	106	100	106	106	104	104	102	102	106	106	104	104	104	104	102	102	104	104	104	102	104	104	106	106	100	100	104	104	104	104	104	104	104	100	106	100	104	102	104	102	102	104	106	106	104	104	104
SKA1_21	102	102	106	106	106	106	102	104	102	102	106	106	104	104	104	104	102	102	104	102	104	102	104	104	106	106	100	100	102	102	104	104	104	104	104	100	106	100	104	102	104	104	102	104	106	106	104	104	104
SKA1_22	102	102	106	106	106	106	104	104	102	102	106	106	104	104	?	?	104	102	104	104	102	102	104	104	106	106	100	100	102	104	104	104	104	104	100	100	106	100	104	104	104	102	102	104	106	106	104	104	104
SKA1_23	102	102	106	106	106	106	102	104	106	102	106	106	102	102	104	104	104	102	104	104	102	102	104	102	106	106	100	100	102	104	104	104	104	104	104	100	106	106	104	102	104	102	102	104	106	106	104	104	104
SKA1_24	102	102	106	100	106	106	104	104	102	102	106	106	104	104	104	100	104	102	102	102	104	104	104	104	106	106	100	100	102	102	104	104	104	104	100	100	106	100	104	102	102	102	104	104	106	106	104	104	104
SKA1_25	102	102	106	106	100	106	102	102	106	102	106	106	104	104	104	104	104	102	104	102	104	104	104	104	106	106	104	100	102	102	104	104	104	100	100	100	106	106	104	102	104	102	102	104	106	106	104	104	104
SKA1_26	102	102	106	106	106	106	104	104	102	102	106	106	104	104	104	104	104	102	104	102	102	102	104	104	106	106	100	100	102	102	104	104	104	104	100	100	106	100	104	104	104	104	102	104	106	106	104	104	104
SKA1_27	102	102	106	106	106	106	102	104	102	102	106	106	104	104	104	100	102	102	104	102	102	102	104	104	106	106	104	100	102	104	104	104	104	104	104	100	106	106	104	104	104	102	104	104	106	106	104	104	104
SKA1_28	102	102	106	100	106	106	104	104	102	102	106	106	104	104	104	104	104	102	104	102	104	102	104	104	106	106	100	100	104	104	104	104	104	104	104	100	106	100	104	102	104	104	104	104	106	106	104	104	104
SKA1_29	102	102	106	106	106	106	102	104	102	102	106	106	104	104	104	100	102	102	104	104	102	102	104	104	106	106	100	100	102	104	104	104	104	100	100	100	106	106	104	102	104	102	104	104	106	106	104	104	104
SKA1_30	106	102	106	106	106	106	104	104	102	102	106	106	102	102	104	100	104	104	104	102	104	102	104	104	106	100	100	100	102	104	104	104	104	104	100	100	106	106	104	104	104	102	104	104	106	106	104	104	104
SKA1_31	102	102	106	106	100	106	102	104	102	102	106	106	104	104	104	100	104	102	?	?	?	?	104	102	106	106	100	100	?	?	?	?	104	104	104	104	106	100	104	102	104	102	102	104	106	106	104	104	104
SKA1_32	102	102	106	106	106	106	102	104	102	102	106	106	102	102	?	?	102	102	104	104	102	102	104	104	106	106	100	100	102	104	104	104	104	104	100	100	106	100	104	102	104	102	104	104	106	106	104	104	100
SKA1_33	102	102	106	100	106	106	102	104	102	102	106	106	104	104	104	100	104	102	102	102	104	104	104	104	106	106	100	100	104	104	104	104	104	104	100	100	106	106	104	104	104	104	102	104	106	106	104	104	104
SKA1_34	102	102	106	106	106	106	102	104	102	102	106	106	102	102	104	104	102	102	104	104	102	102	104	104	106	106	100	100	102	102	104	104	104	104	100	100	106	100	104	104	104	102	102	104	106	106	104	104	104
SKA1_35	102	102	106	100	100	106	104	104	102	102	106	106	104	104	104	104	102	102	104	104	102	102	104	104	106	106	100	100	102	102	104	104	104	104	104	100	106	100	104	104	104	104	102	104	106	106	104	104	104
SKA1_36	102	102	106	106	106	106	102	104	106	102	106	106	102	102	104	104	104	104	104	104	104	102	104	104	106	106	104	100	102	102	104	104	104	104	104	100	106	106	104	104	104	102	104	104	106	106	104	104	104
SKA1_37	102	102	106	106	106	106	104	104	106	102	106	106	104	104	104	104	104	102	104	104	102	102	104	104	100	100	100	100	102	102	104	104	104	104	100	100	106	106	104	104	104	104	104	104	106	106	104	104	100
SKA1_38	102	102	106	106	100	106	102	102	102	102	106	106	104	104	104	104	104	102	102	102	104	104	104	104	106	106	100	100	102	104	102	104	104	104	104	100	106	100	104	104	104	102	102	102	106	106	104	104	104
SKA1_39	102	102	106	106	106	106	102	104	102	102	106	106	104	104	?	?	104	102	104	104	102	102	104	104	106	106	100	100	104	104	104	104	104	104	104	100	106	106	104	102	104	102	102	104	106	106	104	104	104
SKA1_40	102	102	106	100	106	106	104	104	102	102	106	106	104	104	104	104	102	102	102	102	104	102	104	104	106	106	100	100	104	104	104	104	104	104	100	100	106	106	104	102	102	102	104	104	106	106	104	104	104
SKA1_41	102	102	106	106	106	106	104	104	106	102	106	106	102	104	104	104	104	104	104	102	104	102	104	104	106	106	100	100	104	104	104	104	104	104	100	100	106	106	102	102	104	104	104	104	106	106	104	104	104
SKA1_42	102	102	106	106	106	106	102	104	102	102	106	106	104	104	104	104	102	102	104	102	104	102	?	?	106	106	100	100	102	104	104	104	104	100	104	100	106	106	104	102	104	102	104	104	106	106	104	104	104
SKA1_43	102	102	106	106	100	106	102	104	102	102	106	106	?	?	104	104	102	102	104	102	104	102	104	104	106	106	100	100	102	102	104	104	104	104	100	100	106	106	104	104	104	102	102	104	106	106	104	104	104
SKA1_44	102	102	106	106	106	106	104	104	102	102	106	106	104	104	104	104	102	102	104	102	104	102	104	104	106	106	100	100	102	104	104	104	104	104	100	100	106	106	104	104	104	102	102	104	106	106	104	104	104
SKA1_45	102	102	106	106	106	106	104	104	102	102	106	106	104	104	104	104	104	102	104	102	104	102	104	104	106	106	100	100	104	104	104	104	104	104	100	100	106	106	104	104	104	104	102	102	106	106	104	104	104
SKA1_46	102	102	106	100	100	106	102	104	102	102	?	?	104	104	104	104	?	?	104	102	104	102	102	102	106	106	104	100	102	102	104	104	104	104	104	100	106	100	104	102	104	104	104	104	106	106	104	104	104
SKA1_47	102	102	?	?	106	106	102	104	102	102	106	102	104	104	104	104	104	102	102	102	104	104	104	104	106	106	100	100	102	104	104	104	104	100	104	100	106	100	104	104	104	102	102	104	106	106	104	104	104
SKA1_48	102	102	106	100	106	106	104	104	102	102	106	106	102	104	104	100	102	102	104	102	104	102	104	102	106	106	100	100	102	104	104	104	104	104	100	100	106	100	104	102	102	102	104	104	106	106	104	104	104
SKA1_49	102	102	?	?	100	106	104	104	102	102	106	106	102	104	104	104	104	102	102	102	104	104	104	104	106	106	100	100	102	102	104	104	104	104	104	100	106	100	104	104	104	104	104	104	106	106	104	104	104
SKA1_50	102	102	106	100	100	106	102	104	102	102	106	106	104	104	104	104	102	102	104	104	104	102	104	104	106	106	100	100	102	104	104	104	104	104	100	100	106	100	104	104	104	102	102	104	106	106	104	104	104
pop = SKA2_IS
SKA2_1	102	102	106	100	100	106	102	104	102	102	106	102	102	104	104	104	104	102	104	102	104	102	102	102	106	106	104	100	102	102	104	104	104	104	104	100	100	100	104	104	104	104	104	104	106	106	104	104	104
SKA2_2	102	102	106	100	106	106	102	102	106	102	106	106	104	104	104	100	104	102	104	102	104	102	104	102	106	106	100	100	102	104	104	104	104	104	100	100	106	100	104	102	102	102	102	104	106	106	104	104	104
SKA2_3	102	102	106	100	106	106	104	104	102	102	106	106	104	104	104	104	104	102	104	104	102	102	104	104	106	106	104	100	102	104	104	104	104	104	100	100	106	106	104	102	104	104	102	104	106	106	104	104	104
SKA2_4	102	102	106	106	106	106	102	104	102	102	106	106	104	104	104	100	104	102	104	104	102	102	104	104	106	106	100	100	102	104	104	104	104	104	100	100	106	106	104	104	104	102	102	104	106	106	104	104	104
SKA2_5	102	102	106	106	106	106	102	102	102	102	106	106	104	104	104	104	104	102	104	104	102	102	104	104	106	106	100	100	102	104	104	104	104	104	100	100	100	100	102	102	104	102	102	104	106	106	104	104	104
SKA2_6	102	102	106	106	106	106	104	104	102	102	106	106	102	102	104	104	104	102	104	104	102	102	104	104	106	106	100	100	102	104	104	104	104	104	100	100	106	106	104	102	102	102	102	102	106	106	104	104	104
SKA2_7	102	102	106	106	100	106	102	104	102	102	106	106	104	104	104	104	102	102	104	102	104	102	104	104	106	106	100	100	102	102	104	104	104	104	104	100	106	100	104	102	104	102	102	104	106	106	104	104	104
SKA2_8	106	102	106	106	106	106	104	104	102	102	106	106	104	104	100	100	102	102	104	102	104	102	104	102	106	106	100	100	102	104	104	104	104	104	100	100	106	100	104	102	102	102	102	104	106	106	104	104	104
SKA2_9	102	102	106	100	106	106	104	104	102	102	106	106	104	104	104	104	104	102	104	102	104	102	104	102	106	106	100	100	102	104	104	104	104	104	100	100	106	106	104	104	104	104	104	104	106	106	104	104	104
SKA2_10	102	102	106	106	106	106	102	104	102	102	106	106	104	104	104	104	102	102	104	102	104	102	104	102	106	106	100	100	102	102	104	104	104	104	100	100	106	100	104	102	104	104	102	104	106	106	104	104	104
SKA2_11	102	102	106	106	106	106	102	104	102	102	106	106	104	104	104	104	104	102	104	102	104	102	104	104	106	106	100	100	104	104	104	104	104	104	100	100	106	100	104	102	102	102	104	104	106	106	104	104	104
SKA2_12	102	102	106	106	106	106	104	104	102	102	106	106	102	102	104	104	102	102	104	104	102	102	104	102	106	106	100	100	102	102	104	104	104	104	100	100	106	106	104	102	104	104	102	102	106	106	104	104	104
SKA2_13	102	102	106	106	106	106	102	104	?	?	106	106	?	?	104	104	102	102	104	102	102	102	104	104	106	106	100	100	102	102	102	104	104	104	104	100	106	100	104	104	104	102	102	104	106	106	104	104	104
SKA2_14	102	102	106	100	106	106	102	104	102	102	106	106	104	104	104	104	102	102	104	104	102	102	102	102	106	106	100	100	102	102	104	104	104	104	104	100	106	106	104	104	104	104	102	104	106	106	104	104	104
SKA2_15	102	102	106	106	106	106	104	104	102	102	106	106	102	104	104	104	104	102	104	104	104	102	104	104	106	106	100	100	102	104	104	104	104	104	100	100	106	100	104	104	104	102	102	104	106	106	104	104	104
SKA2_16	102	102	?	?	106	106	102	104	102	102	106	106	102	102	104	100	102	102	104	102	104	102	?	?	106	106	104	100	102	104	104	104	104	100	104	100	106	100	104	104	104	104	102	104	106	106	104	104	104
SKA2_17	102	102	106	106	106	106	102	104	102	102	106	106	102	104	104	104	102	102	104	104	102	102	104	102	106	106	100	100	104	104	104	104	104	104	100	100	106	100	104	102	104	104	102	104	106	106	104	104	104
SKA2_18	106	102	106	106	100	106	104	104	102	102	106	106	104	104	104	104	102	102	104	102	104	102	104	104	106	106	100	100	102	102	104	104	104	104	100	100	106	106	104	104	104	104	104	104	106	106	104	104	104
SKA2_19	102	102	106	106	100	106	104	104	102	102	106	106	104	104	104	100	102	102	104	102	104	102	104	104	106	106	100	100	102	102	104	104	104	104	100	100	106	106	104	104	104	102	102	102	106	106	104	104	104
SKA2_21	102	102	106	106	106	106	104	104	102	102	106	106	104	104	104	104	104	102	104	104	102	102	104	104	106	106	104	100	102	102	104	104	104	104	104	100	106	100	104	104	104	102	102	104	106	106	104	104	104
SKA2_22	102	102	106	106	106	106	102	104	102	102	106	106	104	104	104	104	102	102	102	102	104	104	104	104	106	106	104	100	104	104	104	104	104	100	100	100	106	106	104	102	104	104	102	104	106	106	104	104	104
SKA2_23	102	102	106	106	106	106	102	104	102	102	106	106	104	104	104	104	102	102	104	104	102	102	104	102	106	106	100	100	104	104	104	104	104	104	104	100	106	100	104	104	104	102	104	104	106	106	104	104	104
SKA2_24	102	102	106	106	106	106	104	104	102	102	106	106	104	104	104	100	102	102	104	104	102	102	104	104	106	106	100	100	102	102	104	104	104	104	100	100	106	106	104	102	102	102	104	104	106	106	104	104	104
SKA2_25	102	102	106	106	106	106	104	104	106	102	106	106	?	?	100	100	102	102	104	102	102	102	102	102	106	106	100	100	102	104	104	104	104	104	100	100	106	106	104	102	104	102	104	104	106	106	104	104	104
SKA2_26	102	102	106	106	100	106	104	104	102	102	106	106	104	104	104	104	104	102	104	102	104	102	104	104	106	106	100	100	104	104	104	104	104	104	100	100	106	106	104	104	104	102	102	104	106	106	104	104	104
SKA2_27	106	102	106	106	106	106	104	104	102	102	106	106	104	104	104	104	104	102	104	104	102	102	104	104	106	106	100	100	102	104	104	104	104	104	100	100	106	106	104	102	104	104	104	104	106	106	104	104	104
SKA2_28	106	106	?	?	106	106	102	104	106	102	106	102	104	104	?	?	104	102	104	104	102	102	104	104	106	106	100	100	102	102	104	104	104	100	100	100	106	100	104	102	104	104	102	102	106	106	104	104	104
SKA2_29	102	102	106	100	106	106	102	104	106	102	106	106	104	104	104	104	104	102	104	102	104	104	?	?	106	106	100	100	102	104	104	104	104	100	100	100	106	100	104	104	104	104	104	104	106	106	104	104	104
SKA2_30	102	102	100	100	100	106	104	104	102	102	106	106	104	104	104	104	102	102	104	102	104	102	104	104	106	106	100	100	102	104	104	104	104	104	100	100	106	100	104	102	104	102	104	104	106	106	104	104	104
SKA2_31	106	106	106	106	106	106	104	104	102	102	106	106	104	104	104	100	104	102	104	102	104	102	104	104	106	106	100	100	104	104	104	104	104	104	104	104	106	106	104	104	104	102	102	104	106	106	104	104	104
SKA2_32	102	102	?	?	106	106	104	104	102	102	106	106	104	104	?	?	104	102	104	102	104	102	?	?	106	100	100	100	102	104	104	104	104	104	104	104	106	106	104	102	104	102	104	104	106	106	104	104	104
SKA2_33	106	102	106	100	106	106	104	104	102	102	106	102	102	102	104	104	102	102	104	104	102	102	104	104	106	106	104	100	102	104	104	104	104	104	100	100	106	100	104	104	104	102	104	104	106	106	104	104	104
SKA2_34	102	102	106	106	106	106	102	104	102	102	106	106	104	104	104	104	104	102	104	104	102	102	104	104	106	100	100	100	102	104	104	104	104	100	104	100	106	100	104	104	104	102	104	104	106	106	104	104	104
SKA2_35	102	102	106	106	106	106	104	104	102	102	106	106	104	104	104	104	102	102	104	104	104	102	104	104	106	106	100	100	102	104	104	104	104	104	100	100	106	106	104	102	104	102	102	104	106	106	104	104	104
SKA2_36	102	102	106	100	106	106	102	104	102	102	106	106	102	104	104	100	102	102	104	102	104	102	104	104	106	106	104	100	102	102	104	104	104	104	100	100	100	100	104	102	104	104	102	104	106	106	104	104	104
SKA2_37	102	102	106	106	106	106	102	104	102	102	106	106	104	104	104	100	102	102	104	104	104	102	104	104	106	106	100	100	102	102	104	104	104	104	100	100	106	106	104	102	102	102	104	104	106	106	104	104	104
SKA2_38	102	102	106	106	106	106	102	104	102	102	106	106	104	104	104	104	104	102	104	102	104	102	104	104	106	106	100	100	102	104	104	104	104	100	100	100	106	100	104	102	104	102	104	104	106	106	104	104	104
SKA2_39	102	102	106	106	100	106	102	104	102	102	106	106	102	104	104	104	104	102	104	102	104	102	104	102	106	106	100	100	104	104	104	104	104	104	100	100	106	100	104	104	102	102	104	104	106	106	104	104	104
SKA2_40	102	102	106	100	106	106	104	104	102	102	106	106	?	?	100	100	104	102	104	102	104	102	102	102	106	106	100	100	104	104	104	104	104	104	100	100	106	106	104	102	104	102	104	104	106	106	104	104	104
SKA2_41	102	102	106	106	106	106	104	104	106	102	106	106	104	104	104	100	104	102	104	104	102	102	104	104	106	106	104	100	102	104	104	104	104	104	100	100	106	106	104	104	104	104	102	104	106	106	104	104	104
SKA2_42	102	102	106	106	106	106	104	104	102	102	106	106	104	104	104	104	104	102	102	102	104	104	104	104	106	106	100	100	102	104	104	104	104	104	100	100	106	100	104	104	104	104	104	104	106	106	104	104	104
SKA2_43	102	102	106	100	106	106	104	104	102	102	106	106	104	104	104	104	102	102	104	102	104	102	104	102	106	106	100	100	104	104	104	104	104	100	104	100	106	100	104	104	104	102	102	104	106	106	104	104	104
SKA2_44	102	102	106	106	106	106	102	104	106	102	106	106	104	104	104	104	104	102	104	104	104	102	104	102	106	106	100	100	102	104	104	104	104	100	100	100	106	106	104	104	104	102	104	104	106	100	104	104	104
SKA2_45	106	102	106	106	106	106	102	104	102	102	106	106	104	104	104	104	104	102	104	104	102	102	104	104	106	106	100	100	102	102	104	104	104	104	100	100	106	106	104	104	102	102	102	104	106	106	104	104	104
SKA2_46	102	102	106	100	100	106	102	104	102	102	106	106	104	104	104	104	104	102	104	102	104	102	104	104	106	106	104	100	?	?	104	104	104	104	100	100	106	100	104	104	104	104	104	104	106	106	104	104	104
SKA2_47	102	102	106	106	106	106	102	102	102	102	106	106	104	104	104	104	104	102	104	102	104	104	104	104	106	106	100	100	102	104	104	104	104	104	100	100	106	100	104	102	104	104	102	104	106	106	104	104	104
SKA2_48	106	102	106	106	106	106	102	102	102	102	106	106	104	104	104	104	102	102	104	104	102	102	104	104	106	106	100	100	102	104	104	104	104	104	104	100	106	106	102	102	104	104	102	104	106	106	104	104	104
SKA2_49	102	102	106	106	106	106	102	102	102	102	106	106	102	104	104	104	102	102	104	102	104	102	104	104	106	106	100	100	?	?	104	104	104	104	100	100	106	106	104	104	104	104	104	104	106	106	104	104	104
SKA2_50	102	102	106	106	106	106	104	104	102	102	106	106	102	104	?	?	102	102	104	102	104	102	104	104	106	106	100	100	102	102	104	104	104	104	100	100	106	106	104	104	102	102	102	104	106	106	104	104	104
SKA2_51	102	102	106	106	100	106	102	104	102	102	106	106	104	104	104	100	102	102	104	104	102	102	104	104	106	106	100	100	102	102	104	104	104	104	100	100	106	106	104	104	104	104	102	104	106	106	104	104	104
SKA2_52	102	102	106	106	100	106	102	104	102	102	106	106	104	104	104	104	102	102	104	102	104	102	104	104	106	106	100	100	102	104	104	104	104	104	100	100	106	106	104	104	104	104	104	104	106	106	104	104	104
SKA2_53	102	102	106	106	106	106	104	104	?	?	106	106	104	104	104	104	104	102	104	104	102	102	104	102	106	106	100	100	104	104	104	104	104	104	100	100	106	100	104	104	104	104	104	104	106	106	104	104	104
SKA2_54	102	102	106	106	106	106	104	104	102	102	106	106	104	104	104	104	104	102	104	102	104	102	104	104	106	106	100	100	104	104	104	104	104	104	100	100	106	100	102	102	104	104	104	104	106	106	104	104	104
SKA2_55	102	102	106	106	106	106	102	104	102	102	106	106	102	104	104	104	102	102	102	102	104	104	104	102	106	106	100	100	104	104	104	104	104	100	100	100	106	106	104	104	104	102	104	104	106	106	104	104	104
SKA2_56	106	102	106	106	106	106	102	104	102	102	106	106	104	104	104	104	104	102	104	102	102	102	104	104	106	106	100	100	104	104	104	104	104	104	100	100	106	100	104	102	104	104	104	104	106	106	104	104	104
SKA2_57	106	102	106	106	106	106	104	104	102	102	106	106	102	104	104	104	104	102	104	102	104	102	104	104	106	106	100	100	102	104	104	104	104	104	100	100	106	100	104	104	104	104	104	104	106	106	104	104	104
SKA2_58	106	102	?	?	106	106	102	104	102	102	106	106	104	104	104	104	102	102	104	102	104	102	102	102	106	106	100	100	102	104	104	104	104	104	100	100	106	106	104	102	104	102	104	104	106	106	104	104	104
SKA2_59	106	102	106	100	106	106	102	104	102	102	106	106	102	104	104	104	102	102	104	104	104	102	104	104	106	106	100	100	102	102	104	104	104	100	100	100	106	106	104	104	102	102	102	104	106	106	104	104	104
SKA2_60	102	102	106	100	106	106	102	104	106	102	106	106	104	104	104	104	102	102	104	102	102	102	104	104	106	106	100	100	104	104	104	104	104	104	100	100	106	106	104	102	104	104	104	104	106	106	104	104	104
SKA2_61	102	102	106	106	100	106	104	104	106	102	106	106	104	104	104	100	102	102	104	102	104	102	104	104	106	106	100	100	102	104	104	104	104	100	100	100	106	106	104	102	104	104	102	104	106	106	104	104	104
SKA2_62	102	102	106	106	106	106	102	104	102	102	106	102	104	104	104	104	102	102	104	102	104	102	104	104	106	106	100	100	102	104	104	104	104	104	104	100	106	100	104	104	102	102	104	104	106	106	104	104	?
SKA2_63	102	102	106	100	106	106	102	104	102	102	106	106	102	104	104	104	102	102	104	104	102	102	104	104	106	106	100	100	102	104	104	104	104	104	104	100	106	100	104	102	102	102	104	104	106	106	104	104	104
SKA2_64	102	102	106	106	106	106	104	104	102	102	106	106	104	104	104	100	104	102	102	102	104	104	104	104	106	106	100	100	104	104	104	104	104	104	100	100	100	100	104	102	102	102	102	104	106	106	104	104	104
SKA2_65	102	102	106	106	106	106	104	104	106	102	106	106	102	102	104	104	102	102	102	102	104	104	104	104	106	106	100	100	102	104	104	104	104	100	100	100	106	100	104	104	104	102	104	104	106	106	104	104	104
SKA2_66	102	102	106	106	106	106	102	104	102	102	106	106	104	104	104	104	104	102	104	104	104	102	104	104	106	106	100	100	102	104	104	104	104	104	100	100	106	100	104	104	104	102	102	104	106	106	104	104	104
SKA2_67	102	102	106	100	106	106	104	104	102	102	106	106	104	104	104	104	104	102	104	102	104	102	104	104	106	106	100	100	102	104	104	104	100	100	100	100	106	100	104	104	104	104	104	104	106	106	104	104	104
SKA2_68	102	102	106	100	106	106	104	104	102	102	106	102	104	104	104	104	102	102	104	102	104	102	104	104	106	106	100	100	102	102	104	104	104	104	100	100	106	100	104	104	102	102	102	104	106	106	104	104	104
SKA2_69	102	102	106	106	106	106	102	104	102	102	?	?	104	104	104	100	104	102	102	102	104	104	104	104	106	106	100	100	104	104	102	104	104	104	104	100	106	100	104	104	104	104	102	104	106	106	104	104	104
SKA2_70	106	102	106	106	106	106	102	102	102	102	106	106	104	104	104	104	102	102	104	102	104	102	104	102	106	106	100	100	104	104	104	104	104	104	100	100	106	100	104	104	102	102	102	102	106	106	104	104	104
SKA2_71	102	102	?	?	106	106	104	104	106	102	106	106	102	104	?	?	104	102	102	102	104	102	?	?	106	100	100	100	102	102	104	104	104	104	100	100	106	106	104	104	104	102	102	102	106	106	104	104	104
SKA2_72	102	102	106	106	106	106	102	104	102	102	106	106	104	104	104	100	102	102	104	102	104	102	104	104	106	106	100	100	102	102	104	104	104	104	104	100	106	100	104	104	104	102	104	104	106	106	104	104	104
SKA2_73	102	102	106	100	106	106	104	104	102	102	106	106	102	104	104	104	104	102	104	102	104	102	104	104	106	106	104	100	102	104	104	104	104	104	100	100	106	106	104	102	104	102	104	104	106	106	104	104	104
SKA2_74	102	102	106	106	106	106	104	104	102	102	106	106	104	104	104	100	104	102	104	104	102	102	104	104	106	106	100	100	102	102	104	104	104	100	100	100	106	100	104	102	102	102	104	104	106	106	104	104	104
SKA2_75	102	102	106	100	106	106	102	102	102	102	106	106	102	102	104	104	102	102	104	102	104	102	104	102	106	106	104	100	104	104	104	104	104	104	100	100	106	106	104	102	104	104	104	104	106	106	104	104	100
SKA2_76	102	102	106	106	106	106	102	104	102	102	106	106	104	104	104	104	102	102	104	102	104	102	104	104	106	106	104	100	102	102	104	104	104	104	104	100	106	106	104	102	104	102	104	104	106	106	104	104	104
SKA2_77	102	102	106	106	100	106	104	104	106	102	106	106	104	104	104	104	102	102	104	104	102	102	104	104	106	106	100	100	102	104	104	104	104	104	100	100	106	100	104	102	104	102	102	104	106	106	104	104	104
SKA2_78	102	102	106	106	100	106	104	104	102	102	106	106	104	104	104	104	102	102	104	104	102	102	104	104	106	106	100	100	102	104	104	104	104	104	100	100	106	106	104	104	104	104	102	104	106	106	104	104	104
SKA2_79	102	102	106	106	106	106	102	102	102	102	106	106	104	104	104	104	104	102	104	104	102	102	104	102	106	106	100	100	102	104	102	104	104	104	100	100	106	106	104	104	104	104	102	104	106	106	104	104	104
SKA2_80	106	102	106	100	106	106	102	102	102	102	106	106	104	104	104	100	104	102	104	102	102	102	104	104	106	106	100	100	102	102	104	104	104	104	100	100	100	100	104	104	104	104	102	104	106	106	104	104	104
pop = BOL_IS
BOL1	102	102	106	106	100	106	102	104	102	102	106	106	104	104	104	104	104	102	104	102	104	102	104	104	106	100	100	100	102	104	102	104	104	100	104	104	106	106	104	104	104	104	104	104	106	106	104	104	104
BOL2	102	102	106	100	106	106	102	102	102	102	106	106	104	104	104	100	102	102	104	104	102	102	104	104	106	100	100	100	102	102	104	104	104	104	104	104	106	100	104	104	102	102	104	104	106	106	104	104	104
BOL3	102	102	106	106	106	106	102	104	102	102	106	106	104	104	104	104	104	102	104	104	102	102	104	104	106	106	100	100	102	104	104	104	104	104	100	100	106	106	104	102	104	102	102	102	106	106	104	104	104
BOL4	102	102	106	100	100	106	102	104	102	102	106	106	104	104	?	?	102	102	104	102	104	102	104	104	106	106	100	100	104	104	104	104	104	104	104	100	106	106	104	104	104	104	102	104	106	106	104	104	104
BOL5	?	?	106	106	106	106	104	104	102	102	106	106	104	104	104	104	102	102	102	102	104	104	104	104	106	106	100	100	104	104	104	104	104	104	?	?	?	?	104	102	104	104	104	104	106	106	104	104	104
BOL7	102	102	106	106	100	106	104	104	102	102	106	106	104	104	104	104	102	102	104	102	104	102	104	102	106	106	100	100	102	104	104	104	104	104	104	100	106	106	104	104	102	102	104	104	106	106	104	104	104
BOL8	102	102	106	106	106	106	102	104	102	102	106	106	104	104	104	100	102	102	104	104	102	102	104	104	106	106	100	100	102	102	104	104	104	104	100	100	106	100	104	102	102	102	102	102	106	106	104	104	104
BOL9	102	102	106	106	106	106	102	104	102	102	106	106	104	104	104	104	104	102	104	102	104	102	104	104	106	106	100	100	102	102	104	104	104	100	100	100	106	106	104	104	104	102	102	104	106	106	104	104	104
BOL10	102	102	106	106	106	106	102	104	102	102	106	102	104	104	104	104	104	102	104	104	102	102	104	102	106	106	100	100	102	104	102	104	104	104	100	100	106	106	104	102	104	104	102	104	106	106	104	104	104
BOL11	102	102	106	106	106	106	104	104	102	102	106	106	102	104	104	104	104	102	102	102	104	102	104	104	106	100	100	100	104	104	102	104	104	104	100	100	106	106	104	102	104	104	104	104	106	106	104	104	104
BOL12	102	102	106	106	106	106	102	104	102	102	106	106	104	104	104	104	104	104	104	102	104	102	104	104	106	106	100	100	102	102	104	104	104	104	104	100	106	106	104	104	104	102	104	104	106	106	104	104	100
BOL13	102	102	106	106	106	106	104	104	102	102	106	106	104	104	104	104	102	102	104	104	104	102	104	104	106	106	100	100	102	102	104	104	104	104	104	100	106	106	104	102	104	104	104	104	106	106	104	104	104
BOL14	102	102	106	106	106	106	104	104	102	102	106	102	102	102	104	104	102	102	104	102	104	102	104	104	106	106	104	100	102	102	104	104	104	104	100	100	106	100	104	104	?	?	104	104	106	106	104	104	104
BOL15	106	102	106	106	106	106	104	104	102	102	106	106	102	104	104	104	102	102	102	102	104	104	104	104	106	106	100	100	102	104	104	104	104	104	104	100	106	100	104	104	104	102	104	104	106	106	104	104	104
BOL16	102	102	106	106	106	106	102	104	102	102	106	106	102	102	104	104	102	102	104	102	104	102	104	104	106	106	104	100	102	102	104	104	104	104	104	100	106	100	104	104	104	104	104	104	106	106	104	104	104
BOL17	102	102	106	106	106	106	104	104	102	102	106	106	104	104	104	104	104	104	104	104	102	102	104	104	106	106	104	100	102	104	104	104	104	104	100	100	106	106	104	102	104	104	104	104	106	106	104	104	104
BOL18	106	102	106	106	106	106	102	102	106	102	106	106	102	104	104	104	104	102	104	102	104	102	104	104	100	100	104	100	102	102	104	104	104	100	100	100	106	106	104	104	104	104	104	104	106	106	104	104	104
BOL19	106	102	106	106	106	106	102	104	102	102	106	106	?	?	104	100	102	102	104	102	104	102	104	104	106	106	100	100	102	104	104	104	104	104	100	100	106	106	104	104	104	102	102	104	106	106	104	104	104
BOL20	102	102	106	106	106	106	104	104	102	102	106	106	102	102	104	104	102	102	104	104	104	102	104	104	106	106	100	100	102	104	104	104	104	104	100	100	106	100	104	102	104	104	104	104	106	106	104	104	104
BOL21	102	102	106	100	100	106	104	104	102	102	106	102	102	102	104	104	104	102	104	104	102	102	104	104	106	106	100	100	104	104	104	104	104	104	100	100	106	100	?	?	104	104	102	104	106	106	104	104	104
BOL22	102	102	106	100	106	106	102	104	102	102	?	?	104	104	104	100	104	102	104	104	102	102	104	104	106	106	100	100	102	102	104	104	104	104	100	100	106	106	104	102	104	104	104	104	106	106	104	104	104
BOL23	106	102	106	106	106	106	104	104	102	102	106	106	102	104	104	104	102	102	104	104	104	102	104	104	106	106	100	100	102	102	104	104	104	104	104	100	106	106	104	102	104	102	104	104	106	106	104	104	104
BOL24	102	102	106	106	106	106	102	104	102	102	106	106	104	104	104	100	102	102	104	104	104	102	104	104	106	106	100	100	102	104	104	104	104	104	100	100	106	106	104	102	104	102	104	104	106	106	104	104	104
BOL25	102	102	106	106	106	106	102	104	102	102	106	106	104	104	104	104	104	102	104	104	102	102	104	104	106	106	100	100	102	102	104	104	104	104	100	100	106	106	104	104	104	104	104	104	106	106	104	104	104
BOL26	102	102	106	106	106	106	102	104	102	102	106	102	104	104	?	?	104	102	104	102	104	102	104	104	106	106	100	100	102	102	104	104	104	104	100	100	106	100	104	104	104	102	102	104	106	106	104	104	100
BOL27	102	102	106	106	100	106	102	104	102	102	106	106	104	104	104	104	104	102	104	102	104	102	102	102	106	100	100	100	102	104	104	104	104	100	100	100	106	106	104	104	104	102	102	104	106	106	104	104	104
BOL28	102	102	106	100	106	106	102	104	102	102	106	106	104	104	104	104	104	102	104	104	102	102	104	104	106	106	100	100	102	102	104	104	104	104	104	100	106	106	104	102	104	102	102	104	106	106	104	104	100
BOL29	106	102	106	106	106	106	104	104	102	102	106	106	104	104	104	100	102	102	104	102	104	104	104	102	106	106	100	100	102	104	104	104	104	104	100	100	106	100	104	104	104	102	104	104	106	106	104	104	104
BOL30	102	102	106	106	106	106	102	104	106	102	106	106	104	104	104	104	104	102	104	102	104	102	104	104	106	106	100	100	102	104	104	104	104	104	104	100	106	106	104	104	104	102	104	104	106	106	104	104	104
BOL31	102	102	106	106	106	106	102	102	102	102	106	106	104	104	104	104	102	102	104	102	104	102	104	104	106	100	100	100	102	102	104	104	104	104	100	100	106	106	104	102	102	102	102	104	106	106	104	104	104
BOL32	106	102	106	100	106	106	104	104	106	102	106	106	104	104	104	104	104	102	104	104	102	102	104	104	106	106	100	100	102	104	104	104	104	104	100	100	106	100	104	102	104	104	102	104	106	106	104	104	104
BOL33	102	102	106	106	106	106	102	102	102	102	106	102	104	104	104	104	104	102	104	102	104	102	104	104	106	106	100	100	102	104	104	104	104	104	100	100	106	106	104	102	104	104	102	104	106	106	104	104	104
BOL34	106	102	?	?	106	106	102	104	106	102	106	106	104	104	104	104	104	102	104	102	104	102	104	104	106	106	100	100	102	104	104	104	104	104	100	100	106	106	104	104	104	102	102	104	106	106	104	104	104
BOL35	106	102	?	?	100	106	104	104	102	102	106	106	104	104	?	?	102	102	104	104	102	102	?	?	106	106	100	100	102	102	104	104	104	104	100	100	106	106	104	104	104	102	104	104	106	106	104	104	104
BOL36	102	102	100	100	106	106	104	104	102	102	106	106	102	102	104	104	102	102	102	102	104	104	104	102	106	106	100	100	?	?	104	104	104	104	104	100	106	106	104	102	104	102	104	104	106	106	104	104	104
BOL37	102	102	106	106	106	106	102	104	102	102	106	106	104	104	104	100	104	102	104	102	104	102	104	104	106	106	100	100	?	?	104	104	104	104	100	100	106	106	102	102	102	102	104	104	106	106	104	104	104
BOL38	102	102	106	106	106	106	104	104	106	102	106	106	104	104	104	104	102	102	104	102	104	102	104	104	106	106	100	100	102	104	104	104	104	100	100	100	106	106	104	102	104	104	104	104	106	106	104	104	104
BOL39	102	102	106	100	100	106	104	104	102	102	106	106	104	104	104	104	102	102	104	102	104	102	104	104	106	106	104	100	102	104	104	104	104	104	104	100	106	106	104	104	102	102	104	104	106	106	104	104	104
BOL40	102	102	106	100	106	106	104	104	102	102	106	106	104	104	104	100	104	102	104	102	104	102	104	104	106	106	100	100	102	104	104	104	104	104	104	100	100	100	104	104	104	102	102	104	106	106	104	104	104
BOL41	102	102	106	100	100	106	104	104	102	102	106	106	104	104	104	104	104	102	104	102	104	102	104	104	106	106	100	100	102	102	104	104	104	104	104	100	106	106	104	104	104	102	104	104	106	106	104	104	104
BOL42	102	102	106	106	106	106	102	104	102	102	106	106	104	104	104	104	104	102	104	104	104	102	104	104	106	106	100	100	102	102	104	104	104	104	100	100	106	100	104	102	104	102	104	104	106	106	104	104	104
BOL43	102	102	106	100	106	106	102	102	102	102	106	106	102	102	104	100	102	102	104	102	104	102	104	104	106	106	100	100	102	104	104	104	104	100	100	100	106	100	104	102	104	102	102	104	106	106	104	104	104
BOL44	102	102	100	100	106	106	102	102	106	102	106	106	102	104	104	100	104	104	?	?	?	?	102	102	106	106	100	100	?	?	?	?	104	104	104	100	106	100	104	104	102	102	104	104	106	106	104	104	104
BOL45	102	102	106	106	100	106	104	104	102	102	106	106	104	104	104	104	104	102	?	?	?	?	104	104	106	106	104	100	?	?	?	?	104	104	100	100	106	100	104	102	104	102	102	104	106	106	104	104	104
BOL46	102	102	106	100	106	106	102	104	102	102	106	106	?	?	104	100	102	102	104	104	?	?	104	104	106	106	100	100	?	?	?	?	104	104	100	100	106	106	104	104	104	104	102	104	106	106	104	104	104
BOL47	106	102	106	100	106	106	104	104	102	102	106	106	104	104	104	100	102	102	102	102	104	104	104	104	106	106	104	100	?	?	102	104	104	104	100	100	106	100	104	104	104	104	104	104	106	106	104	104	104
BOL48	102	102	106	106	100	106	104	104	102	102	106	106	104	104	104	104	104	102	104	102	104	102	104	102	106	106	100	100	104	104	104	104	104	104	100	100	106	106	104	104	104	102	104	104	106	100	104	104	104
BOL49	102	102	106	106	106	106	104	104	102	102	106	106	104	104	104	104	102	102	104	102	104	102	104	104	106	106	100	100	102	102	104	104	104	100	100	100	100	100	104	104	104	104	102	102	106	106	104	104	104
BOL50	102	102	?	?	106	106	104	104	102	102	106	106	104	104	?	?	104	102	104	102	104	102	?	?	106	106	100	100	102	104	104	104	104	104	100	100	106	106	104	102	104	104	102	102	106	106	104	104	104
pop = BRE_IS
BRE1	106	102	106	106	100	106	104	104	102	102	106	106	104	104	104	104	104	102	104	104	102	102	104	104	106	106	100	100	104	104	104	104	104	104	100	100	106	100	104	102	104	104	102	102	106	106	104	104	104
BRE2	106	102	106	106	106	106	104	104	102	102	106	106	104	104	104	104	102	102	104	102	104	102	104	104	106	106	100	100	102	102	104	104	104	104	104	100	106	106	104	104	104	102	104	104	106	106	104	104	104
BRE3	102	102	106	106	106	106	102	102	102	102	106	106	104	104	104	104	104	102	104	104	102	102	104	104	106	106	100	100	102	102	104	104	104	104	100	100	106	106	104	102	104	104	104	104	106	106	104	104	104
BRE4	102	102	106	106	106	106	102	104	102	102	106	106	104	104	104	104	102	102	104	102	104	102	104	104	106	106	104	100	102	102	104	104	104	104	100	100	106	106	104	104	104	102	102	104	106	106	104	104	104
BRE5	102	102	106	100	106	106	102	104	102	102	106	106	104	104	104	104	104	102	104	104	102	102	104	104	106	106	100	100	102	104	104	104	104	104	100	100	106	106	104	104	102	102	104	104	106	106	104	104	104
BRE6	102	102	106	106	106	106	104	104	102	102	106	106	102	102	104	104	102	102	104	104	102	102	104	104	106	106	100	100	102	102	104	104	104	104	100	100	106	106	104	102	104	104	102	104	106	106	104	104	104
BRE7	102	102	106	106	100	106	104	104	102	102	106	106	104	104	104	104	104	102	104	104	102	102	104	104	106	106	104	100	102	104	104	104	104	104	104	100	106	106	104	104	104	104	104	104	106	106	104	104	104
BRE8	102	102	106	100	106	106	104	104	102	102	106	106	104	104	104	100	102	102	104	104	102	102	104	102	106	106	100	100	?	?	104	104	104	104	100	100	106	106	104	104	102	102	102	104	106	106	104	104	104
BRE9	106	102	106	106	106	106	102	104	102	102	106	106	104	104	104	104	104	102	104	102	104	102	104	104	106	106	100	100	102	104	104	104	104	100	100	100	106	106	104	102	102	102	104	104	106	106	104	104	104
BRE10	?	?	106	106	106	106	104	104	102	102	106	106	104	104	104	104	102	102	104	104	102	102	104	104	106	106	100	100	102	102	104	104	104	100	?	?	?	?	?	?	102	102	104	104	106	106	104	104	104
BRE11	?	?	106	106	106	106	102	104	102	102	106	106	104	104	104	104	104	102	104	102	104	102	104	104	106	106	104	100	104	104	104	104	104	104	?	?	?	?	104	102	104	102	104	104	106	106	104	104	104
BRE12	?	?	106	106	106	106	102	102	102	102	106	106	104	104	104	104	104	102	104	102	104	102	104	102	106	106	100	100	102	104	104	104	104	104	?	?	?	?	104	102	104	104	102	104	106	106	104	104	104
BRE13	102	102	106	106	106	106	104	104	106	102	106	106	?	?	104	104	104	102	104	104	102	102	104	104	106	106	104	100	104	104	104	104	104	104	100	100	106	100	104	104	104	104	104	104	106	106	104	104	104
BRE14	102	102	106	100	106	106	104	104	102	102	106	106	104	104	104	100	104	104	104	104	104	102	104	104	106	106	104	100	102	104	104	104	104	104	100	100	106	100	104	104	102	102	102	104	106	106	104	104	104
BRE15	102	102	106	100	106	106	102	104	102	102	106	106	102	104	104	104	104	102	104	104	102	102	104	104	106	106	100	100	102	102	104	104	104	104	100	100	106	106	104	102	104	102	102	104	106	106	104	104	104
BRE16	102	102	106	100	106	106	102	104	102	102	106	106	104	104	104	104	102	102	104	102	104	102	104	104	106	106	100	100	102	104	104	104	104	100	100	100	106	106	104	104	104	104	104	104	106	106	104	104	104
BRE17	102	102	106	100	100	100	102	104	102	102	106	106	104	104	104	104	104	102	104	104	102	102	104	104	106	106	100	100	102	102	104	104	104	100	100	100	106	106	104	104	104	104	104	104	106	106	104	104	100
BRE18	102	102	106	106	100	106	104	104	102	102	106	106	?	?	104	104	102	102	104	104	102	102	104	104	106	106	104	100	104	104	104	104	104	104	104	100	100	100	104	102	102	102	102	104	106	106	104	104	104
BRE19	106	102	106	106	100	106	102	104	102	102	106	106	104	104	104	100	102	102	104	102	104	102	104	102	106	106	100	100	102	102	104	104	104	104	100	100	106	106	104	104	104	102	104	104	106	106	104	104	104
BRE20	106	102	106	106	106	106	102	104	106	102	106	106	104	104	100	100	104	102	104	102	104	102	104	104	106	106	104	100	102	104	104	104	104	104	100	100	106	106	104	102	104	102	102	104	106	106	104	104	104
BRE21	106	102	106	106	106	106	102	102	102	102	106	106	102	102	104	104	104	102	104	102	104	102	104	104	106	100	100	100	102	104	104	104	104	104	104	100	106	106	104	102	102	102	102	104	106	106	104	104	104
BRE22	102	102	106	106	100	106	104	104	102	102	106	106	102	104	100	100	104	102	104	102	104	102	104	102	106	106	100	100	102	104	102	104	104	104	104	100	106	100	104	104	104	102	104	104	106	106	104	104	104
BRE23	102	102	106	106	106	106	102	104	102	102	106	106	104	104	104	104	102	102	104	102	104	102	104	104	106	106	104	100	102	102	104	104	104	100	100	100	106	100	104	104	104	102	104	104	106	106	104	104	104
BRE24	102	102	?	?	100	106	102	104	102	102	106	102	104	104	104	100	102	102	104	102	104	102	104	104	106	106	100	100	102	104	104	104	104	100	100	100	106	106	102	102	104	104	102	104	106	106	104	104	104
BRE25	102	102	106	106	106	106	102	104	102	102	106	106	104	104	104	100	102	102	104	104	104	102	104	102	106	106	100	100	102	102	104	104	104	100	100	100	106	106	104	104	102	102	104	104	106	106	104	104	104
BRE26	106	102	106	100	106	106	102	104	106	102	106	106	104	104	104	104	102	102	104	104	104	102	104	104	106	106	100	100	102	104	104	104	104	104	100	100	106	100	104	102	104	102	102	104	106	106	104	104	104
BRE27	102	102	106	106	106	106	104	104	102	102	106	106	104	104	104	104	102	102	104	104	102	102	104	104	106	106	100	100	104	104	104	104	104	104	100	100	106	106	104	102	104	104	104	104	106	106	104	104	104
BRE28	102	102	106	106	106	106	104	104	106	106	106	106	104	104	104	104	104	104	104	102	104	102	104	104	106	106	100	100	102	104	104	104	104	104	100	100	106	106	104	104	104	104	104	104	106	106	104	104	104
BRE29	102	102	106	106	106	106	104	104	102	102	106	102	104	104	104	104	104	104	104	102	104	102	104	104	106	106	100	100	102	104	102	104	104	104	104	100	106	106	104	102	104	102	104	104	106	106	104	104	104
BRE30	102	102	106	106	106	106	102	102	102	102	106	106	104	104	104	100	104	102	104	104	104	102	104	104	106	106	100	100	104	104	104	104	104	100	100	100	106	106	104	104	102	102	104	104	106	106	104	104	104
BRE31	102	102	106	106	106	106	102	102	102	102	106	106	104	104	104	104	104	102	104	104	102	102	104	102	106	106	100	100	104	104	104	104	104	104	100	100	106	100	104	102	104	104	104	104	106	106	104	104	104
BRE32	102	102	106	106	106	106	104	104	102	102	106	106	104	104	104	104	102	102	104	102	104	102	104	104	106	106	100	100	102	102	104	104	104	104	100	100	106	100	104	104	104	104	102	104	106	106	104	104	104
BRE33	102	102	106	100	106	106	104	104	102	102	106	106	104	104	104	104	102	102	102	102	104	102	104	104	106	106	100	100	?	?	104	104	104	104	100	100	100	100	104	104	102	102	104	104	106	106	104	104	104
BRE34	102	102	106	106	106	106	102	104	102	102	106	106	104	104	104	104	102	102	104	102	104	102	104	104	106	106	100	100	102	104	104	104	104	104	104	100	106	106	104	102	104	104	102	104	106	106	104	104	104
BRE35	102	102	106	106	106	106	102	104	102	102	106	106	104	104	104	104	104	102	104	104	102	102	104	104	106	100	100	100	104	104	104	104	104	104	104	100	106	106	104	102	104	102	104	104	106	106	104	104	104
BRE36	102	102	106	106	106	106	104	104	102	102	106	106	104	104	104	100	102	102	104	102	102	102	104	102	106	106	104	100	102	104	104	104	104	104	100	100	106	106	104	102	104	102	104	104	106	106	104	104	104
BRE37	102	102	106	100	106	106	102	104	102	102	106	106	102	104	104	104	102	102	104	102	104	104	104	104	106	106	100	100	102	102	104	104	104	104	100	100	106	106	104	102	104	104	104	104	106	106	104	104	104
BRE38	102	102	106	106	106	106	102	104	106	102	106	106	104	104	104	100	102	102	104	104	102	102	104	104	106	106	104	100	102	104	104	104	104	104	100	100	106	106	104	102	102	102	102	104	106	106	104	104	104
BRE39	106	102	106	100	100	106	102	102	102	102	106	106	104	104	104	100	104	102	104	104	102	102	102	102	106	100	100	100	102	104	104	104	104	100	100	100	106	106	104	102	104	102	102	104	106	106	104	104	104
BRE41	102	102	106	106	106	106	102	102	102	102	106	106	104	104	104	104	?	?	104	104	102	102	104	104	106	106	100	100	102	104	104	104	104	104	104	100	106	106	104	102	104	104	104	104	106	106	104	104	104
BRE42	102	102	106	106	100	106	104	104	102	102	106	106	102	104	104	104	102	102	102	102	104	104	104	104	106	106	100	100	102	104	104	104	104	104	100	100	106	106	102	102	104	104	104	104	106	106	104	104	104
BRE43	102	102	106	106	106	106	102	104	102	102	106	106	102	104	100	100	102	102	104	102	104	102	104	104	106	106	100	100	102	102	104	104	104	104	100	100	106	100	102	102	104	104	104	104	106	106	104	104	104
BRE44	102	102	106	106	106	106	104	104	102	102	106	106	102	102	104	104	104	102	104	104	104	102	104	104	106	106	100	100	102	104	104	104	104	104	100	100	106	100	104	102	104	102	102	104	106	106	104	104	104
BRE45	102	102	106	106	106	106	104	104	102	102	?	?	104	104	104	104	104	104	102	102	104	104	104	104	106	106	100	100	102	102	104	104	104	104	100	100	106	106	102	102	104	102	102	104	106	106	?	?	104
BRE46	102	102	106	100	106	106	104	104	102	102	106	106	102	102	104	104	104	102	104	104	102	102	104	104	106	106	100	100	102	104	104	104	104	104	104	100	106	106	104	102	104	102	104	104	106	106	104	104	104
BRE47	102	102	?	?	100	106	102	104	102	102	106	106	104	104	104	100	104	102	102	102	104	102	104	104	106	106	100	100	102	102	104	104	104	104	100	100	106	100	?	?	102	102	104	104	106	106	104	104	100
BRE48	102	102	106	106	106	106	104	104	102	102	106	106	?	?	104	104	102	102	104	104	102	102	104	104	106	106	100	100	102	102	104	104	104	104	104	100	106	106	104	104	102	102	102	104	106	106	104	104	104
BRE49	106	102	106	106	100	106	102	104	102	102	106	106	104	104	104	104	104	104	102	102	104	104	104	104	106	106	100	100	102	102	104	104	104	104	100	100	106	100	104	104	104	102	104	104	106	106	104	104	100
BRE50	102	102	106	106	106	106	104	104	102	102	106	106	104	104	104	104	102	102	104	104	102	102	104	104	106	106	100	100	104	104	104	104	104	104	100	100	106	106	104	102	104	104	102	104	106	106	104	104	104
pop = SAN_IS
SAN1	102	102	106	106	100	100	102	102	102	102	106	106	102	102	100	100	104	102	104	104	102	102	104	104	106	106	100	100	102	104	104	104	104	104	100	100	106	100	104	102	104	102	102	104	106	106	104	104	104
SAN2	102	102	106	100	106	106	104	104	102	102	106	106	102	104	104	104	102	102	104	102	104	102	104	104	106	106	104	100	102	102	104	104	104	104	100	100	106	100	104	104	104	102	104	104	106	106	104	104	104
SAN3	102	102	106	100	100	106	102	104	102	102	106	106	104	104	104	104	102	102	102	102	104	104	104	104	106	106	104	100	104	104	104	104	104	104	100	100	100	100	104	102	104	104	104	104	106	106	104	104	104
SAN4	102	102	106	100	106	106	102	102	102	102	106	106	104	104	104	100	104	102	102	102	104	104	104	104	106	106	100	100	102	104	104	104	104	104	104	100	106	106	104	102	104	104	104	104	106	106	104	104	104
SAN5	106	102	106	106	106	106	102	104	102	102	106	106	104	104	104	104	104	104	102	102	104	104	104	104	106	106	100	100	102	104	104	104	104	104	104	100	106	100	104	102	104	104	102	104	106	106	104	104	104
SAN6	102	102	106	106	106	106	102	102	102	102	106	106	102	104	104	104	104	102	104	104	102	102	104	104	106	106	100	100	102	104	104	104	104	104	104	100	106	100	104	104	104	102	104	104	106	106	104	104	104
SAN7	102	102	106	106	106	106	102	102	102	102	106	102	104	104	104	104	102	102	104	102	104	102	104	104	106	100	100	100	102	102	104	104	104	104	100	100	106	106	104	102	104	104	104	104	106	106	104	104	104
SAN8	102	102	106	100	100	106	102	104	102	102	106	106	104	104	104	104	102	102	104	104	102	102	104	104	106	106	104	104	104	104	102	104	104	104	100	100	106	106	104	102	104	102	104	104	106	106	104	104	104
SAN9	106	102	106	106	106	106	102	104	102	102	106	106	104	104	104	100	104	102	104	102	104	102	104	104	106	106	100	100	102	102	104	104	104	104	100	100	106	106	?	?	104	104	104	104	106	106	104	104	104
SAN10	102	102	100	100	106	106	102	104	102	102	106	106	?	?	104	104	102	102	102	102	104	104	104	104	106	106	100	100	102	102	104	104	104	100	104	104	106	106	104	102	104	104	104	104	106	106	104	104	104
SAN11	102	102	106	106	100	106	104	104	102	102	106	106	102	104	104	100	102	102	104	104	102	102	104	102	106	100	104	100	102	102	104	104	104	104	104	100	106	106	104	104	104	102	102	104	106	106	104	104	104
SAN12	102	102	106	106	106	106	102	102	102	102	106	102	104	104	104	104	104	102	104	102	104	102	104	104	106	106	100	100	102	104	104	104	104	104	100	100	106	106	104	104	104	104	104	104	106	106	104	104	104
SAN13	106	102	106	106	100	106	104	104	106	102	106	106	104	104	104	104	104	102	104	104	102	102	104	104	106	106	100	100	102	102	104	104	104	104	100	100	106	106	104	102	104	104	102	104	106	106	104	104	104
SAN14	102	102	106	100	106	106	102	104	102	102	106	106	104	104	104	104	104	102	104	102	104	102	104	104	106	106	100	100	102	102	104	104	104	104	100	100	106	100	102	102	104	102	102	104	106	106	104	104	104
SAN15	102	102	106	106	100	106	102	104	102	102	106	106	104	104	104	100	104	102	104	104	102	102	104	104	106	106	100	100	102	104	104	104	104	104	100	100	106	106	104	104	104	102	104	104	106	106	104	104	104
SAN16	102	102	106	106	100	106	102	104	102	102	106	106	104	104	104	100	102	102	102	102	104	104	104	104	106	106	100	100	102	104	104	104	104	104	100	100	106	100	104	104	104	104	102	104	106	106	104	104	104
SAN17	106	102	100	100	106	106	102	104	102	102	106	106	102	104	?	?	104	102	104	104	104	102	104	104	106	106	100	100	104	104	104	104	104	104	100	100	106	100	104	102	104	102	102	102	106	106	104	104	104
SAN18	102	102	106	106	106	106	102	102	102	102	106	106	102	104	104	104	104	102	104	102	104	102	104	104	106	106	100	100	102	102	104	104	104	104	100	100	106	106	104	104	104	104	102	102	106	106	104	104	100
SAN19	106	106	?	?	106	106	102	104	102	102	106	106	102	104	?	?	102	102	102	102	104	104	?	?	106	106	100	100	104	104	104	104	104	104	100	100	106	106	104	102	104	104	102	104	106	106	104	104	104
SAN20	106	102	106	106	100	106	104	104	102	102	106	102	104	104	104	104	102	102	104	102	104	102	104	104	106	106	100	100	102	104	104	104	104	104	100	100	106	100	104	104	104	104	104	104	106	106	104	104	104
SAN21	102	102	106	100	106	106	104	104	102	102	106	106	104	104	104	100	104	102	102	102	104	104	104	104	106	106	100	100	102	104	104	104	104	104	100	100	106	106	104	102	104	102	104	104	106	106	104	104	104
SAN22	106	102	106	106	106	106	102	104	102	102	106	106	104	104	104	100	102	102	104	102	104	102	104	104	106	106	104	104	102	102	102	104	104	104	100	100	106	100	104	104	104	104	104	104	106	106	104	104	104
SAN23	102	102	106	106	106	106	102	104	102	102	106	106	104	104	104	104	102	102	104	102	104	104	104	102	106	106	100	100	102	104	104	104	100	100	100	100	106	100	104	104	104	104	104	104	106	106	104	104	104
SAN24	102	102	106	106	106	106	104	104	102	102	106	106	102	102	104	104	104	102	104	102	104	104	104	104	106	106	100	100	102	102	104	104	104	104	100	100	106	106	104	102	104	104	104	104	106	106	104	104	104
SAN25	102	102	106	106	106	106	102	102	102	102	106	106	104	104	104	104	102	102	104	104	102	102	104	104	106	106	100	100	102	102	104	104	104	104	100	100	106	100	104	102	104	102	104	104	106	106	104	104	104
SAN26	102	102	106	106	100	106	102	104	102	102	106	106	104	104	104	104	102	102	102	102	104	104	104	104	106	106	100	100	102	104	104	104	104	104	100	100	106	106	104	102	104	102	102	104	106	106	104	104	104
SAN27	102	102	106	106	100	106	102	104	102	102	106	106	104	104	104	104	104	102	104	102	104	102	104	104	106	106	104	100	104	104	104	104	104	104	100	100	106	106	104	102	104	102	102	104	106	106	104	104	104
SAN28	106	102	106	100	100	106	102	104	102	102	106	106	104	104	104	100	102	102	104	102	104	102	102	102	106	106	100	100	102	104	104	104	104	104	100	100	106	106	102	102	104	102	102	104	106	106	104	104	104
SAN29	102	102	106	106	106	106	102	104	106	102	106	106	?	?	?	?	102	102	104	102	104	102	104	102	106	106	104	100	102	104	104	104	104	104	104	100	106	106	104	104	104	104	102	104	106	106	104	104	104
SAN30	102	102	106	106	106	106	104	104	102	102	106	106	102	104	104	104	104	102	104	102	104	102	102	102	106	106	100	100	102	104	104	104	104	104	104	100	106	100	104	104	104	102	104	104	106	106	104	104	104
SAN31	102	102	106	100	106	106	102	104	106	102	106	106	104	104	104	104	102	102	104	102	104	104	104	104	106	106	104	100	102	104	104	104	104	104	104	100	100	100	104	104	102	102	102	104	106	106	104	104	104
SAN32	106	102	106	106	106	106	104	104	102	102	106	106	104	104	104	104	104	104	102	102	104	104	104	104	106	106	100	100	102	102	104	104	104	104	100	100	100	100	104	102	104	102	102	104	106	106	104	104	104
SAN33	102	102	106	106	100	106	102	104	102	102	106	106	102	104	104	100	104	104	?	?	?	?	104	104	106	106	100	100	?	?	?	?	104	104	100	100	106	106	104	104	104	102	104	104	106	106	104	104	104
SAN34	102	102	106	100	106	106	102	102	102	102	106	106	?	?	?	?	104	102	102	102	104	104	104	104	106	106	104	100	102	102	104	104	104	104	104	100	106	106	104	104	102	102	102	102	106	106	104	104	104
SAN35	102	102	106	106	106	106	102	104	106	102	106	106	102	104	104	104	104	102	104	102	104	102	104	102	106	106	100	100	102	104	104	104	104	104	100	100	106	106	104	104	104	104	102	104	106	106	104	104	104
SAN36	106	102	106	106	106	106	104	104	102	102	106	106	102	104	104	104	104	102	102	102	104	102	104	104	106	106	100	100	102	102	104	104	104	104	100	100	106	106	104	104	104	102	104	104	106	106	104	104	104
SAN37	102	102	106	106	106	106	104	104	102	102	106	106	104	104	104	104	104	102	104	104	102	102	104	104	106	106	100	100	102	104	104	104	104	104	100	100	106	106	104	104	104	102	104	104	106	106	104	104	104
SAN38	102	102	106	106	106	106	104	104	102	102	106	106	104	104	104	100	102	102	104	104	102	102	104	102	106	106	100	100	102	104	104	104	104	104	100	100	106	106	104	104	104	104	102	104	106	106	104	104	104
SAN39	102	102	106	106	106	106	104	104	102	102	106	106	104	104	104	100	104	102	102	102	104	104	104	104	106	106	104	100	102	104	104	104	104	100	104	100	106	100	104	104	104	102	104	104	106	106	104	104	104
SAN40	102	102	106	100	100	106	102	104	102	102	106	106	104	104	104	104	104	102	104	102	104	104	104	104	106	106	100	100	102	102	104	104	104	104	100	100	106	100	104	102	?	?	102	104	106	106	104	104	104
SAN41	102	102	106	100	100	106	102	104	102	102	106	106	102	102	104	104	102	102	102	102	104	104	104	104	106	106	100	100	102	104	104	104	104	100	100	100	106	106	104	104	104	104	104	104	106	106	104	104	104
SAN42	102	102	106	106	100	106	102	102	102	102	106	106	104	104	100	100	102	102	104	102	104	102	104	104	106	106	100	100	102	104	104	104	104	104	100	100	106	100	104	102	104	102	?	?	106	106	104	104	104
SAN43	102	102	106	106	106	106	102	104	102	102	106	106	104	104	104	104	104	104	102	102	104	104	104	104	106	106	100	100	102	102	104	104	104	104	104	100	106	100	104	102	102	102	102	102	106	106	104	104	104
SAN44	102	102	106	106	106	106	104	104	102	102	106	106	104	104	104	104	104	104	104	102	104	102	104	104	106	106	100	100	102	104	104	104	104	104	100	100	106	106	104	104	102	102	102	104	106	106	104	104	104
SAN45	102	102	106	106	106	106	102	104	102	102	106	106	102	102	104	104	102	102	102	102	104	104	104	104	106	106	104	100	102	104	104	104	104	104	100	100	106	100	104	104	104	102	104	104	106	106	104	104	104
SAN46	102	102	106	106	106	106	102	104	102	102	106	106	104	104	104	104	104	104	102	102	104	104	104	104	106	106	100	100	102	102	104	104	104	104	100	100	106	106	104	104	104	104	104	104	106	106	104	104	104
SAN47	102	102	106	100	106	106	102	104	102	102	106	106	104	104	104	104	102	102	102	102	104	104	104	104	106	106	100	100	102	102	104	104	104	104	100	100	106	100	104	104	104	102	104	104	106	106	104	104	104
SAN48	102	102	106	106	106	106	104	104	102	102	106	106	104	104	104	104	102	102	104	102	104	102	104	104	106	106	100	100	102	102	104	104	104	104	100	100	106	106	104	102	104	104	104	104	106	106	104	104	104
SAN49	102	102	106	106	106	106	102	104	102	102	106	106	104	104	104	100	104	102	104	102	104	102	104	104	106	100	100	100	102	102	104	104	104	104	100	100	106	106	104	102	102	102	102	104	106	106	104	104	104
pop = UPE_GR
UPE1	102	102	106	106	100	100	104	104	102	102	106	102	104	104	104	104	104	102	104	104	102	102	104	104	106	106	100	100	102	102	102	102	104	104	104	100	106	106	104	104	104	104	104	104	106	106	104	104	104
UPE2	102	102	106	106	100	100	104	104	106	102	106	102	104	104	104	104	104	104	104	104	102	102	104	104	106	106	104	100	102	102	102	102	104	104	104	100	106	106	104	104	104	102	102	104	106	106	104	104	100
UPE3	102	102	106	106	100	100	104	104	102	102	106	106	104	104	104	104	?	?	104	104	102	102	104	104	106	106	100	100	102	102	?	?	104	104	?	?	106	106	102	102	104	102	102	104	106	106	104	104	?
UPE4	102	102	?	?	100	100	104	104	102	102	106	106	104	104	?	?	104	102	104	104	102	102	?	?	106	106	104	100	102	102	102	102	104	104	100	100	106	106	104	104	104	102	104	104	106	106	104	104	100
UPE5	102	102	106	106	?	?	104	104	102	102	106	106	102	104	104	100	?	?	104	104	102	102	104	104	106	106	100	100	?	?	102	104	104	104	104	100	106	106	104	104	104	104	?	?	106	106	104	104	100
UPE6	102	102	106	106	100	100	104	104	102	102	106	106	?	?	104	104	104	104	104	104	102	102	104	104	106	106	100	100	102	102	102	102	104	104	104	100	106	106	?	?	104	102	102	104	106	106	104	104	104
UPE7	106	102	106	106	100	106	104	104	102	102	106	106	104	104	104	100	104	102	104	104	102	102	104	104	106	106	100	100	102	102	102	104	104	100	100	100	106	106	104	104	104	104	104	104	106	106	104	104	100
UPE8	102	102	106	106	100	106	104	104	102	102	106	106	104	104	104	104	102	102	104	104	102	102	104	104	106	106	100	100	102	104	102	104	104	104	104	104	106	106	?	?	104	104	104	104	106	106	104	104	100
UPE9	106	102	106	106	100	106	104	104	102	102	106	102	104	104	104	104	102	102	104	104	102	102	104	102	106	106	100	100	102	104	102	104	104	104	104	100	106	106	?	?	104	102	102	104	106	106	104	104	?
UPE10	102	102	106	106	100	106	104	104	106	102	102	102	104	104	104	104	104	102	104	104	102	102	104	102	106	106	100	100	102	102	102	102	104	104	104	104	106	106	104	104	102	102	104	104	106	106	104	104	104
pop = QEQ_GR
QEQ1	102	102	106	106	?	?	104	104	?	?	106	102	102	104	104	104	104	102	104	102	102	102	104	104	106	106	104	100	102	104	102	104	104	100	104	104	106	106	104	104	104	104	104	104	106	106	104	104	100
QEQ2	102	102	106	106	100	106	104	104	102	102	106	102	104	104	104	104	104	104	104	104	102	102	104	104	106	106	?	?	102	104	102	104	104	104	104	100	106	106	104	104	104	102	104	104	106	106	104	104	104
QEQ4	102	102	106	106	106	106	104	104	106	102	106	106	104	104	104	104	102	102	104	104	102	102	104	102	106	106	104	100	102	104	102	104	104	100	104	100	106	106	104	104	104	104	104	104	106	106	104	104	104
QEQ6	102	102	106	106	100	106	104	104	106	102	102	102	104	104	104	100	104	102	104	104	102	102	104	104	106	100	104	100	102	104	102	102	104	104	104	104	106	106	104	102	104	104	104	104	106	106	104	104	100
QEQ7	102	102	106	106	100	100	104	104	102	102	106	106	104	104	104	100	102	102	104	104	102	102	102	102	106	106	100	100	102	104	104	104	104	104	100	100	106	106	104	104	104	104	102	104	106	106	104	104	104
QEQ8	106	102	106	106	100	106	104	104	106	102	106	106	104	104	104	104	102	102	104	104	102	102	104	104	106	106	100	100	102	104	102	104	104	104	100	100	106	100	104	104	104	104	102	102	106	106	104	104	100
QEQ9	102	102	106	106	100	106	104	104	102	102	106	106	104	104	104	104	?	?	104	104	102	102	104	104	106	106	100	100	102	104	102	104	104	100	100	100	?	?	104	104	104	102	102	104	106	106	104	104	104
QEQ10	102	102	106	106	106	106	104	104	102	102	106	106	?	?	104	104	104	102	104	104	102	102	104	104	106	106	100	100	102	104	102	104	104	104	100	100	106	106	104	104	104	104	102	104	106	106	104	104	104
QEQ12	106	102	106	106	100	100	104	104	102	102	106	106	104	104	104	104	104	104	104	104	102	102	?	?	106	106	100	100	102	104	104	104	104	104	100	100	106	106	104	104	104	102	?	?	106	106	104	104	104
QEQ14	102	102	106	106	100	106	104	104	102	102	106	102	104	104	104	104	104	102	104	104	102	102	104	104	106	106	104	100	102	102	102	104	104	104	100	100	106	106	104	104	104	102	104	104	106	106	104	104	104
QEQ15	102	102	106	106	100	106	104	104	102	102	106	102	104	104	104	104	104	104	104	104	102	102	104	102	106	106	100	100	102	102	102	102	104	104	100	100	106	106	104	104	104	104	102	104	106	106	104	104	104
QEQ16	102	102	106	106	100	106	104	104	102	102	106	106	104	104	104	104	102	102	104	104	102	102	104	104	106	106	100	100	104	104	104	104	104	100	100	100	106	106	104	104	104	104	102	104	106	106	104	104	104
QEQ17	102	102	106	106	100	100	104	104	102	102	106	106	104	104	104	104	104	102	104	104	102	102	104	104	106	106	104	100	104	104	102	104	104	100	104	100	106	106	104	104	104	104	104	104	106	106	104	104	100
QEQ19	106	102	106	106	100	100	104	104	102	102	106	106	104	104	104	100	104	104	104	104	102	102	104	102	106	106	104	100	102	102	102	104	104	104	104	100	106	106	104	102	104	102	102	104	106	106	104	104	104
QEQ20	106	102	106	106	100	106	104	104	102	102	106	106	104	104	104	104	104	102	104	104	102	102	104	104	106	100	100	100	102	104	102	104	104	100	?	?	106	106	?	?	104	104	?	?	106	106	104	104	104
QEQ21	102	102	?	?	100	106	104	104	102	102	106	106	104	104	?	?	104	102	104	104	102	102	?	?	106	106	100	100	102	102	102	104	104	104	?	?	106	106	104	104	104	104	102	104	106	106	104	104	?
QEQ22	102	102	?	?	100	100	102	104	106	106	106	106	104	104	?	?	104	102	104	104	102	102	?	?	106	106	104	100	102	104	102	104	104	104	104	100	106	100	?	?	102	102	104	104	106	106	104	104	104
pop = NUU1_GR
NUU1_1	102	102	106	106	100	106	104	104	102	102	106	106	104	104	104	104	102	102	104	104	102	102	104	104	106	100	100	100	102	104	102	104	104	100	104	104	106	100	104	102	104	102	104	104	106	106	104	104	104
NUU1_2	102	102	106	106	106	106	104	104	102	102	106	102	102	104	104	104	104	102	104	104	102	102	104	104	106	106	100	100	102	102	102	104	104	100	104	100	106	106	104	104	104	104	104	104	106	106	104	104	104
NUU1_4	102	102	106	106	100	100	104	104	102	102	106	106	104	104	104	104	104	102	104	104	102	102	104	104	106	106	100	100	102	102	104	104	104	104	104	104	106	106	104	102	102	102	102	102	106	106	104	104	104
NUU1_6	102	102	106	106	100	106	104	104	102	102	106	102	104	104	104	104	104	102	104	104	102	102	104	104	106	106	100	100	102	102	102	104	104	104	104	100	106	106	104	102	104	104	102	104	106	106	104	104	104
NUU1_7	102	102	106	106	100	106	104	104	102	102	106	106	104	104	104	104	104	104	104	104	104	102	104	104	106	106	100	100	104	104	104	104	100	100	104	100	106	106	104	102	102	102	102	102	106	106	104	104	100
NUU1_11	102	102	106	106	100	106	104	104	102	102	106	106	104	104	104	104	104	104	104	102	102	102	102	102	106	106	100	100	102	104	104	104	104	100	104	100	106	106	104	104	104	104	102	104	106	106	104	104	100
NUU1_12	102	102	106	106	100	100	104	104	106	102	106	102	104	104	?	?	102	102	104	104	102	102	104	104	106	106	104	100	102	104	102	102	104	104	?	?	106	106	104	102	104	104	102	104	106	106	104	104	100
pop = NUU2_GR
NUU2_1	102	102	106	100	106	106	104	104	102	102	?	?	104	104	104	104	102	102	104	104	102	102	104	104	106	106	104	100	102	102	102	104	104	100	104	100	106	106	104	102	104	104	102	104	106	106	104	104	100
NUU2_2	106	102	106	106	100	106	104	104	102	102	106	102	104	104	104	100	104	102	104	104	102	102	104	104	106	106	100	100	102	104	104	104	100	100	104	100	106	106	104	104	104	104	104	104	106	106	104	104	100
NUU2_3	?	?	106	106	100	106	104	104	102	102	?	?	104	104	104	100	104	102	104	104	102	102	104	104	106	106	100	100	102	102	102	104	104	104	104	100	106	106	104	104	104	102	104	104	?	?	104	104	100
NUU2_4	102	102	106	106	106	106	104	104	?	?	106	106	104	104	104	104	102	102	104	104	102	102	104	104	106	106	100	100	102	102	102	104	104	100	104	100	106	106	104	104	104	102	104	104	106	106	104	104	104
NUU2_5	102	102	106	106	100	106	104	104	102	102	?	?	104	104	104	104	?	?	104	104	102	102	104	104	106	106	104	104	102	104	102	104	104	100	100	100	106	106	?	?	102	102	102	104	?	?	104	104	104
NUU2_6	102	102	106	106	100	100	104	104	102	102	106	106	104	104	104	104	104	102	104	104	102	102	104	104	106	106	104	100	102	104	104	104	104	100	104	104	106	106	104	104	104	102	102	104	106	106	104	104	104
NUU2_7	102	102	106	106	100	106	104	104	102	102	106	106	104	104	104	104	102	102	104	104	102	102	104	104	106	106	100	100	102	104	102	104	104	100	104	100	106	106	104	104	104	104	102	104	106	106	104	104	104
NUU2_8	102	102	106	106	100	106	104	104	102	102	106	102	104	104	104	104	102	102	104	104	102	102	104	102	106	106	100	100	102	102	102	104	100	100	104	100	106	106	104	104	104	104	104	104	106	106	104	104	100
NUU2_9	106	102	106	106	106	106	102	104	102	102	106	106	102	102	104	104	104	104	104	104	102	102	102	102	106	106	100	100	102	102	102	104	104	104	104	100	106	106	102	102	104	102	104	104	106	106	104	104	104
NUU2_10	102	102	106	106	100	106	104	104	102	102	106	106	104	104	104	104	102	102	104	104	102	102	104	104	106	106	100	100	102	104	102	104	100	100	104	104	106	106	104	104	104	104	102	104	106	106	104	104	104
NUU2_11	102	102	106	106	100	106	104	104	102	102	106	106	104	104	100	100	?	?	104	104	?	?	104	102	106	106	100	100	102	102	102	104	104	104	104	100	106	106	104	102	104	102	104	104	106	106	104	104	100
NUU2_12	102	102	106	106	100	106	104	104	102	102	106	106	104	104	104	104	104	102	104	104	102	102	104	104	106	106	100	100	102	102	102	104	104	104	104	100	106	106	102	102	104	102	102	104	106	106	104	104	?
NUU2_13	106	102	106	106	100	100	104	104	102	102	106	106	104	104	104	104	104	102	104	104	102	102	104	104	106	106	100	100	102	102	104	104	104	100	104	104	106	106	104	104	104	102	104	104	106	106	104	104	104
NUU2_14	102	102	106	106	?	?	104	104	106	102	?	?	102	104	104	104	?	?	104	104	102	102	104	104	106	106	104	100	102	104	104	104	104	100	104	100	106	106	104	102	?	?	102	104	106	106	104	104	104
NUU2_15	102	102	106	100	106	106	104	104	102	102	106	106	?	?	104	104	102	102	104	104	102	102	104	102	106	106	100	100	102	104	102	104	104	100	104	100	106	106	104	104	104	104	?	?	106	106	104	104	100
NUU2_16	102	102	106	106	100	106	104	104	102	102	106	106	102	104	104	104	104	102	104	104	102	102	104	104	106	106	100	100	102	102	102	104	104	100	104	100	106	106	102	102	?	?	104	104	106	106	104	104	104
NUU2_17	102	102	106	106	100	106	104	104	102	102	106	106	104	104	104	104	102	102	104	104	102	102	?	?	106	106	100	100	102	104	102	102	?	?	104	100	106	106	104	104	104	104	104	104	106	106	104	104	100
NUU2_18	102	102	106	106	100	106	104	104	102	102	106	106	104	104	104	104	104	102	104	104	102	102	104	104	106	106	104	100	102	102	102	104	104	100	104	100	106	106	104	102	104	104	104	104	106	106	104	104	100
NUU2_19	102	102	106	106	100	106	104	104	102	102	106	102	104	104	100	100	104	102	104	104	102	102	?	?	106	106	100	100	102	102	102	102	104	104	100	100	106	106	104	102	104	104	102	104	106	106	104	104	104
NUU2_20	102	102	106	106	100	100	104	104	102	102	106	106	104	104	104	100	102	102	104	104	102	102	104	104	106	106	100	100	104	104	102	104	104	100	104	104	106	106	104	102	104	104	102	104	106	106	104	104	104
pop = QAQ_GR
QAQ1	102	102	106	106	100	100	104	104	102	102	106	106	104	104	104	104	102	102	104	104	102	102	104	104	106	106	104	100	104	104	104	104	104	100	?	?	106	106	?	?	104	102	?	?	106	106	104	104	?
QAQ3	102	102	106	106	100	106	104	104	102	102	106	102	104	104	104	104	104	102	104	104	102	102	104	104	106	106	104	100	102	102	104	104	104	104	?	?	106	106	?	?	?	?	102	104	106	106	104	104	?
QAQ4	106	102	106	106	100	106	104	104	102	102	106	106	104	104	104	100	102	102	104	102	102	102	104	104	106	106	100	100	104	104	102	102	104	100	100	100	106	106	?	?	104	102	102	104	106	106	104	104	?
QAQ5	102	102	106	106	?	?	104	104	102	102	106	106	104	104	104	104	102	102	104	104	102	102	104	104	106	100	100	100	102	104	102	102	?	?	104	100	106	106	104	102	104	104	?	?	106	106	104	104	104
QAQ6	102	102	106	106	106	106	104	104	102	102	106	106	104	104	104	104	104	102	104	104	102	102	104	104	106	106	100	100	?	?	104	104	104	104	104	104	106	106	104	104	104	104	102	104	106	106	104	104	104
QAQ7	106	102	106	106	100	106	104	104	106	102	106	106	104	104	104	100	102	102	104	104	102	102	104	104	106	100	104	100	102	104	102	104	100	100	100	100	106	106	104	102	104	104	104	104	106	106	104	104	100
QAQ8	102	102	106	106	100	106	104	104	102	102	106	106	104	104	104	104	104	102	104	104	102	102	?	?	106	106	100	100	102	104	104	104	104	104	?	?	106	106	104	102	104	104	104	104	106	106	104	104	104
QAQ9	102	102	106	106	106	106	104	104	102	102	106	102	104	104	104	104	102	102	104	104	102	102	104	104	106	106	104	100	?	?	102	104	104	100	100	100	106	106	104	104	104	102	102	104	106	106	104	104	?
QAQ11	102	102	106	106	100	106	104	104	102	102	106	102	104	104	104	100	104	102	104	102	104	102	104	102	106	106	100	100	102	102	102	104	104	100	104	100	106	106	104	104	104	104	102	104	106	106	104	104	104
QAQ13	102	102	106	106	100	106	104	104	102	102	106	106	102	104	104	104	104	104	104	104	102	102	104	102	106	106	104	100	102	102	102	104	104	104	104	100	106	106	104	104	104	102	104	104	106	106	104	104	100
QAQ14	102	102	106	106	100	106	104	104	102	102	106	106	104	104	104	104	102	102	104	104	102	102	104	102	106	106	104	100	104	104	104	104	104	100	100	100	106	106	104	104	104	104	104	104	106	106	104	104	104
QAQ15	102	102	106	106	106	106	104	104	102	102	106	106	102	104	104	104	102	102	104	104	102	102	104	104	106	106	100	100	102	104	102	102	104	100	104	100	106	100	104	104	104	104	104	104	106	106	104	104	104
QAQ16	102	102	106	106	100	100	104	104	106	102	106	106	102	102	104	104	102	102	104	104	102	102	104	104	106	106	100	100	102	104	102	104	104	104	104	100	106	106	104	104	102	102	104	104	106	106	104	104	104
QAQ17	106	102	106	106	100	100	104	104	102	102	106	102	104	104	104	100	104	104	104	104	102	102	104	104	106	106	104	100	102	104	102	102	104	104	100	100	106	106	104	104	104	104	104	104	106	106	104	104	100
QAQ18	102	102	106	106	100	106	104	104	106	102	106	106	104	104	104	100	?	?	104	104	102	102	104	104	106	106	100	100	?	?	102	102	?	?	104	100	106	106	104	104	104	104	104	104	106	106	104	104	104
QAQ19	102	102	106	106	100	106	104	104	102	102	?	?	102	104	?	?	104	102	104	104	102	102	104	104	106	100	100	100	102	104	?	?	104	100	?	?	106	106	104	104	104	104	104	104	106	106	104	104	104
QAQ21	102	102	106	106	100	100	104	104	106	102	106	106	104	104	104	104	102	102	104	102	102	102	104	104	106	106	104	100	104	104	102	104	104	104	104	100	106	106	104	102	104	102	104	104	106	106	104	104	104
QAQ22	102	102	106	106	106	106	104	104	102	102	106	106	104	104	104	104	102	102	104	104	102	102	104	104	106	106	100	100	102	104	104	104	104	100	104	100	106	106	104	104	102	102	102	104	106	106	104	104	100
QAQ25	102	102	106	106	100	100	104	104	102	102	106	106	104	104	104	104	102	102	104	104	102	102	?	?	106	100	100	100	102	102	104	104	104	100	?	?	106	106	104	104	104	102	104	104	106	106	104	104	?
pop = NEW_CA
NEW1	102	102	106	106	100	106	104	104	106	102	?	?	104	104	104	104	104	102	104	104	102	102	104	104	106	106	100	100	102	102	104	104	104	100	104	100	106	106	104	102	104	102	102	104	?	?	104	104	104
NEW2	106	102	106	106	106	106	104	104	106	102	106	106	?	?	104	104	104	102	104	104	102	102	104	104	106	106	104	100	102	102	104	104	104	100	104	100	106	106	104	102	104	104	104	104	106	106	104	104	104
NEW3	106	106	106	106	106	106	104	104	102	102	?	?	104	104	104	104	?	?	104	104	102	102	102	102	106	106	104	100	102	102	104	104	104	100	104	100	106	106	?	?	104	102	102	104	?	?	104	104	100
NEW4	102	102	106	106	100	100	104	104	106	106	106	102	?	?	104	104	104	104	104	104	102	102	104	104	106	106	104	104	102	104	104	104	100	100	104	104	106	106	?	?	102	102	102	104	106	106	104	104	104
NEW5	102	102	106	106	106	106	104	104	102	102	106	106	104	104	104	104	?	?	104	104	102	102	104	104	106	106	104	100	102	102	102	104	100	100	100	100	106	106	?	?	104	102	104	104	?	?	104	104	104
NEW6	106	106	106	106	100	106	104	104	102	102	106	102	104	104	104	104	102	102	104	104	102	102	104	104	106	106	100	100	102	104	104	104	104	100	104	104	106	106	102	102	104	104	104	104	106	106	104	104	100
NEW7	106	106	106	106	100	106	104	104	106	102	106	106	102	104	104	104	104	102	104	104	102	102	104	104	106	106	104	100	102	102	104	104	104	100	104	100	106	106	104	104	104	104	102	102	106	106	104	104	104
NEW8	106	106	106	106	100	106	104	104	102	102	106	106	104	104	104	104	104	102	104	104	102	102	104	104	106	106	104	100	102	102	104	104	104	104	104	104	106	106	104	102	104	104	102	104	106	106	104	104	100
NEW9	106	102	106	106	106	106	104	104	102	102	106	106	?	?	104	104	104	102	104	104	102	102	104	102	106	106	104	104	102	102	104	104	104	100	104	100	106	106	?	?	102	102	102	102	106	106	104	104	104
NEW10	102	102	106	106	100	106	104	104	106	102	106	106	104	104	104	104	104	102	104	104	102	102	104	102	106	106	104	100	102	104	102	104	100	100	100	100	106	106	104	102	104	104	104	104	106	106	104	104	104
NEW11	106	106	106	106	100	106	104	104	106	102	106	106	?	?	104	104	104	102	104	104	102	102	104	102	106	106	100	100	104	104	104	104	104	100	104	104	106	106	104	102	104	104	102	102	106	106	104	104	104
NEW12	106	102	106	106	106	106	104	104	106	102	106	106	104	104	104	104	104	102	104	104	102	102	104	104	106	106	100	100	102	102	102	104	104	100	104	100	106	106	104	104	104	104	?	?	106	106	104	104	100
NEW13	106	106	106	106	100	106	104	104	102	102	106	106	104	104	104	104	104	104	104	104	102	102	104	104	106	106	104	100	?	?	104	104	104	100	100	100	106	106	104	102	104	104	104	104	106	106	104	104	104
NEW14	102	102	106	106	106	106	104	104	106	106	106	102	104	104	104	104	104	102	104	104	102	102	104	102	106	106	100	100	102	104	104	104	104	104	104	104	106	106	104	102	104	104	104	104	106	106	104	104	100
NEW15	106	106	106	106	106	106	104	104	102	102	106	106	104	104	104	104	104	102	104	104	102	102	104	102	106	106	104	100	102	104	104	104	104	100	100	100	106	106	104	102	104	104	102	102	106	106	104	104	104
NEW16	106	102	106	106	100	100	104	104	102	102	106	106	104	104	104	104	104	104	104	104	102	102	102	102	106	106	104	100	102	104	104	104	104	100	104	100	106	106	104	104	104	102	104	104	106	106	104	104	100
NEW17	106	106	106	106	100	106	102	104	102	102	106	102	104	104	104	104	102	102	104	104	102	102	104	104	106	106	100	100	102	104	104	104	104	100	104	104	106	106	104	102	104	104	102	102	106	106	104	104	104
NEW18	106	102	106	106	100	100	104	104	106	102	106	102	102	104	104	104	104	104	104	104	102	102	104	104	106	106	104	100	102	104	104	104	104	100	104	100	106	106	104	104	104	104	104	104	106	106	104	104	100
NEW19	102	102	106	106	106	106	104	104	102	102	106	102	104	104	104	104	102	102	104	104	102	102	104	102	106	106	104	100	102	102	104	104	104	100	104	104	106	106	104	102	104	104	102	104	106	106	104	104	100
NEW20	106	102	106	106	100	100	104	104	106	106	106	102	104	104	104	104	104	102	104	104	102	102	104	104	106	106	104	100	102	104	104	104	100	100	104	104	106	106	104	102	104	104	104	104	106	106	104	104	104
pop = GSL_CA
GSL1	106	102	106	100	100	100	104	104	106	102	106	106	104	104	104	100	104	102	104	104	102	102	104	104	106	106	104	100	102	102	102	104	104	100	100	100	106	106	104	104	104	104	102	102	106	106	104	104	104
GSL2	106	106	106	106	100	106	104	104	102	102	106	102	104	104	104	104	104	102	104	104	102	102	?	?	106	106	104	100	102	102	104	104	100	100	100	100	106	106	104	102	104	104	102	102	106	106	104	104	104
GSL3	106	106	106	106	106	106	104	104	102	102	106	106	102	102	104	104	104	102	104	104	102	102	104	104	106	106	104	100	102	102	104	104	104	100	104	100	106	106	104	104	104	102	104	104	106	106	104	104	104
GSL4	106	102	106	106	106	106	104	104	106	102	106	106	102	102	104	104	104	102	104	104	102	102	104	104	106	106	104	100	102	104	104	104	100	100	104	104	106	106	104	102	104	104	102	104	106	106	104	104	100
GSL5	102	102	106	106	100	100	104	104	106	102	106	106	104	104	104	104	104	102	104	104	102	102	104	102	106	106	104	100	102	104	102	104	104	100	100	100	106	106	102	102	104	104	102	104	106	106	104	104	100
GSL6	106	106	106	106	100	100	102	104	106	102	106	102	104	104	104	104	104	104	104	104	102	102	104	104	106	106	104	100	102	102	104	104	100	100	104	100	106	106	104	104	104	104	104	104	106	106	104	104	100
GSL7	106	102	106	106	100	106	104	104	106	102	102	102	104	104	104	104	104	102	104	104	102	102	104	104	106	106	104	100	102	102	102	104	104	100	100	100	106	106	104	104	104	102	102	104	106	106	104	104	104
GSL8	106	106	106	106	106	106	104	104	106	102	106	106	104	104	104	104	104	102	104	104	102	102	104	102	106	106	104	100	102	104	104	104	104	104	100	100	106	106	104	104	104	104	?	?	106	106	104	104	100
GSL9	106	106	106	106	100	100	104	104	102	102	106	106	104	104	104	104	104	102	104	104	102	102	104	102	106	106	104	100	102	102	104	104	104	104	100	100	106	106	104	102	104	104	102	102	106	106	104	104	104
GSL10	106	106	106	106	106	106	104	104	106	102	106	102	102	102	104	104	102	102	104	104	102	102	104	104	106	106	100	100	102	102	104	104	104	104	104	100	106	106	102	102	104	104	102	102	106	106	104	104	104
GSL11	106	106	106	106	100	100	104	104	106	106	106	106	104	104	104	104	104	102	104	104	102	102	104	104	106	106	104	104	102	104	104	104	100	100	100	100	106	106	104	102	104	104	104	104	106	106	104	104	100
GSL12	106	102	106	106	106	106	104	104	102	102	106	106	104	104	104	104	104	104	104	104	102	102	104	104	106	106	104	100	102	104	104	104	100	100	104	104	106	106	102	102	104	102	104	104	106	106	104	104	100
GSL13	102	102	106	106	100	100	104	104	106	102	106	106	104	104	104	104	104	102	104	104	102	102	104	104	106	106	100	100	102	102	104	104	100	100	104	100	106	106	104	102	104	104	102	104	106	106	104	104	104
GSL14	106	106	106	106	100	106	104	104	106	102	106	102	104	104	104	104	104	102	104	104	102	102	104	104	106	106	100	100	102	104	104	104	104	100	104	100	106	106	104	104	104	104	102	104	106	106	104	104	100
GSL15	106	106	106	106	106	106	104	104	106	102	106	102	104	104	104	104	104	102	104	104	102	102	104	104	106	106	100	100	102	102	102	104	100	100	104	104	106	106	104	102	104	104	102	104	106	106	104	104	100
GSL16	106	106	106	106	100	106	104	104	106	102	?	?	104	104	104	104	104	104	104	104	102	102	104	104	106	106	100	100	102	104	104	104	104	100	104	100	106	106	104	104	104	104	104	104	106	106	104	104	104
GSL17	102	102	106	106	100	100	104	104	102	102	106	106	104	104	104	104	104	104	104	104	102	102	104	104	106	106	104	104	?	?	104	104	104	100	104	104	106	106	104	102	104	104	104	104	106	106	104	104	104
GSL18	102	102	106	106	106	106	104	104	106	102	106	102	104	104	104	100	102	102	104	104	102	102	104	104	106	106	104	100	102	102	102	104	104	100	100	100	106	106	102	102	104	104	102	104	106	106	104	104	100
GSL19	106	106	106	106	100	106	104	104	102	102	106	106	104	104	104	104	104	102	104	104	102	102	104	104	106	106	104	104	102	104	104	104	104	100	104	104	106	106	104	104	104	104	102	104	106	106	104	104	100
GSL20	106	102	106	106	106	106	104	104	106	102	106	106	104	104	104	104	102	102	104	104	102	102	104	104	106	106	104	100	102	102	104	104	104	100	104	100	106	106	104	102	104	102	102	102	106	106	104	104	100
GSL21	106	102	106	106	100	106	104	104	102	102	106	106	104	104	104	104	104	102	104	104	102	102	104	102	106	106	104	100	102	104	104	104	104	104	100	100	106	106	104	104	104	102	102	102	106	106	104	104	104
GSL22	106	102	106	106	106	106	104	104	106	102	106	102	104	104	104	104	102	102	104	104	102	102	104	102	106	106	104	100	102	102	104	104	100	100	104	100	106	106	104	102	104	102	102	102	106	106	104	104	100
GSL23	106	102	106	106	106	106	104	104	102	102	106	102	?	?	104	104	102	102	104	104	102	102	104	104	106	106	100	100	102	102	102	104	104	100	104	100	106	106	104	102	104	104	102	102	106	106	104	104	100
GSL24	102	102	106	106	100	106	104	104	102	102	106	106	104	104	104	104	104	102	104	104	102	102	104	104	106	106	100	100	102	102	102	104	104	100	104	100	106	106	102	102	104	104	102	102	106	106	104	104	104
GSL25	106	106	106	106	106	106	104	104	106	102	106	106	104	104	104	104	104	102	104	104	102	102	104	104	106	106	104	100	?	?	104	104	104	100	104	100	106	106	104	104	104	102	104	104	106	106	104	104	100
GSL26	102	102	106	106	100	100	104	104	106	102	106	102	104	104	104	104	104	102	104	104	102	102	104	104	106	106	104	100	102	104	104	104	100	100	104	100	106	106	104	102	104	104	104	104	106	106	104	104	100
GSL27	102	102	106	106	106	106	104	104	106	106	106	106	104	104	104	104	104	102	104	104	102	102	104	104	106	106	104	100	104	104	104	104	104	104	104	104	106	106	104	102	104	104	102	102	106	106	104	104	100
GSL28	106	102	106	106	106	106	104	104	106	102	106	106	104	104	104	100	104	102	104	104	102	102	104	104	106	106	100	100	102	102	104	104	104	100	100	100	106	106	104	104	104	102	102	104	106	106	104	104	100
GSL29	102	102	106	106	106	106	104	104	106	102	106	106	104	104	104	104	102	102	104	104	102	102	104	104	106	106	104	100	102	102	104	104	104	104	100	100	106	106	104	102	104	104	102	104	106	106	104	104	104
GSL30	106	106	106	106	100	100	104	104	106	106	106	106	104	104	104	104	104	102	104	104	102	102	104	104	106	106	100	100	102	102	102	104	104	104	104	100	106	106	104	104	104	104	102	104	106	106	104	104	104
GSL31	106	102	106	106	106	106	104	104	102	102	106	106	104	104	104	104	104	102	104	104	102	102	104	104	106	106	104	104	102	104	102	104	100	100	104	100	106	106	102	102	104	104	102	102	106	106	104	104	104
GSL32	106	102	106	106	100	106	104	104	106	102	106	102	104	104	104	100	104	102	104	104	102	102	104	102	106	106	104	100	102	104	104	104	104	104	104	100	106	106	104	102	104	102	102	102	106	106	104	104	100
GSL33	106	102	106	106	100	106	104	104	102	102	106	102	104	104	104	104	104	102	104	104	102	102	104	104	106	106	104	104	102	104	104	104	104	104	104	104	106	106	104	104	104	104	104	104	106	106	104	104	104
GSL34	106	106	106	106	100	106	104	104	106	106	106	106	104	104	104	104	102	102	104	104	102	102	104	104	106	106	100	100	102	102	104	104	104	104	104	100	106	106	104	102	104	104	104	104	106	106	104	104	104
GSL35	106	106	106	106	106	106	104	104	102	102	106	102	104	104	104	104	104	102	104	104	102	102	104	104	106	106	104	100	102	104	102	104	100	100	104	100	106	106	104	104	104	104	102	104	106	106	104	104	100
GSL36	106	106	106	106	100	106	104	104	106	106	106	102	104	104	104	104	104	104	104	104	102	102	104	104	106	106	104	100	102	104	102	104	104	104	104	100	106	106	104	102	104	104	102	102	106	106	104	104	100
GSL37	106	106	106	106	100	100	104	104	106	102	106	106	104	104	104	104	104	104	104	104	102	102	104	104	106	106	100	100	102	102	104	104	104	100	100	100	106	106	104	104	104	104	102	102	106	106	104	104	100
GSL38	106	106	106	106	100	100	104	104	106	102	102	102	104	104	104	104	104	102	104	104	102	102	104	104	106	106	104	100	102	102	104	104	104	104	104	104	106	106	104	102	104	104	102	104	106	106	104	104	104
GSL39	106	106	106	106	100	106	104	104	106	102	106	106	104	104	104	104	102	102	104	104	102	102	104	102	106	106	104	100	102	104	104	104	100	100	100	100	106	106	104	102	104	102	102	102	106	106	104	104	100
GSL40	106	102	106	106	100	100	104	104	106	102	106	102	104	104	104	104	104	102	104	104	102	102	104	104	106	106	104	100	102	104	104	104	100	100	104	100	106	106	104	102	104	104	104	104	106	106	104	104	104
GSL41	106	106	106	106	106	106	104	104	106	102	106	106	104	104	104	104	102	102	104	104	102	102	104	104	106	106	100	100	102	102	104	104	104	100	104	100	106	106	104	102	104	104	104	104	106	106	104	104	100
GSL42	106	102	106	100	100	106	104	104	102	102	106	102	104	104	104	104	104	102	104	102	104	102	102	102	106	106	104	100	102	102	104	104	104	104	100	100	106	106	104	102	104	104	102	104	106	106	104	104	100
GSL43	102	102	106	106	100	106	104	104	106	102	106	102	104	104	104	104	104	102	104	104	102	102	104	104	106	106	104	100	104	104	104	104	104	100	104	100	106	100	102	102	104	104	104	104	106	106	104	104	104
GSL44	102	102	106	106	106	106	104	104	106	102	106	106	104	104	104	100	104	102	104	104	102	102	104	104	106	106	104	100	102	102	104	104	104	104	100	100	106	106	104	102	104	104	102	102	106	106	104	104	104
GSL45	106	102	106	106	100	106	104	104	106	106	106	106	104	104	104	104	104	102	104	102	104	102	104	104	106	106	100	100	102	102	104	104	104	104	104	100	106	106	104	104	104	104	102	104	106	106	104	104	100
GSL46	106	102	106	106	100	106	104	104	106	102	106	106	104	104	104	104	104	102	104	104	102	102	104	104	106	106	104	104	102	104	102	104	104	100	104	104	106	106	104	102	104	104	102	104	106	106	104	104	104
GSL47	106	106	106	106	100	106	104	104	106	102	106	106	?	?	104	100	104	102	104	104	102	102	104	104	106	106	104	104	102	102	104	104	104	104	104	100	106	106	102	102	104	104	102	104	106	106	104	104	104
GSL48	106	106	106	106	100	106	104	104	106	102	106	106	104	104	100	100	104	104	104	104	102	102	104	104	106	106	104	100	104	104	104	104	104	100	100	100	106	106	104	104	104	104	104	104	106	106	104	104	104
GSL49	106	102	106	106	106	106	104	104	106	102	106	102	104	104	104	104	104	102	104	104	102	102	104	102	106	106	104	100	102	104	104	104	104	100	100	100	106	106	104	102	104	104	104	104	106	106	104	104	104
GSL50	106	102	106	106	100	106	104	104	102	102	106	102	104	104	104	100	104	102	104	104	102	102	104	104	106	106	104	104	102	104	104	104	100	100	104	100	106	106	104	104	104	104	104	104	106	106	104	104	100
GSL51	106	102	106	106	100	106	104	104	102	102	106	102	104	104	104	104	102	102	104	104	102	102	104	104	106	106	100	100	102	104	104	104	104	104	104	100	106	106	102	102	104	102	104	104	106	106	104	104	100
GSL52	106	106	106	106	100	106	104	104	106	106	106	106	?	?	104	100	104	104	104	104	102	102	104	102	106	106	104	104	102	104	104	104	100	100	100	100	106	106	104	104	104	104	102	102	106	106	104	104	104
GSL53	106	106	106	106	100	106	104	104	106	102	106	106	104	104	104	104	102	102	104	104	102	102	102	102	106	106	100	100	102	102	104	104	104	100	104	104	106	106	104	102	104	104	104	104	106	106	104	104	104
GSL54	102	102	106	106	106	106	104	104	102	102	106	106	102	104	104	104	104	102	104	104	102	102	104	104	106	106	104	100	102	102	104	104	104	104	104	104	106	106	104	102	104	104	102	104	106	106	104	104	104
GSL55	102	102	106	106	106	106	104	104	106	102	106	106	102	102	104	104	104	102	104	104	102	102	104	104	106	106	100	100	102	102	104	104	104	104	100	100	106	106	104	102	104	104	102	104	106	106	104	104	104
GSL56	106	102	106	106	100	106	104	104	102	102	106	106	104	104	104	104	104	102	104	104	102	102	104	102	106	106	104	104	102	102	104	104	104	100	100	100	106	106	104	102	104	104	102	104	106	106	104	104	104
GSL57	106	106	106	106	100	106	104	104	106	102	102	102	104	104	104	104	102	102	104	104	102	102	104	104	106	106	104	100	102	104	102	104	100	100	104	100	106	106	104	102	104	104	102	102	106	106	104	104	100
GSL58	106	106	106	106	106	106	104	104	102	102	106	106	104	104	104	104	104	102	104	104	102	102	104	104	106	106	104	100	102	102	104	104	104	100	104	100	106	106	104	104	104	104	104	104	106	106	104	104	104
GSL59	106	102	106	106	100	106	104	104	102	102	?	?	102	104	104	104	104	102	104	104	102	102	104	104	106	106	104	104	102	104	104	104	100	100	104	100	106	106	104	104	104	104	104	104	106	106	104	104	100
GSL60	106	106	106	106	100	106	104	104	106	102	106	106	104	104	104	100	102	102	104	104	102	102	104	104	106	106	104	100	102	102	102	104	104	104	104	100	106	106	104	104	104	104	102	104	106	106	104	104	100
GSL61	106	102	106	106	106	106	104	104	102	102	106	106	104	104	104	100	104	102	104	104	102	102	102	102	106	106	100	100	102	102	104	104	104	100	104	104	106	106	104	102	104	104	102	102	106	106	104	104	100
GSL62	106	106	106	106	106	106	104	104	102	102	106	106	104	104	104	104	102	102	104	104	102	102	104	102	106	106	100	100	102	102	104	104	104	104	104	100	106	106	104	104	104	104	102	102	106	106	104	104	104
GSL63	106	106	106	106	106	106	104	104	106	102	106	102	104	104	104	104	102	102	104	104	102	102	?	?	106	106	100	100	102	102	102	104	104	104	104	104	106	106	104	102	104	104	102	104	106	106	104	104	104
GSL64	106	102	106	106	106	106	104	104	106	102	106	106	104	104	104	104	104	104	104	104	102	102	104	104	106	106	104	100	104	104	104	104	104	100	104	100	106	106	104	104	104	104	102	104	106	106	104	104	100
GSL65	102	102	106	106	100	106	104	104	106	102	106	102	104	104	104	104	104	102	104	104	102	102	104	104	106	106	104	104	102	104	104	104	104	100	104	100	106	106	104	104	104	104	102	104	106	106	104	104	100
GSL66	106	106	106	100	106	106	104	104	102	102	106	102	104	104	104	104	102	102	104	104	102	102	?	?	106	106	100	100	104	104	104	104	104	100	104	100	106	106	104	104	102	102	102	104	106	106	104	104	104
GSL68	106	106	106	106	106	106	104	104	106	106	106	102	104	104	104	104	102	102	104	104	102	102	104	104	106	106	104	100	102	104	104	104	104	104	100	100	106	106	104	102	104	104	102	104	106	106	104	104	104
GSL69	102	102	106	106	100	106	104	104	102	102	106	106	102	104	104	104	104	102	104	104	102	102	104	104	106	106	104	104	102	102	104	104	104	104	104	100	106	106	102	102	104	104	102	104	106	106	104	104	100
GSL70	106	102	106	106	106	106	104	104	106	102	106	102	?	?	104	104	104	104	104	104	102	102	102	102	106	106	100	100	102	102	104	104	104	100	104	100	106	106	102	102	104	104	102	104	106	106	104	104	100
GSL71	102	102	106	106	106	106	104	104	102	102	106	102	104	104	?	?	104	104	104	104	102	102	104	104	106	106	100	100	102	102	104	104	104	100	104	100	106	106	104	102	104	102	102	102	106	106	104	104	104
GSL72	106	102	106	106	100	106	104	104	106	102	106	106	104	104	104	104	104	104	104	104	102	102	104	104	106	106	100	100	102	104	104	104	104	100	104	104	106	106	?	?	104	102	102	102	106	106	104	104	100
GSL73	106	102	106	106	106	106	104	104	106	106	106	106	?	?	104	104	102	102	104	104	102	102	104	104	106	106	100	100	102	104	104	104	104	104	104	100	106	106	104	102	104	104	102	102	106	106	104	104	100
GSL74	106	102	106	106	100	106	104	104	102	102	106	106	102	104	104	104	102	102	104	104	102	102	104	104	106	106	100	100	102	102	104	104	104	100	104	104	106	106	102	102	104	104	102	102	106	106	104	104	100
GSL75	102	102	106	106	100	106	104	104	106	102	106	106	104	104	104	104	104	104	104	104	102	102	104	104	106	106	104	100	102	102	104	104	104	100	104	100	106	106	104	102	104	104	104	104	106	106	104	104	104
GSL76	102	102	106	106	106	106	104	104	102	102	106	106	104	104	104	104	102	102	104	104	102	102	104	104	106	106	104	104	102	104	104	104	104	104	104	100	106	106	104	102	104	104	104	104	106	106	104	104	104
GSL77	106	106	106	106	100	100	104	104	106	102	102	102	104	104	104	104	102	102	104	104	102	102	104	104	106	106	104	104	102	102	104	104	104	104	104	100	106	106	104	102	104	104	102	104	106	106	104	104	100
GSL78	106	102	106	106	100	100	104	104	106	102	106	106	104	104	104	104	104	102	104	104	102	102	104	104	106	106	104	100	102	102	104	104	104	104	100	100	106	106	104	102	104	104	104	104	106	106	104	104	100
GSL79	106	102	106	106	100	106	104	104	102	102	106	106	104	104	104	104	102	102	104	102	104	102	104	104	106	106	100	100	102	104	104	104	100	100	100	100	106	106	104	104	104	104	102	104	106	106	104	104	100
GSL80	106	106	?	?	100	106	104	104	106	106	106	106	104	104	?	?	104	104	104	104	102	102	?	?	106	106	104	100	102	104	104	104	104	100	104	104	106	106	104	102	104	104	102	104	106	106	104	104	100
GSL81	106	102	106	106	100	106	104	104	102	102	106	106	104	104	104	104	104	102	104	104	102	102	104	104	106	106	100	100	104	104	104	104	104	100	100	100	106	106	?	?	104	104	102	102	106	106	104	104	104
GSL82	106	102	106	106	106	106	104	104	106	102	106	102	104	104	104	104	102	102	104	104	102	102	104	104	106	106	100	100	102	104	104	104	104	100	104	100	106	106	104	102	104	104	104	104	106	106	104	104	104
GSL83	106	106	106	106	100	106	104	104	106	102	106	106	104	104	104	104	102	102	104	104	102	102	104	104	106	106	100	100	102	102	104	104	104	104	104	100	106	106	104	102	104	104	102	104	106	106	104	104	104
GSL84	102	102	106	106	100	100	104	104	106	106	106	102	104	104	104	100	104	102	104	104	102	102	104	104	106	106	100	100	102	104	104	104	104	100	104	100	106	106	104	104	104	104	104	104	106	106	104	104	104
GSL85	106	102	106	106	100	106	104	104	102	102	106	106	104	104	104	100	104	102	104	104	102	102	104	104	106	106	104	104	102	104	104	104	104	100	100	100	106	106	104	102	104	102	102	102	106	106	104	104	100
GSL86	106	102	?	?	106	106	104	104	102	102	106	102	104	104	?	?	102	102	104	104	102	102	?	?	106	106	104	100	102	104	104	104	104	100	100	100	106	106	102	102	104	102	104	104	106	106	104	104	100
GSL87	106	102	106	106	106	106	104	104	102	102	106	106	104	104	104	104	104	104	104	104	102	102	104	104	106	106	100	100	102	104	104	104	104	104	104	100	106	106	104	102	104	104	102	104	106	106	104	104	100
GSL88	106	102	106	106	100	106	104	104	102	102	106	106	104	104	104	104	104	102	104	104	102	102	104	104	106	106	104	104	102	102	104	104	100	100	104	104	106	106	104	102	104	104	104	104	106	106	104	104	100
GSL89	106	102	106	106	106	106	104	104	106	102	106	106	104	104	104	100	102	102	104	104	102	102	104	104	106	106	104	100	104	104	104	104	104	100	104	104	106	106	104	104	104	104	102	102	106	106	104	104	104
pop = MAI1_US
MAI1_2	106	102	106	106	106	106	104	104	102	102	106	106	?	?	104	104	104	104	104	104	102	102	104	102	106	106	104	100	102	104	104	104	104	100	100	100	106	106	104	102	?	?	?	?	106	106	104	104	104
MAI1_3	106	102	106	106	100	106	104	104	102	102	106	106	104	104	104	100	102	102	104	102	104	102	104	102	106	106	104	100	102	102	104	104	104	104	104	100	106	106	104	104	104	104	104	104	106	106	104	104	104
MAI1_4	102	102	106	106	100	106	104	104	102	102	106	102	104	104	104	104	102	102	104	104	102	102	104	104	106	106	100	100	102	102	104	104	104	104	100	100	106	106	104	102	104	104	102	104	106	106	104	104	100
MAI1_5	106	102	106	106	106	106	104	104	102	102	106	102	104	104	104	104	102	102	104	104	102	102	104	104	106	106	104	104	102	102	104	104	104	100	104	100	106	106	104	102	104	102	104	104	106	106	104	104	104
MAI1_6	106	102	106	106	100	106	104	104	102	102	106	106	104	104	100	100	102	102	104	104	102	102	104	104	106	106	100	100	104	104	104	104	104	104	104	100	106	106	104	102	104	102	102	104	106	106	104	104	104
MAI1_7	102	102	106	106	100	106	104	104	102	102	106	106	104	104	104	104	104	102	104	104	102	102	104	104	106	106	104	100	102	102	104	104	104	100	104	100	106	106	102	102	104	102	102	102	106	106	104	104	100
MAI1_8	106	106	106	106	100	106	104	104	102	102	?	?	104	104	?	?	?	?	104	104	102	102	104	102	106	106	104	104	104	104	104	104	104	100	104	100	106	106	?	?	104	104	102	104	?	?	104	104	104
MAI1_9	106	106	106	106	106	106	104	104	102	102	106	102	104	104	104	104	104	102	104	104	102	102	104	104	106	106	100	100	102	102	104	104	104	100	104	100	106	106	104	104	104	102	102	104	106	106	104	104	104
MAI1_10	106	102	106	106	100	106	104	104	106	102	106	106	104	104	104	104	102	102	104	104	102	102	104	104	106	106	104	100	102	104	104	104	104	100	104	100	106	106	104	104	104	102	102	104	106	106	104	104	104
MAI1_11	106	102	106	106	106	106	104	104	102	102	106	102	104	104	104	104	104	102	104	104	102	102	104	102	106	106	104	100	102	104	102	104	100	100	104	100	106	106	104	104	104	104	102	102	106	106	104	104	104
MAI1_12	106	102	106	106	106	106	104	104	102	102	106	106	104	104	104	104	104	102	104	104	102	102	104	104	106	106	104	104	102	104	104	104	104	100	104	100	106	106	104	104	104	102	102	104	106	106	104	104	100
MAI1_13	102	102	106	106	106	106	104	104	102	102	106	106	104	104	104	104	104	102	104	104	102	102	104	104	106	106	104	100	102	102	104	104	100	100	104	104	106	106	104	102	104	102	102	104	106	106	104	104	104
MAI1_14	102	102	106	106	106	106	104	104	102	102	102	102	104	104	100	100	104	102	104	104	102	102	104	104	106	106	104	100	102	102	104	104	104	100	104	100	106	106	104	102	104	102	102	104	106	106	104	104	100
MAI1_15	106	102	106	106	106	106	104	104	102	102	106	106	104	104	104	104	104	102	104	104	102	102	104	104	106	106	104	100	104	104	104	104	104	104	104	104	106	106	104	102	104	104	102	104	106	106	104	104	100
MAI1_16	106	102	106	106	100	106	104	104	102	102	106	102	104	104	?	?	102	102	104	104	102	102	104	104	106	100	104	100	102	102	104	104	104	100	100	100	106	106	104	102	104	104	102	102	106	106	104	104	104
MAI1_17	106	102	106	106	106	106	104	104	106	102	106	102	104	104	104	104	104	102	104	104	102	102	104	102	106	106	104	100	102	102	104	104	104	104	104	104	106	106	104	102	104	104	102	104	106	106	104	104	104
MAI1_18	106	102	106	106	100	106	104	104	102	102	106	106	104	104	104	104	104	102	104	104	102	102	104	104	106	106	100	100	102	102	104	104	104	104	104	100	106	100	104	102	104	102	102	102	106	106	104	104	104
MAI1_19	106	102	106	106	106	106	104	104	102	102	106	106	104	104	104	104	104	102	104	104	102	102	104	104	106	106	100	100	102	102	104	104	104	104	104	100	106	106	104	102	104	104	102	104	106	106	104	104	104
MAI1_20	106	102	106	106	100	106	104	104	106	102	106	106	104	104	104	104	102	102	104	104	102	102	104	104	106	106	104	104	102	104	104	104	104	100	104	100	106	106	104	102	104	104	102	104	106	106	104	104	104
pop = MAI2_US
MAI2_1	106	102	106	106	106	106	104	104	102	102	106	106	?	?	104	104	102	102	104	102	104	104	104	104	106	106	104	104	102	102	104	104	104	104	104	100	106	106	?	?	104	102	104	104	106	106	104	104	100
MAI2_2	106	102	106	106	106	106	104	104	102	102	106	102	104	104	104	104	104	102	104	104	102	102	104	104	106	106	104	104	102	102	104	104	104	104	100	100	106	106	104	102	104	102	104	104	106	106	104	104	104
MAI2_3	102	102	106	106	106	106	104	104	102	102	106	102	104	104	104	104	104	102	104	104	102	102	104	104	106	106	104	100	102	104	104	104	104	104	100	100	106	106	104	104	104	104	102	102	106	106	104	104	104
MAI2_4	106	102	106	106	106	106	104	104	102	102	106	106	104	104	104	104	104	102	104	104	102	102	104	104	106	106	104	100	102	102	104	104	104	104	100	100	106	106	?	?	104	104	102	102	106	106	104	104	104
MAI2_5	106	102	106	106	106	106	104	104	102	102	106	106	104	104	104	104	104	102	104	104	102	102	104	104	106	106	104	100	102	102	104	104	104	104	104	100	106	106	104	104	104	102	102	104	106	106	104	104	104
MAI2_6	106	102	106	106	106	106	104	104	102	102	106	102	102	102	104	104	102	102	104	104	102	102	104	104	106	106	104	100	102	102	104	104	104	100	104	100	106	106	104	102	104	104	102	104	106	106	104	104	104
MAI2_7	106	102	106	106	100	106	104	104	102	102	106	106	104	104	104	104	104	102	104	104	102	102	104	104	106	106	104	100	102	104	104	104	104	100	100	100	106	106	?	?	104	102	104	104	106	106	104	104	104
MAI2_8	106	106	106	106	100	106	104	104	106	102	106	106	?	?	104	104	104	102	104	104	102	102	104	102	106	106	100	100	102	104	102	104	104	104	100	100	106	106	104	102	104	104	102	104	106	106	104	104	104
MAI2_9	106	102	106	106	106	106	104	104	102	102	106	106	?	?	104	100	104	104	104	104	102	102	104	104	106	106	104	100	102	104	104	104	104	104	104	100	106	106	104	102	104	104	104	104	106	106	104	104	104
MAI2_10	106	106	106	106	100	100	104	104	102	102	106	106	104	104	104	104	102	102	104	104	102	102	104	104	106	106	104	100	102	104	104	104	104	104	100	100	106	106	104	104	104	104	102	104	106	106	104	104	104
MAI2_11	102	102	106	106	106	106	104	104	102	102	106	106	104	104	104	104	104	102	104	104	102	102	104	104	106	106	104	100	102	104	104	104	104	100	104	104	106	106	104	104	104	104	102	104	106	106	104	104	104
MAI2_12	106	106	106	106	106	106	104	104	102	102	106	106	104	104	104	104	104	102	104	104	102	102	104	102	106	106	104	100	102	102	104	104	104	104	104	100	106	106	104	102	104	104	102	102	106	106	104	104	100
MAI2_13	102	102	106	106	106	106	104	104	102	102	106	106	104	104	104	104	102	102	104	104	102	102	104	104	106	106	100	100	102	102	104	104	104	100	100	100	106	106	104	102	104	104	102	104	106	106	104	104	104
MAI2_15	106	102	106	106	100	100	104	104	106	102	106	102	104	104	104	104	104	102	104	102	104	102	104	102	106	106	104	104	102	102	102	104	104	104	104	100	106	106	104	102	104	104	102	102	106	106	104	104	100
MAI2_16	106	102	106	106	100	100	104	104	102	102	106	102	104	104	104	104	104	102	104	104	102	102	102	102	106	106	104	104	102	102	104	104	104	104	104	100	106	106	104	104	104	104	104	104	106	106	104	104	104
MAI2_17	106	106	106	106	100	106	104	104	102	102	106	102	104	104	104	104	104	104	104	104	102	102	104	104	106	106	100	100	102	104	104	104	104	104	104	100	106	106	104	102	104	104	102	102	106	106	104	104	104
MAI2_18	106	102	106	106	100	106	104	104	102	102	106	102	104	104	104	104	102	102	104	104	102	102	104	104	106	106	100	100	102	102	104	104	104	104	104	104	106	106	104	104	104	104	102	104	106	106	104	104	104
MAI2_19	106	106	106	106	106	106	104	104	102	102	106	106	104	104	104	100	104	102	104	104	102	102	102	102	106	106	104	100	102	102	104	104	104	104	104	100	106	106	104	102	104	104	102	104	106	106	104	104	100
[truncated: 229 more columns]
