# Supplementary material for: Global, regional, and cryptic population structure in a high gene-flow transatlantic fish
Source: PLoS One. 2023 Mar 20;18(3):e0283351. doi: 10.1371/journal.pone.0283351 (PMC10027230; doi:10.1371/journal.pone.0283351)
Supplement: S4 Table — (XLSX) [file pone.0283351.s011.xlsx]

## Sheet: Supp_Table_4a_pairwiseFsts
Supplementary Table 4a. Pairwise Fst values (lower left corner). Corresponding p values based on 10 000 bootstraps are given in the upper right corner. Comparisons with significant p value after sequential Holm-Bonferroni correction (p<0.0005) are marked with grey background.
	ARCTIC			NORWAY								SKAGERRAK-KATTEGAT								BALTIC SEA					NORTH SEA			ICELAND							GREENLAND					NORTH AMERICA
	BAR_AR	SVA_AR	ISF_AR	ALT_NO	NAM_NO	FLA_NO	MOR_NO	SOF_NO	HAR_NO	BOK_NO	FLE_NO	SKA_DK	ORU_SE	FAL_SE	SVAN_SE	ALB1_DK	ALB2_DK	HAL_DK	HEL_DK	BAL1_BS	BAL2_BS	BAL3_BS	BAL4_BS	BAL5_BS	NOR_NS	ECH_NS	OHE_NS	VOP_IS	BAK_IS	SKA1_IS	SKA2_IS	BOL_IS	BRE_IS	SAN_IS	UPE_GR	QEQ_GR	NUU1_GR	NUU2_GR	QAQ_GR	NEW_CA	GSL_CA	MAI1_US	MAI2_US
BAR_AR		0.0610305	0	0.0050025	0.204102	0	0.00350175	0	0	0	0	0	0	0	0	0	0	0	0	0	0	0	0	0	0	0	0	0	0	0	0	0	0	0	0	0	0	0	0	0	0	0	0
SVA_AR	0.00321782		0	0.0165083	0.445223	0.0190095	0.00450225	0	0	0	0.0110055	0.114557	0	0	0	0	0	0	0	0	0	0	0	0	0.004002	0	0.00950475	0	0	0	0	0	0	0	0	0	0	0	0	0	0	0	0
ISF_AR	0.134677	0.141501		0	0	0	0	0	0	0	0	0	0	0	0	0	0	0	0	0	0	0	0	0	0	0	0	0	0	0	0	0	0	0	0	0	0	0	0	0	0	0	0
ALT_NO	0.00710439	0.00736349	0.153943		0.467467	0	0.017017	0	0	0	0	0	0	0	0	0	0	0	0	0	0	0	0	0	0	0	0	0	0	0	0	0	0	0	0	0	0	0	0	0	0	0	0
NAM_NO	0.00358506	0.000740905	0.148905	0.000285941		0.315315	0.139139	0	0	0	0.239239	0.134134	0	0	0	0	0	0	0	0	0	0	0	0	0.00050025	0	0.0515258	0	0	0	0	0.00500501	0	0.001001	0	0	0	0	0	0	0	0	0
FLA_NO	0.0115941	0.00654149	0.15645	0.0118982	0.00170148		0.0010005	0	0	0	0.00050025	0	0	0	0	0	0	0	0	0	0	0	0	0	0	0	0	0	0	0	0	0	0	0	0	0	0	0	0	0	0	0	0
MOR_NO	0.00728628	0.00970315	0.139131	0.00702343	0.00718469	0.0158543		0.00050025	0.00150075	0.010005	0.010005	0	0	0	0	0	0	0	0	0	0	0	0	0	0.00050025	0	0.0010005	0	0	0	0	0	0	0	0	0	0	0	0	0	0	0	0
SOF_NO	0.0435127	0.0512214	0.173143	0.0586223	0.0503772	0.0578843	0.019677		0.017017	0	0	0	0	0	0	0	0	0	0	0	0	0	0	0	0	0	0	0	0	0	0	0	0	0	0	0	0	0	0	0	0	0	0
HAR_NO	0.0282023	0.0317922	0.169203	0.0380343	0.0300261	0.0377489	0.010179	0.0044537		0.265265	0	0	0	0	0	0	0	0	0	0	0	0	0	0	0	0	0	0	0	0	0	0	0	0	0	0	0	0	0	0	0	0	0
BOK_NO	0.0270721	0.024123	0.16175	0.034529	0.0229	0.0322997	0.0088347	0.00726967	0.0010885		0	0	0	0	0	0	0	0	0	0	0	0	0	0	0	0	0	0	0	0	0	0	0	0	0	0	0	0	0	0	0	0	0
FLE_NO	0.0121159	0.00868377	0.152795	0.0162468	0.0029512	0.00689541	0.0120451	0.0477359	0.0335233	0.0285705		0.00650325	0	0	0	0	0	0	0	0	0	0	0	0	0.001001	0	0	0	0	0	0	0	0	0	0	0	0	0	0	0	0	0	0
SKA_DK	0.00906691	0.0026079	0.152383	0.0125128	0.0051419	0.00913782	0.016753	0.0625728	0.0399457	0.0340343	0.00823623		0	0	0	0	0	0	0	0	0	0	0	0	0.035035	0	0.002002	0	0	0	0	0	0	0	0	0	0	0	0	0	0	0	0
ORU_SE	0.0300695	0.0369005	0.152565	0.0309781	0.0354514	0.0366533	0.0232267	0.0592868	0.0486702	0.0445451	0.0290097	0.0272984		0.113057	0.0010005	0.0235118	0.00050025	0.0105053	0.0090045	0	0	0	0	0	0	0	0	0	0	0	0	0	0	0	0	0	0	0	0	0	0	0	0
FAL_SE	0.0512211	0.0590426	0.16316	0.0514747	0.0547459	0.0593156	0.0382631	0.0722204	0.0598833	0.057241	0.0500536	0.043878	0.00216918		0.0355178	0.00350175	0.002001	0.0575288	0.157579	0	0	0	0	0	0	0	0	0	0	0	0	0	0	0	0	0	0	0	0	0	0	0	0
SVAN_SE	0.0521513	0.0647308	0.16205	0.0577073	0.0654262	0.063364	0.0413244	0.0725708	0.0634755	0.0598124	0.053792	0.0530821	0.00471177	0.00247729		0.002001	0.00750375	0.00750375	0.0545273	0	0	0	0	0	0	0	0	0	0	0	0	0	0	0	0	0	0	0	0	0	0	0	0
ALB1_DK	0.0487437	0.0557148	0.139592	0.0596177	0.0627896	0.0615189	0.0405693	0.0874317	0.0670169	0.0644879	0.0511017	0.04163	0.0114664	0.0195471	0.022829		0.155078	0.0755378	0.00050025	0	0	0	0	0	0	0	0	0	0	0	0	0	0	0	0	0	0	0	0	0	0	0	0
ALB2_DK	0.0617612	0.0694075	0.173165	0.0641525	0.0776818	0.0730067	0.0546653	0.0922616	0.0792125	0.0775352	0.0611315	0.0502184	0.0109591	0.00981993	0.0133921	0.00918085		0.970985	0.00350175	0	0	0	0	0	0	0	0	0	0	0	0	0	0	0	0	0	0	0	0	0	0	0	0
HAL_DK	0.0534534	0.0646678	0.164418	0.0624829	0.0685055	0.0647686	0.0481166	0.0857847	0.0724983	0.0701719	0.0577993	0.0453753	0.00764607	0.00638607	0.0115405	0.0118198	0		0.214214	0	0	0	0	0	0	0	0	0	0	0	0	0	0	0	0	0	0	0	0	0	0	0	0
HEL_DK	0.0534956	0.0647005	0.161641	0.0560948	0.0686838	0.066215	0.0484047	0.0842202	0.0715196	0.0683232	0.0593781	0.0472708	0.0073214	0.00318959	0.00636889	0.0248912	0.010899	0.00307704		0	0	0	0	0	0	0	0	0	0	0	0	0	0	0	0	0	0	0	0	0	0	0	0
BAL1_BS	0.152406	0.166449	0.213087	0.152779	0.171667	0.165135	0.154437	0.191803	0.182929	0.185221	0.153964	0.158513	0.113969	0.115724	0.112566	0.119615	0.134162	0.140291	0.116928		0.668834	0.267634	0.209605	0.331166	0	0	0	0	0	0	0	0	0	0	0	0	0	0	0	0	0	0	0
BAL2_BS	0.152816	0.166788	0.207295	0.154672	0.174325	0.165113	0.150476	0.195988	0.184057	0.184642	0.154689	0.158487	0.11403	0.115267	0.108146	0.122516	0.135078	0.139766	0.121201	0		0.528264	0.416708	0.372686	0	0	0	0	0	0	0	0	0	0	0	0	0	0	0	0	0	0	0
BAL3_BS	0.164069	0.175915	0.230449	0.161863	0.18036	0.17204	0.157831	0.206527	0.189261	0.193878	0.162737	0.164692	0.117927	0.11893	0.115246	0.136987	0.14663	0.149525	0.135361	0.00610176	0		0.0395198	0.177089	0	0	0	0	0	0	0	0	0	0	0	0	0	0	0	0	0	0	0
BAL4_BS	0.157322	0.17236	0.217217	0.164325	0.183781	0.176677	0.16026	0.197993	0.188708	0.188561	0.16289	0.161206	0.11806	0.118563	0.112414	0.11805	0.131822	0.138254	0.117638	0.00534684	0.0015038	0.0206071		0.234617	0	0	0	0	0	0	0	0	0	0	0	0	0	0	0	0	0	0	0
BAL5_BS	0.153814	0.163338	0.188763	0.147157	0.175091	0.169831	0.165168	0.229054	0.205622	0.201893	0.166493	0.151364	0.113695	0.117362	0.118202	0.125377	0.145317	0.148398	0.129328	0.00789549	0.00544398	0.0201543	0.0118645		0	0	0	0	0	0	0	0	0	0	0	0	0	0	0	0	0	0	0
NOR_NS	0.0293924	0.0135271	0.183041	0.0207863	0.0142034	0.0189709	0.0364085	0.0828667	0.0580861	0.0508221	0.020953	0.00711461	0.047996	0.0658196	0.0747729	0.0738462	0.0772574	0.0759571	0.0787179	0.182527	0.18491	0.189111	0.190945	0.171916		0	0.0215108	0	0	0	0	0	0	0	0	0	0	0	0	0	0	0	0
ECH_NS	0.0682888	0.0618541	0.212106	0.0711708	0.0565185	0.0631935	0.0756393	0.116411	0.0982426	0.0938022	0.0481772	0.0421555	0.076757	0.0940727	0.103917	0.0925078	0.102605	0.0954711	0.0993846	0.208596	0.219503	0.222585	0.219982	0.217594	0.0463188		0	0	0	0	0	0	0	0	0	0	0	0	0	0	0	0	0
OHE_NS	0.0289796	0.0140057	0.186957	0.0185549	0.00783335	0.015855	0.0219105	0.0690904	0.0434686	0.037765	0.0221051	0.0113251	0.0505281	0.0660014	0.0778508	0.0742549	0.0855285	0.0782747	0.0808363	0.19069	0.19728	0.199294	0.203428	0.201259	0.00935796	0.05485		0	0	0	0	0	0	0	0	0	0	0	0	0	0	0	0
VOP_IS	0.0322399	0.0308751	0.12025	0.0367327	0.0311959	0.0316678	0.0330327	0.0761412	0.0632917	0.0563481	0.029596	0.0394237	0.0578031	0.0799454	0.0806485	0.0750528	0.0962544	0.0844434	0.0862689	0.158524	0.155127	0.168226	0.170819	0.167955	0.0590746	0.0917109	0.0518864		0.946973	0.496748	0.31916	0.0305153	0	0	0	0	0	0	0	0	0	0	0
BAK_IS	0.0271699	0.0258415	0.118481	0.0320838	0.0245273	0.0301761	0.0282104	0.076727	0.0609946	0.055296	0.0281477	0.0344332	0.0534202	0.074424	0.0745746	0.0640009	0.0879592	0.0794974	0.0812763	0.153689	0.149257	0.159111	0.165406	0.160729	0.0560649	0.0918859	0.0460039	0		0.990995	0.961481	0.0985493	0.0415208	0.00650325	0	0	0	0	0	0	0	0	0
SKA1_IS	0.0250738	0.0234325	0.121461	0.0306782	0.0245655	0.0253278	0.0291987	0.0765449	0.0623788	0.0551174	0.0261266	0.0305205	0.0531014	0.0775123	0.077009	0.0678045	0.0910986	0.0809943	0.0831346	0.163423	0.158459	0.171431	0.173668	0.168372	0.0511824	0.0860872	0.0424801	0.000153334	0		0.311156	0.14057	0.00050025	0	0	0	0	0	0	0	0	0	0
SKA2_IS	0.0298319	0.0278166	0.124076	0.0348347	0.0250749	0.0324341	0.0315287	0.0754819	0.0626255	0.0563128	0.0281384	0.0362115	0.0557343	0.0777357	0.0772953	0.0713513	0.0942728	0.0849615	0.0858564	0.159737	0.155406	0.169604	0.169956	0.168917	0.0555436	0.0910972	0.0480083	0.000642033	0	0.000702439		0.0610305	0.00050025	0	0	0	0	0	0	0	0	0	0
BOL_IS	0.0157694	0.0153627	0.120804	0.0162658	0.0101465	0.0140803	0.0145453	0.0654857	0.0452613	0.0404949	0.0195054	0.0186085	0.0384841	0.0575972	0.0620969	0.0589872	0.0784514	0.0671927	0.0686938	0.160733	0.155618	0.166099	0.171096	0.15611	0.0368836	0.0725949	0.0307349	0.00884202	0.00593874	0.0041756	0.00813875		0.0010005	0.106053	0	0	0	0	0	0	0	0	0
BRE_IS	0.0372529	0.0397531	0.135933	0.0267314	0.0306144	0.0355307	0.0294548	0.090404	0.0703602	0.0663733	0.0461331	0.0382069	0.0493706	0.0642759	0.0678922	0.0735245	0.0830956	0.0781647	0.0712042	0.170012	0.163484	0.174496	0.182186	0.151148	0.0532034	0.110583	0.0536714	0.0419923	0.0351007	0.0353792	0.0406156	0.0135631		0.0010005	0	0	0	0	0	0	0	0	0
SAN_IS	0.0228795	0.0206441	0.13616	0.0172142	0.0127244	0.01449	0.0235843	0.0821419	0.0566575	0.0566487	0.0210336	0.0183221	0.0465201	0.0674598	0.0723729	0.0675142	0.0845957	0.0762849	0.0789553	0.170012	0.165997	0.173492	0.182784	0.158281	0.0279197	0.0720124	0.0278168	0.0248281	0.0190514	0.0184499	0.0224614	0.00258139	0.0107821		0	0	0	0	0	0	0	0	0
UPE_GR	0.229089	0.224813	0.0629474	0.240485	0.236298	0.251127	0.22653	0.259511	0.2502	0.241796	0.250785	0.243889	0.247582	0.247144	0.26021	0.243429	0.285707	0.27468	0.262538	0.304091	0.304316	0.318601	0.310563	0.284354	0.272386	0.309261	0.272022	0.198124	0.19406	0.202586	0.206909	0.206228	0.22259	0.22408		0.042021	0.00750375	0	0	0	0	0	0
QEQ_GR	0.20834	0.208562	0.0541286	0.224064	0.218294	0.235572	0.21249	0.243049	0.235691	0.229678	0.231019	0.228151	0.2264	0.229668	0.233587	0.222112	0.254266	0.248123	0.233697	0.285711	0.284584	0.305947	0.289557	0.265347	0.25424	0.290467	0.25931	0.18448	0.178984	0.187021	0.186052	0.187285	0.202408	0.208673	0.012453		0.00150075	0	0	0	0	0	0
NUU1_GR	0.171977	0.176478	0.0323738	0.182224	0.179985	0.195476	0.167153	0.213209	0.195934	0.192945	0.19532	0.188658	0.184059	0.189181	0.191014	0.177008	0.213949	0.206064	0.20329	0.259827	0.25415	0.269662	0.266736	0.230519	0.217342	0.2524	0.224196	0.151736	0.147567	0.151807	0.157477	0.146416	0.152237	0.163004	0.0286859	0.0302837		0.242621	0.252126	0	0	0	0
NUU2_GR	0.205324	0.205268	0.0463606	0.215099	0.212667	0.226778	0.196373	0.229466	0.221955	0.214704	0.22342	0.220117	0.215275	0.223149	0.222081	0.204008	0.237657	0.232895	0.228517	0.278091	0.271923	0.292799	0.284372	0.259123	0.247319	0.28006	0.248177	0.180417	0.178631	0.180301	0.186408	0.174944	0.180463	0.195642	0.0435466	0.0368551	0.00675792		0.002001	0	0	0	0
QAQ_GR	0.190191	0.192143	0.0439058	0.20309	0.205589	0.210592	0.18705	0.220801	0.210447	0.201484	0.207595	0.200629	0.197357	0.201759	0.204718	0.189339	0.221488	0.218233	0.208484	0.269409	0.267962	0.295359	0.272452	0.251438	0.23424	0.263477	0.244919	0.172453	0.168918	0.172952	0.177218	0.162877	0.167433	0.182216	0.0496227	0.0334241	0.00528643	0.0162262		0	0	0	0
NEW_CA	0.247369	0.249874	0.103642	0.258785	0.253998	0.26878	0.243118	0.277221	0.279501	0.271583	0.264293	0.264717	0.254964	0.265112	0.263165	0.250029	0.287057	0.27661	0.265445	0.29733	0.297601	0.31969	0.30592	0.281971	0.285334	0.314362	0.291487	0.217318	0.215303	0.219609	0.224335	0.22242	0.234817	0.244332	0.105686	0.0710574	0.0919045	0.0942631	0.101383		0.14057	0	0
GSL_CA	0.256333	0.258507	0.120968	0.269542	0.262383	0.276493	0.25315	0.276808	0.27989	0.273412	0.272286	0.273706	0.26264	0.271001	0.26779	0.253137	0.2848	0.277453	0.271129	0.29809	0.295356	0.317182	0.300474	0.288323	0.291743	0.31987	0.296139	0.230315	0.226823	0.232074	0.236306	0.235752	0.247734	0.258218	0.115401	0.0756164	0.102131	0.103334	0.108171	0.00313322		0	0
MAI1_US	0.205207	0.203079	0.100475	0.20791	0.204904	0.219945	0.201649	0.241594	0.241148	0.234564	0.223262	0.217927	0.21677	0.230292	0.230493	0.225644	0.254214	0.242067	0.226954	0.273956	0.26967	0.286574	0.282707	0.250048	0.237541	0.28128	0.238528	0.177917	0.173974	0.175666	0.183393	0.17795	0.184619	0.196643	0.106161	0.0836227	0.0929479	0.101157	0.109662	0.0344823	0.0506566		0.0855428
MAI2_US	0.203536	0.202029	0.096468	0.212372	0.210792	0.218153	0.19946	0.241412	0.236611	0.231396	0.220321	0.211232	0.213292	0.226256	0.226782	0.214182	0.245028	0.234384	0.22308	0.285073	0.283366	0.305163	0.286523	0.266077	0.235505	0.272928	0.235012	0.184948	0.180848	0.182589	0.191191	0.181926	0.195201	0.199228	0.111517	0.0826909	0.103698	0.104774	0.105432	0.0341348	0.0489936	0.00743705

## Sheet: Supp_Table_4b_pairwiseFsts
Supplementary Table 4b. Pairwise estimate for the genome-wide data (top), targeted data with all individuals (middle) and targeted data for only the same individuals as used in the genome-wide data (bottom) Colors show a heat-map of the values ranging between the lowest (light yellow) and highest (red) value within each table.
Pairwise FST for genome-wide data. Based of 4393 SNPs and 95 individuals
	Norway		Baltic Sea	North Sea / British Isles		Iceland	Greenland		North America
	Flatanger	Flekkefjord	Bornholm	English Channel	Outer Hebrides	Breiðafjörður	Upernavik	Nuuk	New-foundland	Maine
Flatanger
Flekkefjord	0.004
Bornholm	0.083	0.082
English Channel	0.025	0.024	0.099
Outer Hebrides	0.003	0.004	0.087	0.021
Breiðafjörður	0.013	0.015	0.089	0.035	0.012
Upernavik	0.106	0.113	0.179	0.134	0.112	0.099
Nuuk	0.103	0.105	0.16	0.124	0.104	0.087	0.021
Newfoundland	0.15	0.154	0.204	0.17	0.152	0.141	0.06	0.065
Maine	0.14	0.144	0.196	0.161	0.141	0.132	0.076	0.078	0.026
Pairwise FST for targeted data. Based of 139 SNPs and all individuals
Flatanger
Flekkefjord	0.007
Bornholm	0.173	0.162
English Channel	0.063	0.048	0.22
Outer Hebrides	0.016	0.022	0.198	0.055
Breiðafjörður	0.036	0.046	0.176	0.111	0.054
Upernavik	0.251	0.251	0.313	0.309	0.272	0.223
Nuuk	0.216	0.214	0.278	0.27	0.237	0.171	0.037
Newfoundland	0.269	0.264	0.309	0.314	0.291	0.235	0.106	0.09
Maine	0.216	0.219	0.282	0.274	0.232	0.186	0.107	0.1	0.032
Pairwise FST for targeted data. Based of 139 SNPs and same individuals as used in the above genome-wide data.
Flatanger
Flekkefjord	0.012
Bornholm	0.168	0.167
English Channel	0.061	0.062	0.198
Outer Hebrides	0.032	0.045	0.209	0.064
Breiðafjörður	0.051	0.065	0.198	0.124	0.061
Upernavik	0.276	0.273	0.299	0.303	0.299	0.271
Nuuk	0.249	0.239	0.278	0.282	0.27	0.198	0.049
Newfoundland	0.279	0.283	0.291	0.309	0.308	0.264	0.108	0.09
Maine	0.232	0.24	0.268	0.277	0.255	0.204	0.101	0.09	0.017
